# Supplementary material for: Full-length transcriptome sequencing reveals the molecular mechanism of potato seedlings responding to low-temperature
Source: BMC Plant Biol. 2022 Mar 18;22:125. doi: 10.1186/s12870-022-03461-8 (PMC8932150; doi:10.1186/s12870-022-03461-8)
Supplement: Supplementary file 3 — Additional file 3. [file 12870_2022_3461_MOESM3_ESM.xlsx]

## Sheet: S20-Highest
#ID	S20	S2	S-2
PB.10021.4	1.41027	-0.796508	-0.613765
PB.10035.2	1.37046	-0.98751	-0.382953
PB.10076.2	1.40759	-0.585384	-0.822204
PB.10147.2	1.3915	-0.477149	-0.914355
PB.10233.1	1.40923	-0.807315	-0.601918
PB.10324.2	1.4046	-0.559731	-0.844868
PB.10324.3	1.37558	-0.972115	-0.403461
PB.10324.4	1.41075	-0.619709	-0.791041
PB.10324.7	1.38816	-0.460054	-0.928102
PB.10327.1	1.41379	-0.677038	-0.736755
PB.10426.2	1.40736	-0.583204	-0.824151
PB.1048.1	1.41395	-0.683241	-0.730707
PB.10485.1	1.4122	-0.771498	-0.640698
PB.10573.1	1.41403	-0.687447	-0.726586
PB.10611.2	1.39824	-0.515577	-0.882665
PB.10652.4	1.40719	-0.581719	-0.825475
PB.10655.1	1.40511	-0.563822	-0.841289
PB.10689.1	1.37962	-0.959055	-0.420562
PB.10690.1	1.38259	-0.948831	-0.433764
PB.10695.1	1.41297	-0.757837	-0.655133
PB.10715.1	1.40925	-0.602069	-0.807178
PB.10730.1	1.40429	-0.557303	-0.846986
PB.10754.6	1.41128	-0.626809	-0.784472
PB.10793.2	1.4142	-0.712611	-0.701588
PB.10838.1	1.41023	-0.79702	-0.613206
PB.10854.2	1.41044	-0.615817	-0.794624
PB.10916.1	1.41242	-0.767875	-0.644545
PB.10920.1	1.41183	-0.634783	-0.777043
PB.10920.2	1.41409	-0.723354	-0.690734
PB.10926.2	1.41116	-0.785961	-0.625203
PB.10949.1	1.41417	-0.716608	-0.697563
PB.11050.1	1.4053	-0.565365	-0.839936
PB.11050.2	1.40874	-0.596699	-0.812039
PB.11050.3	1.40548	-0.566854	-0.838628
PB.11082.4	1.38379	-0.439242	-0.944553
PB.11084.3	1.39657	-0.505414	-0.891154
PB.11114.1	1.38739	-0.456279	-0.931109
PB.11114.4	1.41313	-0.754417	-0.658716
PB.11114.6	1.41259	-0.647612	-0.764977
PB.11131.1	1.41242	-0.644512	-0.767906
PB.11186.2	1.40976	-0.801983	-0.607779
PB.11189.3	1.4142	-0.712166	-0.702035
PB.11191.5	1.37272	-0.391858	-0.980861
PB.11211.2	1.39405	-0.903096	-0.490956
PB.11234.1	1.40582	-0.569707	-0.836117
PB.11234.3	1.4141	-0.722846	-0.691249
PB.11271.1	1.41303	-0.756582	-0.656449
PB.11279.1	1.39544	-0.498849	-0.896595
PB.11303.1	1.35589	-1.02605	-0.329833
PB.11320.1	1.40267	-0.545201	-0.857473
PB.11322.4	1.40161	-0.863955	-0.537655
PB.11395.1	1.41124	-0.784954	-0.62629
PB.11449.2	1.41421	-0.70453	-0.709681
PB.11453.3	1.41118	-0.625351	-0.785824
PB.11572.2	1.4126	-0.647779	-0.764819
PB.11572.5	1.41099	-0.622812	-0.788175
PB.11572.6	1.41421	-0.703775	-0.710434
PB.116.2	1.41306	-0.657095	-0.755966
PB.11695.1	1.41241	-0.644407	-0.768005
PB.11696.2	1.32398	-0.231522	-1.09246
PB.11696.4	1.41413	-0.693786	-0.720345
PB.11696.6	1.41304	-0.756374	-0.656667
PB.11775.1	1.41367	-0.672739	-0.740926
PB.1178.6	1.41102	-0.787718	-0.623306
PB.11877.1	1.41351	-0.745273	-0.668241
PB.11908.4	1.40376	-0.553243	-0.850517
PB.11948.1	1.41033	-0.614425	-0.795902
PB.11969.3	1.38331	-0.437015	-0.946294
PB.12104.4	1.38262	-0.948733	-0.43389
PB.1212.3	1.40972	-0.802457	-0.607259
PB.12234.2	1.38383	-0.4394	-0.944429
PB.12235.1	1.345	-1.05096	-0.294047
PB.12317.3	1.29181	-0.14749	-1.14432
PB.12317.4	1.41108	-0.624092	-0.786991
PB.12320.1	1.40633	-0.832297	-0.574034
PB.12354.3	1.35642	-1.02475	-0.331668
PB.12354.4	1.41393	-0.682546	-0.731386
PB.12376.3	1.39104	-0.474727	-0.916316
PB.12417.1	1.4072	-0.581809	-0.825394
PB.12473.1	1.39364	-0.488664	-0.904974
PB.12519.4	1.40933	-0.603007	-0.806327
PB.12560.2	1.4072	-0.581821	-0.825384
PB.12592.3	1.39287	-0.484476	-0.908397
PB.12731.6	1.414	-0.728229	-0.685772
PB.12891.1	1.40125	-0.535142	-0.866103
PB.12891.3	1.4039	-0.554296	-0.849602
PB.12891.5	1.38705	-0.454627	-0.932422
PB.12898.2	1.40128	-0.535355	-0.865921
PB.12913.1	1.36514	-1.00241	-0.362724
PB.12926.1	1.41028	-0.613849	-0.796431
PB.12934.3	1.41396	-0.683932	-0.730031
PB.12963.1	1.39639	-0.892039	-0.504349
PB.12966.2	1.39063	-0.472592	-0.91804
PB.12966.3	1.41408	-0.690066	-0.724011
PB.12992.1	1.34056	-0.280198	-1.06037
PB.13051.1	1.41278	-0.6512	-0.761577
PB.131.2	1.37464	-0.399605	-0.975032
PB.13106.3	1.40911	-0.600643	-0.808471
PB.13116.1	1.37911	-0.960738	-0.418373
PB.13137.1	1.405	-0.562919	-0.84208
PB.13324.1	1.39634	-0.504068	-0.892273
PB.13379.2	1.4011	-0.534125	-0.866971
PB.13443.1	1.40396	-0.554782	-0.84918
PB.138.1	1.3958	-0.894891	-0.50091
PB.1388.1	1.39318	-0.486153	-0.907029
PB.1478.2	1.4142	-0.711505	-0.702699
PB.1579.2	1.4074	-0.583598	-0.823799
PB.1579.5	1.40869	-0.812473	-0.596219
PB.1617.1	1.40432	-0.557569	-0.846755
PB.1633.2	1.3896	-0.467317	-0.922288
PB.1715.1	1.41411	-0.692485	-0.721628
PB.1739.1	1.41096	-0.788517	-0.622443
PB.1826.5	1.38734	-0.456049	-0.931292
PB.1826.8	1.39575	-0.500633	-0.89512
PB.1827.3	1.39978	-0.525352	-0.874427
PB.1845.2	1.41231	-0.769606	-0.642709
PB.1853.8	1.40831	-0.592387	-0.815925
PB.1889.1	1.37622	-0.406118	-0.9701
PB.1889.2	1.40625	-0.573299	-0.832947
PB.1893.2	1.41331	-0.662772	-0.750534
PB.1911.4	1.41075	-0.791069	-0.619678
PB.1922.1	1.40635	-0.574197	-0.832153
PB.1951.1	1.41357	-0.743672	-0.6699
PB.2098.1	1.39785	-0.513127	-0.884718
PB.2142.1	1.38438	-0.44194	-0.942437
PB.2142.2	1.40427	-0.557157	-0.847113
PB.2147.3	1.41388	-0.680481	-0.733402
PB.2152.3	1.36999	-0.381121	-0.988872
PB.2155.3	1.3961	-0.502643	-0.893455
PB.2198.2	1.41408	-0.690133	-0.723946
PB.2206.1	1.39993	-0.526368	-0.873567
PB.2209.2	1.40629	-0.573644	-0.832642
PB.2222.1	1.41414	-0.719365	-0.694778
PB.224.1	1.41319	-0.66005	-0.753142
PB.2241.1	1.41162	-0.779913	-0.63171
PB.2296.2	1.41366	-0.672608	-0.741053
PB.2326.2	1.39585	-0.50118	-0.894667
PB.2327.2	1.40553	-0.567247	-0.838282
PB.2336.2	1.4089	-0.81056	-0.598335
PB.2366.2	1.40695	-0.827438	-0.579513
PB.2366.3	1.41384	-0.678835	-0.735006
PB.2366.4	1.40831	-0.815983	-0.592323
PB.2368.1	1.4139	-0.73269	-0.681211
PB.2391.2	1.38773	-0.929764	-0.457969
PB.2397.11	1.40651	-0.575592	-0.830917
PB.2398.2	1.41414	-0.69493	-0.719214
PB.2619.2	1.41379	-0.677039	-0.736755
PB.2678.3	1.41419	-0.700086	-0.714104
PB.2692.6	1.41343	-0.665924	-0.747505
PB.2763.2	1.39867	-0.880444	-0.518222
PB.2783.3	1.39038	-0.919101	-0.471278
PB.2834.2	1.41141	-0.62865	-0.782762
PB.2835.2	1.41419	-0.714726	-0.69946
PB.2880.2	1.41392	-0.68209	-0.731832
PB.2913.2	1.3962	-0.503255	-0.892947
PB.2913.3	1.41148	-0.629678	-0.781806
PB.2960.3	1.3663	-0.367067	-0.999237
PB.2960.4	1.41374	-0.675089	-0.738649
PB.2960.6	1.36376	-0.357647	-1.00611
PB.3020.3	1.38935	-0.466014	-0.923333
PB.3020.4	1.39063	-0.472572	-0.918057
PB.3062.2	1.40535	-0.839577	-0.565774
PB.3097.3	1.4001	-0.527447	-0.872652
PB.311.1	1.40718	-0.581602	-0.825579
PB.3252.3	1.41406	-0.688954	-0.725106
PB.3252.5	1.39664	-0.505841	-0.890799
PB.3260.1	1.40895	-0.598895	-0.810054
PB.3260.4	1.41212	-0.639376	-0.77274
PB.3260.5	1.41158	-0.63104	-0.780537
PB.3353.4	1.38819	-0.927953	-0.46024
PB.3371.6	1.41167	-0.779196	-0.632478
PB.3391.13	1.40463	-0.559952	-0.844675
PB.3391.5	1.41345	-0.747076	-0.666369
PB.3391.7	1.3934	-0.487329	-0.906067
PB.3422.1	1.41411	-0.6925	-0.721614
PB.3447.3	1.39543	-0.498789	-0.896646
PB.3509.3	1.40421	-0.556719	-0.847494
PB.3558.2	1.41333	-0.75002	-0.663307
PB.3558.3	1.41019	-0.797468	-0.612717
PB.3602.1	1.39488	-0.495645	-0.89924
PB.3602.2	1.4137	-0.673928	-0.739774
PB.3615.11	1.40148	-0.536729	-0.864747
PB.3615.6	1.39434	-0.901762	-0.49258
PB.3692.1	1.4134	-0.665128	-0.74827
PB.3731.1	1.41265	-0.763974	-0.648672
PB.3775.6	1.38216	-0.950342	-0.431823
PB.3787.2	1.38942	-0.466391	-0.923031
PB.3800.1	1.40974	-0.607551	-0.802191
PB.3838.1	1.41403	-0.687014	-0.727011
PB.3838.2	1.38756	-0.930442	-0.457117
PB.391.1	1.40211	-0.860964	-0.541144
PB.3931.3	1.40612	-0.572234	-0.833888
PB.3932.7	1.41368	-0.74051	-0.673169
PB.3937.2	1.40967	-0.606777	-0.802897
PB.3976.1	1.4121	-0.639179	-0.772925
PB.3984.1	1.4137	-0.673835	-0.739865
PB.4001.10	1.40067	-0.531257	-0.869416
PB.4081.2	1.41275	-0.650691	-0.76206
PB.4098.5	1.41382	-0.677895	-0.735922
PB.4098.6	1.40669	-0.829509	-0.577181
PB.4112.1	1.40805	-0.81824	-0.589811
PB.4213.4	1.41421	-0.70708	-0.707133
PB.4213.5	1.40926	-0.602172	-0.807085
PB.429.1	1.41328	-0.751179	-0.662099
PB.431.1	1.40388	-0.849729	-0.55415
PB.4330.3	1.41011	-0.611868	-0.798246
PB.4401.4	1.39668	-0.506096	-0.890586
PB.444.1	1.41143	-0.782496	-0.628936
PB.444.2	1.4141	-0.722481	-0.691621
PB.4496.1	1.3681	-0.373828	-0.994268
PB.465.1	1.38862	-0.462356	-0.926263
PB.470.4	1.40842	-0.593473	-0.814948
PB.4792.2	1.40931	-0.8066	-0.602705
PB.4844.1	1.4142	-0.711478	-0.702727
PB.4881.2	1.399	-0.520337	-0.878663
PB.4920.2	1.4077	-0.586445	-0.821256
PB.4920.3	1.40712	-0.581038	-0.826081
PB.4920.4	1.4009	-0.532822	-0.868083
PB.4921.1	1.40384	-0.553826	-0.850011
PB.4922.11	1.41419	-0.713892	-0.7003
PB.4922.13	1.40531	-0.565454	-0.839858
PB.4922.20	1.40265	-0.857629	-0.545021
PB.4922.26	1.39065	-0.47267	-0.917978
PB.4922.7	1.41417	-0.69776	-0.716413
PB.5067.2	1.41199	-0.637358	-0.774633
PB.5161.1	1.40113	-0.534381	-0.866753
PB.5220.4	1.41421	-0.708094	-0.706119
PB.527.1	1.40138	-0.865298	-0.536084
PB.5382.1	1.41292	-0.654158	-0.758766
PB.5388.2	1.41192	-0.775643	-0.636279
PB.5388.4	1.40584	-0.835981	-0.569862
PB.5408.1	1.3912	-0.475552	-0.915648
PB.5408.3	1.41293	-0.758592	-0.65434
PB.5421.2	1.41096	-0.622468	-0.788494
PB.5460.1	1.38441	-0.942312	-0.442099
PB.5483.4	1.4142	-0.702152	-0.71205
PB.5537.1	1.41288	-0.653227	-0.759651
PB.5571.2	1.41354	-0.66886	-0.744676
PB.5611.6	1.41405	-0.688529	-0.725524
PB.5705.1	1.40484	-0.561673	-0.843171
PB.5709.2	1.40971	-0.607232	-0.802482
PB.5767.1	1.38632	-0.45113	-0.935194
PB.5843.1	1.41378	-0.737223	-0.676557
PB.5849.2	1.41376	-0.737744	-0.67602
PB.5901.2	1.35311	-0.320427	-1.03268
PB.5903.1	1.4106	-0.792798	-0.617802
PB.5905.1	1.41421	-0.703604	-0.710604
PB.6022.1	1.39135	-0.476349	-0.915003
PB.6066.1	1.40932	-0.602911	-0.806414
PB.6108.3	1.41369	-0.673679	-0.740016
PB.619.2	1.40594	-0.835256	-0.570684
PB.6255.1	1.35571	-0.329234	-1.02648
PB.6298.3	1.39327	-0.906645	-0.486622
PB.6300.1	1.40164	-0.863777	-0.537863
PB.6307.1	1.40894	-0.810107	-0.598836
PB.632.2	1.41405	-0.725459	-0.688595
PB.64.1	1.41123	-0.626035	-0.78519
PB.64.3	1.41374	-0.738568	-0.675172
PB.6414.1	1.40725	-0.582212	-0.825035
PB.663.3	1.40125	-0.535181	-0.86607
PB.6837.3	1.41122	-0.62595	-0.785269
PB.6955.1	1.39306	-0.485491	-0.907569
PB.7011.2	1.34004	-1.06145	-0.278592
PB.7011.3	1.41292	-0.654166	-0.758758
PB.7030.1	1.40544	-0.83894	-0.566498
PB.7030.2	1.40337	-0.853074	-0.550293
PB.7049.1	1.40451	-0.845504	-0.559002
PB.7087.2	1.41069	-0.618955	-0.791736
PB.7289.2	1.39075	-0.473217	-0.917536
PB.7308.1	1.4142	-0.701806	-0.712395
PB.7328.2	1.41099	-0.622825	-0.788163
PB.7328.4	1.40992	-0.609615	-0.800307
PB.7328.5	1.41352	-0.668494	-0.745029
PB.7402.2	1.41419	-0.700344	-0.713848
PB.7468.5	1.37011	-0.381564	-0.988542
PB.7468.6	1.40967	-0.606711	-0.802957
PB.7469.14	1.33305	-0.25757	-1.07548
PB.748.1	1.39086	-0.473771	-0.917088
PB.7509.1	1.41363	-0.741996	-0.671634
PB.7518.1	1.40379	-0.553437	-0.850348
PB.7518.2	1.41131	-0.784155	-0.62715
PB.7563.3	1.40825	-0.816446	-0.591808
PB.7611.2	1.41421	-0.710961	-0.703245
PB.7624.1	1.41263	-0.648337	-0.764291
PB.7668.1	1.39215	-0.480573	-0.911576
PB.7702.4	1.40362	-0.552184	-0.851436
PB.7732.6	1.35838	-1.01993	-0.338446
PB.7762.1	1.39054	-0.472101	-0.918437
PB.7822.1	1.41421	-0.703685	-0.710523
PB.7890.1	1.3822	-0.431985	-0.950216
PB.7946.2	1.41197	-0.637047	-0.774924
PB.7947.2	1.40434	-0.846665	-0.557671
PB.7947.3	1.38297	-0.435458	-0.94751
PB.7947.4	1.40741	-0.58374	-0.823673
PB.7950.1	1.40856	-0.594904	-0.813658
PB.7992.1	1.39654	-0.505243	-0.891296
PB.8058.2	1.38154	-0.429041	-0.952503
PB.8058.3	1.40529	-0.840007	-0.565284
PB.8129.1	1.40625	-0.832946	-0.5733
PB.8195.1	1.40772	-0.821053	-0.586672
PB.8262.2	1.40561	-0.837676	-0.567936
PB.8383.1	1.40532	-0.56549	-0.839826
PB.8518.2	1.40526	-0.56507	-0.840195
PB.8571.3	1.413	-0.757145	-0.655859
PB.8571.4	1.40329	-0.853597	-0.54969
PB.8578.1	1.41372	-0.739264	-0.674454
PB.8630.3	1.41177	-0.633911	-0.777859
PB.8676.1	1.41421	-0.704932	-0.70928
PB.8744.1	1.41418	-0.715957	-0.698219
PB.8758.2	1.40981	-0.80153	-0.608275
PB.883.4	1.394	-0.490651	-0.903346
PB.883.6	1.4139	-0.681029	-0.732868
PB.8830.1	1.39863	-0.517968	-0.880657
PB.89.1	1.40047	-0.529877	-0.870589
PB.9035.2	1.41102	-0.787725	-0.623298
PB.9049.1	1.40794	-0.819196	-0.588745
PB.9049.2	1.4038	-0.55351	-0.850286
PB.9090.1	1.40558	-0.567657	-0.837922
PB.9107.1	1.41064	-0.618326	-0.792315
PB.9140.1	1.37548	-0.403058	-0.972421
PB.9140.2	1.39519	-0.497392	-0.897799
PB.9149.1	1.40397	-0.554806	-0.849159
PB.9149.2	1.41264	-0.648641	-0.764004
PB.9149.3	1.41066	-0.618501	-0.792154
PB.9149.4	1.41229	-0.770011	-0.642278
PB.9155.2	1.40243	-0.543447	-0.858984
PB.9162.2	1.39379	-0.489522	-0.904272
PB.9162.3	1.41368	-0.673177	-0.740502
PB.9173.1	1.40199	-0.540336	-0.861657
PB.9178.4	1.41418	-0.69922	-0.714964
PB.9223.7	1.41421	-0.707056	-0.707158
PB.9288.2	1.41282	-0.652005	-0.760812
PB.9336.1	1.39377	-0.90438	-0.48939
PB.9422.2	1.39707	-0.508417	-0.888653
PB.9555.12	1.40786	-0.587954	-0.819904
PB.9608.3	1.33929	-0.276292	-1.063
PB.9677.1	1.41418	-0.698833	-0.715349
PB.9703.1	1.41171	-0.633083	-0.778632
PB.9703.2	1.39703	-0.508146	-0.888879
PB.9891.2	1.4029	-0.546861	-0.856042
PB.9972.2	1.40681	-0.828578	-0.578231
PGSC0003DMT400000152	1.40137	-0.535975	-0.865392
PGSC0003DMT400000227	1.41307	-0.755695	-0.657379
PGSC0003DMT400000286	1.41376	-0.675898	-0.737863
PGSC0003DMT400000295	1.29334	-1.14211	-0.151233
PGSC0003DMT400000594	1.40149	-0.536806	-0.864681
PGSC0003DMT400000864	1.40996	-0.610058	-0.799902
PGSC0003DMT400000865	1.41057	-0.617415	-0.793154
PGSC0003DMT400000866	1.40587	-0.570082	-0.835787
PGSC0003DMT400000901	1.41421	-0.71076	-0.703447
PGSC0003DMT400000984	1.3899	-0.468845	-0.921059
PGSC0003DMT400001029	1.41421	-0.707572	-0.706642
PGSC0003DMT400001072	1.3931	-0.907412	-0.485684
PGSC0003DMT400001102	1.41197	-0.636964	-0.775002
PGSC0003DMT400001103	1.40007	-0.527282	-0.872792
PGSC0003DMT400001179	1.4142	-0.713014	-0.701183
PGSC0003DMT400001214	1.4047	-0.560506	-0.844191
PGSC0003DMT400001215	1.40388	-0.554161	-0.84972
PGSC0003DMT400001282	1.3954	-0.498607	-0.896796
PGSC0003DMT400001283	1.39204	-0.479995	-0.912046
PGSC0003DMT400001297	1.40996	-0.610049	-0.79991
PGSC0003DMT400001367	1.39682	-0.506925	-0.889897
PGSC0003DMT400001398	1.41378	-0.676527	-0.737252
PGSC0003DMT400001414	1.41421	-0.709861	-0.704349
PGSC0003DMT400001421	1.41303	-0.756529	-0.656505
PGSC0003DMT400001423	1.3735	-0.978501	-0.395001
PGSC0003DMT400001424	1.41364	-0.741705	-0.671934
PGSC0003DMT400001476	1.41367	-0.672754	-0.740912
PGSC0003DMT400001532	1.412	-0.637478	-0.77452
PGSC0003DMT400001709	1.40943	-0.604018	-0.805408
PGSC0003DMT400001781	1.39014	-0.470028	-0.920107
PGSC0003DMT400001783	1.40934	-0.603102	-0.80624
PGSC0003DMT400001826	1.41301	-0.655997	-0.757013
PGSC0003DMT400001905	1.40568	-0.568458	-0.837217
PGSC0003DMT400001910	1.40905	-0.59995	-0.809099
PGSC0003DMT400001940	1.41069	-0.791797	-0.618889
PGSC0003DMT400002144	1.41235	-0.768961	-0.643393
PGSC0003DMT400002284	1.41314	-0.658747	-0.754388
PGSC0003DMT400002345	1.41421	-0.709743	-0.704467
PGSC0003DMT400002422	1.3894	-0.466295	-0.923108
PGSC0003DMT400002468	1.40385	-0.849946	-0.553901
PGSC0003DMT400002567	1.35368	-0.322334	-1.03134
PGSC0003DMT400002568	1.40345	-0.550875	-0.852571
PGSC0003DMT400002569	1.40098	-0.867618	-0.533367
PGSC0003DMT400002738	1.41024	-0.796901	-0.613336
PGSC0003DMT400002868	1.41421	-0.707076	-0.707138
PGSC0003DMT400002885	1.41372	-0.739148	-0.674574
PGSC0003DMT400002888	1.41062	-0.792528	-0.618095
PGSC0003DMT400003086	1.41421	-0.708384	-0.705829
PGSC0003DMT400003101	1.40291	-0.54688	-0.856025
PGSC0003DMT400003477	1.40691	-0.827764	-0.579146
PGSC0003DMT400003638	1.41122	-0.625961	-0.785259
PGSC0003DMT400003642	1.40711	-0.826192	-0.580913
PGSC0003DMT400003717	1.41025	-0.613463	-0.796785
PGSC0003DMT400003907	1.41416	-0.69637	-0.71779
PGSC0003DMT400004053	1.4142	-0.700849	-0.713346
PGSC0003DMT400004089	1.41275	-0.762099	-0.65065
PGSC0003DMT400004092	1.41167	-0.632355	-0.779311
PGSC0003DMT400004117	1.40299	-0.547478	-0.855509
PGSC0003DMT400004132	1.3988	-0.879717	-0.519086
PGSC0003DMT400004186	1.32854	-0.244465	-1.08407
PGSC0003DMT400004191	1.40308	-0.548165	-0.854916
PGSC0003DMT400004233	1.35619	-1.02532	-0.330865
PGSC0003DMT400004234	1.40084	-0.532373	-0.868465
PGSC0003DMT400004391	1.41029	-0.61401	-0.796283
PGSC0003DMT400004642	1.40203	-0.86144	-0.540589
PGSC0003DMT400005261	1.41207	-0.773475	-0.638593
PGSC0003DMT400005337	1.41312	-0.754673	-0.658449
PGSC0003DMT400005383	1.40295	-0.547196	-0.855753
PGSC0003DMT400005386	1.40304	-0.547832	-0.855203
PGSC0003DMT400005455	1.40545	-0.566608	-0.838845
PGSC0003DMT400005492	1.40339	-0.550434	-0.852952
PGSC0003DMT400005933	1.38068	-0.425204	-0.955474
PGSC0003DMT400005977	1.39337	-0.48717	-0.906197
PGSC0003DMT400006132	1.40953	-0.605166	-0.804363
PGSC0003DMT400006213	1.40922	-0.601772	-0.807448
PGSC0003DMT400006218	1.41323	-0.661048	-0.752186
PGSC0003DMT400006367	1.36829	-0.374583	-0.99371
PGSC0003DMT400006451	1.41073	-0.791318	-0.619409
PGSC0003DMT400006453	1.41124	-0.784971	-0.626271
PGSC0003DMT400006491	1.40209	-0.541035	-0.861057
PGSC0003DMT400006578	1.40832	-0.592469	-0.815852
PGSC0003DMT400006584	1.37152	-0.984419	-0.387102
PGSC0003DMT400006751	1.39143	-0.91466	-0.476773
PGSC0003DMT400006768	1.40372	-0.55291	-0.850806
PGSC0003DMT400006972	1.41167	-0.63244	-0.779232
PGSC0003DMT400007189	1.39864	-0.518032	-0.880603
PGSC0003DMT400007514	1.40402	-0.555215	-0.848804
PGSC0003DMT400008028	1.40732	-0.582921	-0.824403
PGSC0003DMT400008044	1.40832	-0.592509	-0.815815
PGSC0003DMT400008103	1.38922	-0.465371	-0.923849
PGSC0003DMT400008105	1.41415	-0.695048	-0.719097
PGSC0003DMT400008158	1.41016	-0.612398	-0.797761
PGSC0003DMT400008240	1.41421	-0.709766	-0.704444
PGSC0003DMT400008363	1.41328	-0.662103	-0.751175
PGSC0003DMT400008450	1.40353	-0.551517	-0.852014
PGSC0003DMT400008498	1.40457	-0.845045	-0.559528
PGSC0003DMT400008586	1.41189	-0.635723	-0.776165
PGSC0003DMT400008629	1.38876	-0.463043	-0.925714
PGSC0003DMT400008818	1.4142	-0.711669	-0.702535
PGSC0003DMT400008841	1.41305	-0.656853	-0.756197
PGSC0003DMT400008963	1.41421	-0.706779	-0.707435
PGSC0003DMT400009043	1.39605	-0.502367	-0.893684
PGSC0003DMT400009055	1.40176	-0.53871	-0.863051
PGSC0003DMT400009189	1.40873	-0.812159	-0.596566
PGSC0003DMT400009297	1.41419	-0.714419	-0.699769
PGSC0003DMT400009330	1.40087	-0.532618	-0.868256
PGSC0003DMT400009351	1.41008	-0.611469	-0.798611
PGSC0003DMT400009420	1.41323	-0.660854	-0.752372
PGSC0003DMT400009481	1.40348	-0.551134	-0.852346
PGSC0003DMT400009484	1.41384	-0.735226	-0.67861
PGSC0003DMT400009495	1.41355	-0.744379	-0.669167
PGSC0003DMT400009658	1.39517	-0.497258	-0.89791
PGSC0003DMT400009659	1.40278	-0.856809	-0.545972
PGSC0003DMT400009675	1.40294	-0.547151	-0.855791
PGSC0003DMT400010179	1.4131	-0.755184	-0.657914
PGSC0003DMT400010380	1.41195	-0.775223	-0.636729
PGSC0003DMT400010548	1.40277	-0.54587	-0.856897
PGSC0003DMT400010570	1.4112	-0.78552	-0.62568
PGSC0003DMT400010643	1.39691	-0.507436	-0.889471
PGSC0003DMT400010652	1.39344	-0.487578	-0.905864
PGSC0003DMT400010678	1.3841	-0.44067	-0.943434
PGSC0003DMT400010985	1.38631	-0.45106	-0.93525
PGSC0003DMT400011133	1.40365	-0.552439	-0.851215
PGSC0003DMT400011243	1.40819	-0.817052	-0.591134
PGSC0003DMT400011335	1.40624	-0.573231	-0.833007
PGSC0003DMT400011382	1.40508	-0.563544	-0.841533
PGSC0003DMT400011403	1.41236	-0.643445	-0.768912
PGSC0003DMT400011469	1.40926	-0.602228	-0.807033
PGSC0003DMT400011630	1.40197	-0.540168	-0.861801
PGSC0003DMT400011633	1.40871	-0.596369	-0.812337
PGSC0003DMT400011704	1.40011	-0.5275	-0.872607
PGSC0003DMT400011705	1.40818	-0.817146	-0.591029
PGSC0003DMT400011811	1.40167	-0.538106	-0.863569
PGSC0003DMT400011870	1.41143	-0.628912	-0.782518
PGSC0003DMT400011931	1.40192	-0.539816	-0.862103
PGSC0003DMT400011965	1.40865	-0.812829	-0.595824
PGSC0003DMT400012072	1.38481	-0.443961	-0.940849
PGSC0003DMT400012084	1.40874	-0.812065	-0.59667
PGSC0003DMT400012085	1.38584	-0.448806	-0.937031
PGSC0003DMT400012224	1.40828	-0.592092	-0.81619
PGSC0003DMT400012487	1.41416	-0.717399	-0.696764
PGSC0003DMT400012505	1.41254	-0.765885	-0.646652
PGSC0003DMT400012546	1.4043	-0.846911	-0.55739
PGSC0003DMT400012587	1.41388	-0.733559	-0.68032
PGSC0003DMT400012622	1.40321	-0.549142	-0.854071
PGSC0003DMT400012900	1.41347	-0.666922	-0.746544
PGSC0003DMT400013020	1.41024	-0.613325	-0.796911
PGSC0003DMT400013076	1.41277	-0.651128	-0.761646
PGSC0003DMT400013381	1.39975	-0.874563	-0.525191
PGSC0003DMT400013412	1.39385	-0.489837	-0.904014
PGSC0003DMT400013500	1.41391	-0.732307	-0.681604
PGSC0003DMT400013515	1.41061	-0.617913	-0.792696
PGSC0003DMT400013529	1.39643	-0.50458	-0.891847
PGSC0003DMT400013992	1.41283	-0.652235	-0.760594
PGSC0003DMT400014029	1.41191	-0.636021	-0.775885
PGSC0003DMT400014092	1.408	-0.818693	-0.589306
PGSC0003DMT400014098	1.40826	-0.591862	-0.816398
PGSC0003DMT400014270	1.37649	-0.969228	-0.407265
PGSC0003DMT400014323	1.41383	-0.678418	-0.735413
PGSC0003DMT400014350	1.40952	-0.605108	-0.804417
PGSC0003DMT400014352	1.4139	-0.681304	-0.732599
PGSC0003DMT400014360	1.4122	-0.771486	-0.640711
PGSC0003DMT400014362	1.40929	-0.806785	-0.602501
PGSC0003DMT400014363	1.41236	-0.768825	-0.643537
PGSC0003DMT400014460	1.3919	-0.479269	-0.912636
PGSC0003DMT400014518	1.40821	-0.816836	-0.591374
PGSC0003DMT400014565	1.40714	-0.581216	-0.825923
PGSC0003DMT400014779	1.40633	-0.832299	-0.574032
PGSC0003DMT400014780	1.4112	-0.785562	-0.625634
PGSC0003DMT400014861	1.39668	-0.506091	-0.890591
PGSC0003DMT400014953	1.40451	-0.845498	-0.559009
PGSC0003DMT400015011	1.4129	-0.65371	-0.759191
PGSC0003DMT400015054	1.36482	-0.361539	-1.00328
PGSC0003DMT400015075	1.40435	-0.557742	-0.846604
PGSC0003DMT400015094	1.40795	-0.588853	-0.819099
PGSC0003DMT400015268	1.40652	-0.830832	-0.575689
PGSC0003DMT400015326	1.4135	-0.667775	-0.745722
PGSC0003DMT400015454	1.41421	-0.708122	-0.706091
PGSC0003DMT400015477	1.40978	-0.801828	-0.607949
PGSC0003DMT400015567	1.41419	-0.713438	-0.700757
PGSC0003DMT400015589	1.40508	-0.563552	-0.841526
PGSC0003DMT400015694	1.41414	-0.719849	-0.694287
PGSC0003DMT400015768	1.40266	-0.545133	-0.857532
PGSC0003DMT400015824	1.41346	-0.746792	-0.666665
PGSC0003DMT400015883	1.41411	-0.692515	-0.721598
PGSC0003DMT400015915	1.40059	-0.869877	-0.530715
PGSC0003DMT400015930	1.40995	-0.800048	-0.609898
PGSC0003DMT400015931	1.41212	-0.772701	-0.639417
PGSC0003DMT400016326	1.40912	-0.600699	-0.80842
PGSC0003DMT400016361	1.41252	-0.646406	-0.766118
PGSC0003DMT400016712	1.40809	-0.590171	-0.817916
PGSC0003DMT400016753	1.41213	-0.772478	-0.639655
PGSC0003DMT400016905	1.40955	-0.804205	-0.605341
PGSC0003DMT400017083	1.41387	-0.679844	-0.734024
PGSC0003DMT400017153	1.40967	-0.802935	-0.606735
PGSC0003DMT400017452	1.40768	-0.586236	-0.821442
PGSC0003DMT400017515	1.3669	-0.997591	-0.369311
PGSC0003DMT400017631	1.41007	-0.611304	-0.798762
PGSC0003DMT400017716	1.36736	-0.996319	-0.371042
PGSC0003DMT400017717	1.41418	-0.715405	-0.698776
PGSC0003DMT400017733	1.40959	-0.605811	-0.803776
PGSC0003DMT400017815	1.39168	-0.47809	-0.913593
PGSC0003DMT400017897	1.41302	-0.75691	-0.656106
PGSC0003DMT400017964	1.40143	-0.536395	-0.865033
PGSC0003DMT400017968	1.4099	-0.800504	-0.609399
PGSC0003DMT400018016	1.41316	-0.659317	-0.753843
PGSC0003DMT400018060	1.41421	-0.709129	-0.705082
PGSC0003DMT400018061	1.4105	-0.616585	-0.793917
PGSC0003DMT400018136	1.41042	-0.794834	-0.615588
PGSC0003DMT400018181	1.41293	-0.654322	-0.75861
PGSC0003DMT400018198	1.40186	-0.539369	-0.862486
PGSC0003DMT400018385	1.40954	-0.804272	-0.605267
PGSC0003DMT400018417	1.40717	-0.581483	-0.825685
PGSC0003DMT400018472	1.38612	-0.450169	-0.935954
PGSC0003DMT400018478	1.41182	-0.777081	-0.634743
PGSC0003DMT400018519	1.40416	-0.556299	-0.847861
PGSC0003DMT400018554	1.41071	-0.61921	-0.791501
PGSC0003DMT400018681	1.41405	-0.688561	-0.725492
PGSC0003DMT400018682	1.39332	-0.486938	-0.906387
PGSC0003DMT400018688	1.39668	-0.506067	-0.890611
PGSC0003DMT400018689	1.40658	-0.576229	-0.830353
PGSC0003DMT400018994	1.4087	-0.596344	-0.812359
PGSC0003DMT400019126	1.39915	-0.877836	-0.521318
PGSC0003DMT400019296	1.41417	-0.716872	-0.697296
PGSC0003DMT400019583	1.39994	-0.526381	-0.873556
PGSC0003DMT400019584	1.4007	-0.531462	-0.86924
PGSC0003DMT400019812	1.31815	-1.10276	-0.215393
PGSC0003DMT400019998	1.40022	-0.528242	-0.871978
PGSC0003DMT400020100	1.39869	-0.518377	-0.880313
PGSC0003DMT400020378	1.41322	-0.752464	-0.660759
PGSC0003DMT400020599	1.41262	-0.648111	-0.764505
PGSC0003DMT400020647	1.40692	-0.579199	-0.827717
PGSC0003DMT400020675	1.41383	-0.735485	-0.678344
PGSC0003DMT400020689	1.39426	-0.492145	-0.90212
PGSC0003DMT400020697	1.39869	-0.518368	-0.88032
PGSC0003DMT400020770	1.40967	-0.606737	-0.802933
PGSC0003DMT400020798	1.37572	-0.971656	-0.404068
PGSC0003DMT400021042	1.41381	-0.677745	-0.736068
PGSC0003DMT400021043	1.39814	-0.514925	-0.883213
PGSC0003DMT400021310	1.4138	-0.73635	-0.677455
PGSC0003DMT400021389	1.40189	-0.539644	-0.86225
PGSC0003DMT400021390	1.41228	-0.642168	-0.770115
PGSC0003DMT400021391	1.40622	-0.573054	-0.833163
PGSC0003DMT400021422	1.41002	-0.610754	-0.799265
PGSC0003DMT400021426	1.41208	-0.638816	-0.773266
PGSC0003DMT400021442	1.38818	-0.460156	-0.92802
PGSC0003DMT400021508	1.41421	-0.706296	-0.707917
PGSC0003DMT400021568	1.4121	-0.639065	-0.773032
PGSC0003DMT400021571	1.39398	-0.490529	-0.903446
PGSC0003DMT400021572	1.3962	-0.503219	-0.892977
PGSC0003DMT400021824	1.39711	-0.508651	-0.888458
PGSC0003DMT400021871	1.40576	-0.569142	-0.836615
PGSC0003DMT400021966	1.41316	-0.659257	-0.7539
PGSC0003DMT400022066	1.41421	-0.705293	-0.708919
PGSC0003DMT400022072	1.3951	-0.496876	-0.898225
PGSC0003DMT400022085	1.40839	-0.593211	-0.815184
PGSC0003DMT400022131	1.40519	-0.564422	-0.840763
PGSC0003DMT400022221	1.39797	-0.513876	-0.884091
PGSC0003DMT400022265	1.41071	-0.61923	-0.791483
PGSC0003DMT400022276	1.40334	-0.550055	-0.85328
PGSC0003DMT400022698	1.39186	-0.479053	-0.912811
PGSC0003DMT400022699	1.4016	-0.537596	-0.864005
PGSC0003DMT400022700	1.34363	-0.289727	-1.0539
PGSC0003DMT400022763	1.39463	-0.494215	-0.900417
PGSC0003DMT400022769	1.37864	-0.416334	-0.962303
PGSC0003DMT400022815	1.41405	-0.68859	-0.725463
PGSC0003DMT400022985	1.41254	-0.646782	-0.765762
PGSC0003DMT400023125	1.41391	-0.681633	-0.732278
PGSC0003DMT400023222	1.41418	-0.714931	-0.699253
PGSC0003DMT400023275	1.38187	-0.951366	-0.430506
PGSC0003DMT400023304	1.38932	-0.465897	-0.923427
PGSC0003DMT400023402	1.41117	-0.625316	-0.785857
PGSC0003DMT400023672	1.40668	-0.577131	-0.829554
PGSC0003DMT400023831	1.41419	-0.714485	-0.699702
PGSC0003DMT400024006	1.41096	-0.62251	-0.788454
PGSC0003DMT400024103	1.41301	-0.756946	-0.656068
PGSC0003DMT400024250	1.40899	-0.80966	-0.59933
PGSC0003DMT400024318	1.41349	-0.667602	-0.74589
PGSC0003DMT400024637	1.41222	-0.641023	-0.771192
PGSC0003DMT400024836	1.3872	-0.455364	-0.931836
PGSC0003DMT400025219	1.40638	-0.574476	-0.831906
PGSC0003DMT400025543	1.40075	-0.868964	-0.531788
PGSC0003DMT400025590	1.40157	-0.537387	-0.864184
PGSC0003DMT400025684	1.38615	-0.450285	-0.935862
PGSC0003DMT400025715	1.39952	-0.523696	-0.875828
PGSC0003DMT400025719	1.41181	-0.777282	-0.634527
PGSC0003DMT400025766	1.36688	-0.369209	-0.997666
PGSC0003DMT400025776	1.412	-0.63745	-0.774547
PGSC0003DMT400025820	1.41408	-0.72395	-0.690128
PGSC0003DMT400025822	1.38952	-0.466874	-0.922643
PGSC0003DMT400025823	1.41421	-0.711245	-0.70296
PGSC0003DMT400025881	1.4024	-0.543232	-0.859169
PGSC0003DMT400025953	1.4142	-0.712483	-0.701717
PGSC0003DMT400026009	1.39709	-0.508526	-0.888563
PGSC0003DMT400026032	1.4075	-0.584539	-0.822959
PGSC0003DMT400026179	1.40985	-0.801079	-0.608769
PGSC0003DMT400026327	1.41066	-0.618498	-0.792157
PGSC0003DMT400026885	1.41306	-0.657156	-0.755907
PGSC0003DMT400026945	1.4107	-0.619084	-0.791617
PGSC0003DMT400026983	1.41379	-0.676897	-0.736892
PGSC0003DMT400026996	1.41417	-0.697903	-0.71627
PGSC0003DMT400027151	1.40963	-0.606321	-0.803311
PGSC0003DMT400027281	1.4141	-0.722421	-0.691681
PGSC0003DMT400027283	1.41415	-0.695083	-0.719063
PGSC0003DMT400027601	1.40257	-0.858127	-0.544443
PGSC0003DMT400027602	1.41412	-0.692823	-0.721295
PGSC0003DMT400027723	1.3902	-0.470364	-0.919837
PGSC0003DMT400027946	1.41421	-0.705529	-0.708683
PGSC0003DMT400027948	1.41415	-0.695594	-0.718557
PGSC0003DMT400027950	1.41282	-0.760786	-0.652033
PGSC0003DMT400027951	1.41236	-0.768932	-0.643424
PGSC0003DMT400027952	1.41146	-0.782143	-0.629315
PGSC0003DMT400027955	1.37915	-0.418528	-0.960619
PGSC0003DMT400028007	1.39682	-0.506927	-0.889895
PGSC0003DMT400028010	1.41357	-0.669706	-0.743859
PGSC0003DMT400028014	1.40991	-0.609516	-0.800397
PGSC0003DMT400028042	1.41417	-0.697718	-0.716454
PGSC0003DMT400028051	1.39906	-0.52071	-0.878348
PGSC0003DMT400028158	1.41376	-0.737954	-0.675804
PGSC0003DMT400028530	1.41277	-0.651019	-0.761749
PGSC0003DMT400028690	1.38748	-0.456747	-0.930737
PGSC0003DMT400028711	1.38843	-0.927013	-0.461418
PGSC0003DMT400028761	1.4109	-0.621657	-0.789243
PGSC0003DMT400028767	1.41351	-0.745301	-0.668212
PGSC0003DMT400028923	1.3922	-0.480822	-0.911373
PGSC0003DMT400029032	1.39605	-0.893662	-0.502393
PGSC0003DMT400029160	1.40578	-0.569368	-0.836416
PGSC0003DMT400029165	1.41353	-0.668717	-0.744814
PGSC0003DMT400029398	1.37833	-0.415012	-0.963316
PGSC0003DMT400029441	1.35518	-0.327416	-1.02776
PGSC0003DMT400029446	1.37722	-0.41031	-0.966909
PGSC0003DMT400029503	1.41314	-0.658845	-0.754294
PGSC0003DMT400029506	1.40365	-0.851222	-0.552431
PGSC0003DMT400029566	1.40375	-0.553196	-0.850558
PGSC0003DMT400029596	1.40344	-0.8526	-0.550841
PGSC0003DMT400029842	1.41338	-0.664765	-0.748619
PGSC0003DMT400029957	1.41353	-0.744816	-0.668715
PGSC0003DMT400029982	1.41391	-0.732318	-0.681592
PGSC0003DMT400029983	1.40267	-0.857508	-0.545161
PGSC0003DMT400029986	1.40802	-0.818517	-0.589502
PGSC0003DMT400030019	1.39922	-0.877493	-0.521724
PGSC0003DMT400030050	1.40294	-0.54716	-0.855784
PGSC0003DMT400030244	1.41353	-0.668563	-0.744962
PGSC0003DMT400030298	1.4142	-0.712169	-0.702032
PGSC0003DMT400030308	1.41396	-0.683742	-0.730217
PGSC0003DMT400030315	1.4107	-0.6191	-0.791602
PGSC0003DMT400030317	1.39737	-0.510209	-0.887159
PGSC0003DMT400030324	1.37688	-0.40889	-0.967991
PGSC0003DMT400030327	1.39638	-0.504321	-0.892062
PGSC0003DMT400030399	1.35808	-1.02067	-0.337418
PGSC0003DMT400030404	1.41371	-0.674086	-0.739621
PGSC0003DMT400030430	1.39885	-0.519412	-0.879442
PGSC0003DMT400030694	1.40575	-0.836659	-0.569092
PGSC0003DMT400030830	1.4142	-0.711852	-0.702351
PGSC0003DMT400030831	1.40228	-0.859922	-0.542356
PGSC0003DMT400030843	1.40542	-0.56637	-0.839053
PGSC0003DMT400030930	1.39199	-0.479701	-0.912284
PGSC0003DMT400030945	1.4125	-0.645998	-0.766503
PGSC0003DMT400031009	1.40924	-0.601984	-0.807255
PGSC0003DMT400031198	1.40352	-0.55142	-0.852098
PGSC0003DMT400031315	1.41403	-0.687208	-0.726821
PGSC0003DMT400031351	1.41421	-0.707231	-0.706983
PGSC0003DMT400031541	1.41358	-0.670126	-0.743454
PGSC0003DMT400031572	1.39628	-0.892563	-0.503718
PGSC0003DMT400031648	1.39312	-0.485816	-0.907304
PGSC0003DMT400031704	1.40935	-0.603234	-0.80612
PGSC0003DMT400031722	1.37027	-0.382212	-0.988061
PGSC0003DMT400031868	1.39019	-0.470285	-0.9199
PGSC0003DMT400031869	1.38781	-0.458323	-0.929482
PGSC0003DMT400031897	1.41341	-0.665356	-0.748051
PGSC0003DMT400032064	1.41399	-0.72892	-0.685067
PGSC0003DMT400032285	1.40019	-0.528018	-0.872168
PGSC0003DMT400032306	1.41251	-0.646092	-0.766414
PGSC0003DMT400032520	1.41406	-0.725238	-0.688819
PGSC0003DMT400032546	1.41375	-0.738389	-0.675356
PGSC0003DMT400032576	1.4142	-0.71164	-0.702563
PGSC0003DMT400032652	1.4105	-0.616507	-0.79399
PGSC0003DMT400032790	1.39391	-0.490171	-0.90374
PGSC0003DMT400032791	1.40835	-0.59274	-0.815607
PGSC0003DMT400032832	1.40911	-0.600629	-0.808484
PGSC0003DMT400032843	1.41407	-0.724522	-0.689547
PGSC0003DMT400032888	1.38655	-0.452213	-0.934336
PGSC0003DMT400032924	1.41218	-0.64041	-0.771768
PGSC0003DMT400032978	1.4033	-0.549805	-0.853497
PGSC0003DMT400033042	1.41416	-0.696295	-0.717863
PGSC0003DMT400033066	1.41022	-0.797041	-0.613183
PGSC0003DMT400033307	1.41389	-0.73313	-0.680761
PGSC0003DMT400033560	1.40732	-0.582871	-0.824448
PGSC0003DMT400033637	1.41418	-0.71612	-0.698055
PGSC0003DMT400033751	1.40597	-0.570964	-0.835009
PGSC0003DMT400033777	1.41421	-0.7041	-0.71011
PGSC0003DMT400033818	1.41153	-0.630401	-0.781132
PGSC0003DMT400033871	1.41329	-0.750896	-0.662395
PGSC0003DMT400034171	1.41398	-0.684797	-0.729184
PGSC0003DMT400034372	1.40148	-0.864737	-0.536741
PGSC0003DMT400034544	1.41414	-0.719615	-0.694524
PGSC0003DMT400034557	1.41419	-0.714061	-0.700129
PGSC0003DMT400034800	1.41243	-0.644744	-0.767687
PGSC0003DMT400034893	1.39266	-0.4833	-0.909356
PGSC0003DMT400034895	1.39749	-0.510937	-0.886551
PGSC0003DMT400034896	1.41354	-0.669087	-0.744457
PGSC0003DMT400034897	1.4121	-0.639118	-0.772982
PGSC0003DMT400034898	1.40386	-0.554031	-0.849832
PGSC0003DMT400034899	1.40878	-0.59709	-0.811686
PGSC0003DMT400034902	1.40575	-0.569071	-0.836677
PGSC0003DMT400034962	1.41135	-0.627788	-0.783563
PGSC0003DMT400035007	1.40893	-0.598689	-0.81024
PGSC0003DMT400035008	1.40848	-0.594026	-0.81445
PGSC0003DMT400035085	1.38993	-0.920964	-0.468964
PGSC0003DMT400035135	1.3968	-0.889981	-0.506824
PGSC0003DMT400035154	1.40918	-0.807811	-0.601371
PGSC0003DMT400035271	1.39982	-0.525591	-0.874225
PGSC0003DMT400035460	1.40483	-0.561584	-0.843249
PGSC0003DMT400035747	1.41421	-0.707304	-0.70691
PGSC0003DMT400035858	1.41334	-0.749594	-0.663751
PGSC0003DMT400035882	1.38999	-0.920703	-0.469288
PGSC0003DMT400035989	1.38778	-0.458213	-0.92957
PGSC0003DMT400036071	1.41392	-0.681901	-0.732017
PGSC0003DMT400036074	1.41411	-0.692197	-0.721912
PGSC0003DMT400036189	1.38265	-0.434015	-0.948635
PGSC0003DMT400036212	1.41417	-0.717134	-0.697031
PGSC0003DMT400036505	1.4053	-0.565328	-0.839968
PGSC0003DMT400036708	1.41263	-0.648416	-0.764216
PGSC0003DMT400036744	1.40641	-0.574714	-0.831695
PGSC0003DMT400036834	1.40114	-0.534445	-0.866699
PGSC0003DMT400036851	1.36959	-0.990018	-0.379576
PGSC0003DMT400036860	1.4032	-0.854149	-0.549052
PGSC0003DMT400036942	1.38575	-0.448393	-0.937358
PGSC0003DMT400036950	1.40835	-0.815545	-0.592809
PGSC0003DMT400036974	1.41372	-0.674386	-0.739331
PGSC0003DMT400036981	1.39262	-0.483127	-0.909497
PGSC0003DMT400037016	1.36217	-0.351903	-1.01027
PGSC0003DMT400037042	1.40463	-0.559935	-0.84469
PGSC0003DMT400037096	1.40819	-0.591153	-0.817035
PGSC0003DMT400037269	1.39535	-0.498305	-0.897045
PGSC0003DMT400037299	1.37872	-0.416682	-0.962036
PGSC0003DMT400037324	1.41421	-0.70595	-0.708262
PGSC0003DMT400037417	1.39274	-0.909008	-0.483728
PGSC0003DMT400037639	1.41418	-0.69871	-0.715471
PGSC0003DMT400037705	1.40232	-0.542681	-0.859642
PGSC0003DMT400037740	1.40867	-0.596006	-0.812664
PGSC0003DMT400037755	1.39294	-0.908103	-0.484837
PGSC0003DMT400037756	1.41394	-0.731097	-0.682842
PGSC0003DMT400037789	1.37315	-0.393592	-0.97956
PGSC0003DMT400037792	1.38104	-0.426822	-0.954222
PGSC0003DMT400037826	1.41406	-0.725105	-0.688955
PGSC0003DMT400037868	1.41421	-0.711198	-0.703007
PGSC0003DMT400037996	1.4109	-0.621634	-0.789264
PGSC0003DMT400038338	1.41174	-0.633516	-0.778228
PGSC0003DMT400038525	1.39665	-0.5059	-0.89075
PGSC0003DMT400038535	1.40107	-0.533917	-0.867149
PGSC0003DMT400038848	1.40295	-0.547179	-0.855767
PGSC0003DMT400039220	1.4139	-0.681233	-0.732669
PGSC0003DMT400039222	1.39945	-0.523219	-0.876231
PGSC0003DMT400039230	1.41227	-0.641904	-0.770364
PGSC0003DMT400039341	1.40586	-0.570029	-0.835834
PGSC0003DMT400039384	1.4142	-0.700969	-0.713227
PGSC0003DMT400039385	1.41321	-0.752649	-0.660565
PGSC0003DMT400039487	1.40547	-0.566769	-0.838703
PGSC0003DMT400039555	1.39146	-0.914564	-0.476891
PGSC0003DMT400039733	1.40846	-0.593857	-0.814602
PGSC0003DMT400039743	1.40296	-0.547277	-0.855683
PGSC0003DMT400039922	1.40361	-0.851494	-0.552117
PGSC0003DMT400039985	1.38526	-0.446086	-0.939177
PGSC0003DMT400040021	1.39076	-0.917508	-0.473252
PGSC0003DMT400040040	1.40331	-0.549836	-0.853471
PGSC0003DMT400040098	1.41387	-0.679985	-0.733886
PGSC0003DMT400040116	1.40888	-0.598208	-0.810675
PGSC0003DMT400040198	1.41421	-0.705345	-0.708867
PGSC0003DMT400040233	1.40863	-0.813001	-0.595633
PGSC0003DMT400040392	1.39255	-0.482743	-0.90981
PGSC0003DMT400040422	1.41264	-0.648568	-0.764072
PGSC0003DMT400040461	1.3877	-0.457804	-0.929896
PGSC0003DMT400040573	1.41392	-0.681914	-0.732004
PGSC0003DMT400040582	1.41362	-0.742272	-0.671349
PGSC0003DMT400040588	1.39833	-0.516093	-0.882232
PGSC0003DMT400040715	1.40552	-0.838353	-0.567167
PGSC0003DMT400041026	1.38122	-0.953626	-0.427591
PGSC0003DMT400041032	1.41417	-0.717208	-0.696957
PGSC0003DMT400041053	1.40957	-0.605651	-0.803922
PGSC0003DMT400041157	1.39699	-0.507945	-0.889047
PGSC0003DMT400041167	1.41249	-0.766632	-0.645861
PGSC0003DMT400041341	1.39696	-0.507779	-0.889186
PGSC0003DMT400041379	1.41419	-0.714287	-0.699902
PGSC0003DMT400041380	1.41179	-0.634173	-0.777613
PGSC0003DMT400041381	1.41405	-0.688404	-0.725646
PGSC0003DMT400041444	1.41059	-0.792881	-0.617712
PGSC0003DMT400041605	1.4127	-0.762972	-0.649729
PGSC0003DMT400041686	1.39938	-0.522789	-0.876594
PGSC0003DMT400041729	1.39721	-0.509238	-0.887969
PGSC0003DMT400041823	1.41217	-0.771952	-0.640214
PGSC0003DMT400041976	1.41337	-0.664305	-0.749062
PGSC0003DMT400042003	1.41382	-0.677997	-0.735822
PGSC0003DMT400042005	1.40458	-0.559576	-0.845004
PGSC0003DMT400042008	1.40272	-0.545528	-0.857192
PGSC0003DMT400042032	1.4112	-0.785535	-0.625663
PGSC0003DMT400042096	1.41215	-0.772145	-0.64001
PGSC0003DMT400042164	1.41183	-0.634821	-0.777008
PGSC0003DMT400042356	1.41077	-0.790858	-0.619907
PGSC0003DMT400042406	1.41027	-0.613755	-0.796517
PGSC0003DMT400042414	1.41062	-0.618031	-0.792587
PGSC0003DMT400042431	1.4126	-0.76483	-0.647768
PGSC0003DMT400042488	1.39757	-0.511454	-0.886118
PGSC0003DMT400042499	1.41151	-0.630048	-0.781461
PGSC0003DMT400042531	1.39615	-0.89322	-0.502926
PGSC0003DMT400042546	1.3957	-0.500305	-0.895391
PGSC0003DMT400042550	1.39606	-0.50242	-0.89364
PGSC0003DMT400042869	1.41331	-0.662852	-0.750457
PGSC0003DMT400042928	1.41408	-0.690105	-0.723974
PGSC0003DMT400042944	1.41146	-0.782064	-0.6294
PGSC0003DMT400043030	1.39497	-0.496114	-0.898853
PGSC0003DMT400043054	1.41126	-0.626449	-0.784806
PGSC0003DMT400043121	1.40361	-0.851528	-0.552078
PGSC0003DMT400043166	1.41204	-0.638131	-0.773908
PGSC0003DMT400043485	1.40894	-0.598754	-0.810182
PGSC0003DMT400043567	1.39864	-0.518052	-0.880586
PGSC0003DMT400043672	1.41124	-0.626305	-0.78494
PGSC0003DMT400044202	1.40875	-0.596775	-0.81197
PGSC0003DMT400044435	1.41381	-0.736189	-0.67762
PGSC0003DMT400044441	1.40544	-0.838964	-0.566472
PGSC0003DMT400044579	1.40863	-0.595611	-0.813021
PGSC0003DMT400044818	1.41275	-0.762084	-0.650665
PGSC0003DMT400045156	1.40644	-0.83147	-0.574969
PGSC0003DMT400045300	1.41033	-0.795852	-0.614479
PGSC0003DMT400045302	1.41277	-0.651086	-0.761685
PGSC0003DMT400045317	1.40242	-0.543405	-0.85902
PGSC0003DMT400046131	1.39568	-0.895457	-0.500226
PGSC0003DMT400046132	1.4129	-0.759265	-0.653633
PGSC0003DMT400046191	1.39706	-0.88871	-0.50835
PGSC0003DMT400046669	1.38881	-0.4633	-0.925508
PGSC0003DMT400046722	1.41248	-0.645595	-0.766883
PGSC0003DMT400046729	1.41177	-0.777919	-0.633846
PGSC0003DMT400046963	1.40399	-0.554983	-0.849005
PGSC0003DMT400047182	1.39665	-0.505914	-0.890738
PGSC0003DMT400047280	1.40721	-0.581875	-0.825336
PGSC0003DMT400047306	1.41165	-0.632122	-0.779529
PGSC0003DMT400047309	1.41289	-0.653425	-0.759462
PGSC0003DMT400047339	1.41416	-0.696522	-0.717639
PGSC0003DMT400047344	1.40286	-0.546547	-0.856313
PGSC0003DMT400047435	1.41066	-0.618614	-0.79205
PGSC0003DMT400047437	1.41037	-0.614896	-0.795469
PGSC0003DMT400047475	1.40661	-0.576485	-0.830126
PGSC0003DMT400047546	1.3317	-1.07807	-0.253637
PGSC0003DMT400047659	1.40728	-0.582546	-0.824738
PGSC0003DMT400047728	1.41353	-0.668765	-0.744767
PGSC0003DMT400047869	1.40932	-0.602879	-0.806443
PGSC0003DMT400047982	1.41386	-0.734481	-0.679375
PGSC0003DMT400048014	1.41041	-0.615495	-0.79492
PGSC0003DMT400048064	1.41398	-0.684849	-0.729133
PGSC0003DMT400048245	1.40814	-0.590722	-0.817422
PGSC0003DMT400048609	1.41178	-0.777765	-0.634011
PGSC0003DMT400048698	1.40358	-0.551851	-0.851725
PGSC0003DMT400049196	1.41408	-0.690411	-0.723672
PGSC0003DMT400049256	1.41188	-0.635612	-0.776268
PGSC0003DMT400049257	1.38309	-0.947068	-0.436025
PGSC0003DMT400049258	1.39295	-0.908058	-0.484892
PGSC0003DMT400049394	1.41405	-0.688559	-0.725494
PGSC0003DMT400049395	1.39731	-0.887468	-0.509839
PGSC0003DMT400049531	1.41126	-0.626544	-0.784718
PGSC0003DMT400049550	1.40945	-0.604293	-0.805158
PGSC0003DMT400049598	1.40317	-0.54884	-0.854332
PGSC0003DMT400049841	1.39916	-0.521352	-0.877807
PGSC0003DMT400049875	1.41232	-0.769531	-0.642788
PGSC0003DMT400050018	1.41421	-0.710494	-0.703715
PGSC0003DMT400050076	1.40842	-0.593417	-0.814998
PGSC0003DMT400050229	1.38601	-0.936363	-0.449652
PGSC0003DMT400050234	1.39101	-0.474534	-0.916472
PGSC0003DMT400050249	1.41264	-0.648477	-0.764158
PGSC0003DMT400050379	1.40845	-0.593717	-0.814728
PGSC0003DMT400050381	1.40815	-0.590752	-0.817395
PGSC0003DMT400050487	1.39443	-0.493098	-0.901337
PGSC0003DMT400050511	1.41378	-0.7373	-0.676478
PGSC0003DMT400050518	1.39233	-0.481544	-0.910786
PGSC0003DMT400050519	1.39774	-0.512452	-0.885283
PGSC0003DMT400050750	1.39112	-0.915972	-0.475152
PGSC0003DMT400051045	1.40628	-0.573586	-0.832693
PGSC0003DMT400051137	1.41356	-0.743955	-0.669607
PGSC0003DMT400051193	1.40612	-0.572245	-0.833878
PGSC0003DMT400051265	1.39788	-0.884546	-0.513333
PGSC0003DMT400051666	1.37113	-0.985565	-0.385566
PGSC0003DMT400051667	1.40717	-0.581489	-0.82568
PGSC0003DMT400051730	1.39084	-0.47365	-0.917186
PGSC0003DMT400051801	1.41407	-0.72471	-0.689356
PGSC0003DMT400051899	1.40703	-0.580182	-0.826843
PGSC0003DMT400051939	1.39545	-0.498863	-0.896584
PGSC0003DMT400051992	1.39789	-0.884473	-0.51342
PGSC0003DMT400052060	1.41261	-0.76467	-0.647937
PGSC0003DMT400052282	1.41393	-0.682471	-0.73146
PGSC0003DMT400052463	1.40354	-0.551599	-0.851943
PGSC0003DMT400052608	1.41415	-0.695083	-0.719063
PGSC0003DMT400052611	1.41353	-0.668646	-0.744882
PGSC0003DMT400052636	1.41259	-0.647684	-0.764909
PGSC0003DMT400052738	1.41259	-0.764915	-0.647678
PGSC0003DMT400052802	1.40035	-0.529119	-0.871233
PGSC0003DMT400052829	1.41032	-0.614282	-0.796033
PGSC0003DMT400052875	1.39996	-0.526565	-0.8734
PGSC0003DMT400052991	1.40473	-0.560788	-0.843945
PGSC0003DMT400053084	1.41403	-0.72656	-0.687474
PGSC0003DMT400053173	1.40438	-0.84638	-0.557998
PGSC0003DMT400053175	1.37457	-0.39933	-0.97524
PGSC0003DMT400053187	1.39882	-0.519192	-0.879627
PGSC0003DMT400053188	1.37534	-0.402481	-0.972858
PGSC0003DMT400053349	1.40804	-0.818357	-0.589681
PGSC0003DMT400053479	1.40107	-0.533962	-0.86711
PGSC0003DMT400053482	1.41298	-0.757675	-0.655303
PGSC0003DMT400053531	1.40974	-0.607576	-0.802168
PGSC0003DMT400053560	1.41329	-0.75082	-0.662474
PGSC0003DMT400053645	1.37773	-0.965272	-0.412454
PGSC0003DMT400053877	1.40921	-0.601648	-0.80756
PGSC0003DMT400053882	1.41037	-0.614963	-0.795408
PGSC0003DMT400054175	1.41378	-0.73716	-0.676622
PGSC0003DMT400054335	1.414	-0.728072	-0.685932
PGSC0003DMT400054336	1.41409	-0.723475	-0.690611
PGSC0003DMT400054415	1.40778	-0.587199	-0.820581
PGSC0003DMT400054418	1.41403	-0.726919	-0.687107
PGSC0003DMT400054455	1.39628	-0.503686	-0.892589
PGSC0003DMT400054480	1.38348	-0.437795	-0.945685
PGSC0003DMT400054482	1.40478	-0.561136	-0.843641
PGSC0003DMT400054483	1.39347	-0.487743	-0.905728
PGSC0003DMT400054790	1.401	-0.533493	-0.86751
PGSC0003DMT400054836	1.41104	-0.623476	-0.787561
PGSC0003DMT400054837	1.4084	-0.593287	-0.815116
PGSC0003DMT400054928	1.41283	-0.652194	-0.760633
PGSC0003DMT400055011	1.4142	-0.701975	-0.712226
PGSC0003DMT400055060	1.39938	-0.522753	-0.876625
PGSC0003DMT400055203	1.41367	-0.740891	-0.672776
PGSC0003DMT400055361	1.38397	-0.440059	-0.943913
PGSC0003DMT400055469	1.41418	-0.699143	-0.715041
PGSC0003DMT400055482	1.40805	-0.818227	-0.589825
PGSC0003DMT400055810	1.41179	-0.634268	-0.777525
PGSC0003DMT400055829	1.40306	-0.855026	-0.548037
PGSC0003DMT400055830	1.37543	-0.972569	-0.402862
PGSC0003DMT400055929	1.3951	-0.898245	-0.496852
PGSC0003DMT400055931	1.39309	-0.48567	-0.907423
PGSC0003DMT400055964	1.41418	-0.715854	-0.698323
PGSC0003DMT400056039	1.4136	-0.742757	-0.670848
PGSC0003DMT400056116	1.41109	-0.624207	-0.786885
PGSC0003DMT400056272	1.40478	-0.561188	-0.843595
PGSC0003DMT400056402	1.41421	-0.707206	-0.707008
PGSC0003DMT400056671	1.40621	-0.572975	-0.833234
PGSC0003DMT400056839	1.41237	-0.643722	-0.768651
PGSC0003DMT400056870	1.40094	-0.533044	-0.867893
PGSC0003DMT400056896	1.3898	-0.468303	-0.921495
PGSC0003DMT400056904	1.40653	-0.575788	-0.830744
PGSC0003DMT400056985	1.41013	-0.798046	-0.612086
PGSC0003DMT400056986	1.41418	-0.698785	-0.715396
PGSC0003DMT400057049	1.41124	-0.626172	-0.785063
PGSC0003DMT400057066	1.4083	-0.592265	-0.816035
PGSC0003DMT400057068	1.41415	-0.718427	-0.695726
PGSC0003DMT400057095	1.40807	-0.589984	-0.818084
PGSC0003DMT400057140	1.40599	-0.571133	-0.83486
PGSC0003DMT400057238	1.39202	-0.479907	-0.912117
PGSC0003DMT400057249	1.40655	-0.575954	-0.830597
PGSC0003DMT400057281	1.40189	-0.53964	-0.862254
PGSC0003DMT400057334	1.40538	-0.566051	-0.839334
PGSC0003DMT400057615	1.41303	-0.756697	-0.656329
PGSC0003DMT400057647	1.39481	-0.899592	-0.495217
PGSC0003DMT400057688	1.4142	-0.712746	-0.701452
PGSC0003DMT400057710	1.38741	-0.931038	-0.456368
PGSC0003DMT400057713	1.41421	-0.704172	-0.710037
PGSC0003DMT400057793	1.41416	-0.71811	-0.696046
PGSC0003DMT400057819	1.41412	-0.721257	-0.692862
PGSC0003DMT400057878	1.41419	-0.713469	-0.700725
PGSC0003DMT400057917	1.40563	-0.837528	-0.568105
PGSC0003DMT400057971	1.41291	-0.653928	-0.758984
PGSC0003DMT400058199	1.35893	-0.340358	-1.01857
PGSC0003DMT400058203	1.41165	-0.632059	-0.779587
PGSC0003DMT400058224	1.41347	-0.746409	-0.667063
PGSC0003DMT400058325	1.41393	-0.731615	-0.682312
PGSC0003DMT400058377	1.41421	-0.710703	-0.703504
PGSC0003DMT400058379	1.40864	-0.59565	-0.812986
PGSC0003DMT400058431	1.41255	-0.765633	-0.646918
PGSC0003DMT400058453	1.39381	-0.489614	-0.904197
PGSC0003DMT400058534	1.4127	-0.649671	-0.763028
PGSC0003DMT400058566	1.40533	-0.565566	-0.839759
PGSC0003DMT400058776	1.41199	-0.774635	-0.637356
PGSC0003DMT400058821	1.39704	-0.508253	-0.88879
PGSC0003DMT400059004	1.41403	-0.726809	-0.68722
PGSC0003DMT400059243	1.41413	-0.693368	-0.720758
PGSC0003DMT400059387	1.41396	-0.683659	-0.730298
PGSC0003DMT400059478	1.41243	-0.644792	-0.767642
PGSC0003DMT400059482	1.38895	-0.464022	-0.92493
PGSC0003DMT400059550	1.38638	-0.451415	-0.934968
PGSC0003DMT400059624	1.40801	-0.589382	-0.818625
PGSC0003DMT400059752	1.41076	-0.619789	-0.790967
PGSC0003DMT400059918	1.39517	-0.897911	-0.497256
PGSC0003DMT400059944	1.39011	-0.469907	-0.920205
PGSC0003DMT400059966	1.40852	-0.59452	-0.814005
PGSC0003DMT400059967	1.414	-0.728285	-0.685715
PGSC0003DMT400059994	1.40394	-0.554647	-0.849297
PGSC0003DMT400060046	1.40724	-0.582125	-0.825113
PGSC0003DMT400060296	1.41084	-0.620841	-0.789997
PGSC0003DMT400060491	1.41418	-0.698919	-0.715263
PGSC0003DMT400060497	1.41379	-0.676852	-0.736936
PGSC0003DMT400060564	1.39924	-0.877361	-0.52188
PGSC0003DMT400060669	1.408	-0.589315	-0.818685
PGSC0003DMT400060732	1.40956	-0.605558	-0.804007
PGSC0003DMT400060733	1.40832	-0.59242	-0.815896
PGSC0003DMT400060940	1.40251	-0.858518	-0.543989
PGSC0003DMT400061056	1.39954	-0.523782	-0.875755
PGSC0003DMT400061142	1.37934	-0.959979	-0.419361
PGSC0003DMT400061182	1.40976	-0.607778	-0.801984
PGSC0003DMT400061282	1.39369	-0.488948	-0.904742
PGSC0003DMT400061496	1.40928	-0.806831	-0.602451
PGSC0003DMT400061517	1.40345	-0.550887	-0.85256
PGSC0003DMT400061613	1.4045	-0.558982	-0.845522
PGSC0003DMT400061819	1.40511	-0.563838	-0.841275
PGSC0003DMT400061846	1.36197	-0.351172	-1.0108
PGSC0003DMT400062024	1.38597	-0.449429	-0.936539
PGSC0003DMT400062061	1.41336	-0.664048	-0.749309
PGSC0003DMT400062088	1.41401	-0.727952	-0.686055
PGSC0003DMT400062235	1.40053	-0.530272	-0.870253
PGSC0003DMT400062490	1.3928	-0.908717	-0.484084
PGSC0003DMT400062511	1.41358	-0.670014	-0.743562
PGSC0003DMT400062512	1.41373	-0.674731	-0.738995
PGSC0003DMT400062594	1.41296	-0.654936	-0.758024
PGSC0003DMT400062598	1.37724	-0.966842	-0.410398
PGSC0003DMT400062599	1.41318	-0.753443	-0.659735
PGSC0003DMT400062923	1.40254	-0.85832	-0.544218
PGSC0003DMT400062981	1.39899	-0.520286	-0.878706
PGSC0003DMT400063056	1.39883	-0.519259	-0.879571
PGSC0003DMT400063058	1.40288	-0.546685	-0.856193
PGSC0003DMT400063116	1.41279	-0.761342	-0.651448
PGSC0003DMT400063117	1.41421	-0.711115	-0.70309
PGSC0003DMT400063328	1.39705	-0.508268	-0.888778
PGSC0003DMT400063427	1.41116	-0.786054	-0.625103
PGSC0003DMT400063588	1.40293	-0.855849	-0.547084
PGSC0003DMT400063776	1.41421	-0.707016	-0.707198
PGSC0003DMT400063787	1.35052	-1.03867	-0.311859
PGSC0003DMT400064185	1.41371	-0.739414	-0.674299
PGSC0003DMT400064186	1.41399	-0.72888	-0.685108
PGSC0003DMT400064221	1.38531	-0.446328	-0.938986
PGSC0003DMT400064256	1.41397	-0.729754	-0.684216
PGSC0003DMT400064278	1.40536	-0.839488	-0.565875
PGSC0003DMT400064381	1.40273	-0.545617	-0.857114
PGSC0003DMT400064406	1.40836	-0.815532	-0.592824
PGSC0003DMT400064454	1.41347	-0.667108	-0.746365
PGSC0003DMT400064575	1.40942	-0.805449	-0.603972
PGSC0003DMT400064582	1.41414	-0.694253	-0.719883
PGSC0003DMT400064585	1.41231	-0.642706	-0.769609
PGSC0003DMT400064695	1.39342	-0.487486	-0.905939
PGSC0003DMT400064711	1.414	-0.685693	-0.728306
PGSC0003DMT400064728	1.41193	-0.775607	-0.636319
PGSC0003DMT400064749	1.41418	-0.698564	-0.715615
PGSC0003DMT400065013	1.39849	-0.51709	-0.881395
PGSC0003DMT400065179	1.41396	-0.68399	-0.729975
PGSC0003DMT400065182	1.41416	-0.718104	-0.696052
PGSC0003DMT400065210	1.40339	-0.550485	-0.852909
PGSC0003DMT400065211	1.40812	-0.590471	-0.817647
PGSC0003DMT400065213	1.41065	-0.618463	-0.792189
PGSC0003DMT400065463	1.41304	-0.656661	-0.75638
PGSC0003DMT400065504	1.40191	-0.539772	-0.862141
PGSC0003DMT400065572	1.39043	-0.471543	-0.918887
PGSC0003DMT400065720	1.41417	-0.697732	-0.71644
PGSC0003DMT400065724	1.40302	-0.855316	-0.547701
PGSC0003DMT400065851	1.41084	-0.789923	-0.62092
PGSC0003DMT400065996	1.40266	-0.545089	-0.85757
PGSC0003DMT400066165	1.4128	-0.761066	-0.651738
PGSC0003DMT400066166	1.41417	-0.71639	-0.697783
PGSC0003DMT400066351	1.40057	-0.530552	-0.870015
PGSC0003DMT400066399	1.41053	-0.616928	-0.793602
PGSC0003DMT400066486	1.37985	-0.958259	-0.421596
PGSC0003DMT400066536	1.37094	-0.986123	-0.384817
PGSC0003DMT400066571	1.40842	-0.593486	-0.814936
PGSC0003DMT400066752	1.41418	-0.715235	-0.698947
PGSC0003DMT400066753	1.41353	-0.74491	-0.668617
PGSC0003DMT400066769	1.40358	-0.551846	-0.851729
PGSC0003DMT400066840	1.41412	-0.693197	-0.720926
PGSC0003DMT400066953	1.37046	-0.987508	-0.382957
PGSC0003DMT400067084	1.4051	-0.563765	-0.841339
PGSC0003DMT400067140	1.4039	-0.8496	-0.554299
PGSC0003DMT400067194	1.38974	-0.468002	-0.921737
PGSC0003DMT400067297	1.41232	-0.64281	-0.76951
PGSC0003DMT400067333	1.41421	-0.71053	-0.703678
PGSC0003DMT400067451	1.40982	-0.608424	-0.801394
PGSC0003DMT400067516	1.39328	-0.48667	-0.906606
PGSC0003DMT400067617	1.4034	-0.550507	-0.85289
PGSC0003DMT400067683	1.3996	-0.524156	-0.875439
PGSC0003DMT400067684	1.40561	-0.567943	-0.837671
PGSC0003DMT400067717	1.39761	-0.511709	-0.885905
PGSC0003DMT400067743	1.41037	-0.795381	-0.614993
PGSC0003DMT400067883	1.37675	-0.408323	-0.968423
PGSC0003DMT400067884	1.41369	-0.673588	-0.740104
PGSC0003DMT400067892	1.40857	-0.595024	-0.81355
PGSC0003DMT400067897	1.38866	-0.462571	-0.926091
PGSC0003DMT400067904	1.41106	-0.623833	-0.78723
PGSC0003DMT400067905	1.40939	-0.603665	-0.805729
PGSC0003DMT400067906	1.41404	-0.687779	-0.72626
PGSC0003DMT400067907	1.4114	-0.628516	-0.782887
PGSC0003DMT400068045	1.40935	-0.806112	-0.603243
PGSC0003DMT400068047	1.41413	-0.720231	-0.693901
PGSC0003DMT400068062	1.41017	-0.612509	-0.797659
PGSC0003DMT400068077	1.41369	-0.740087	-0.673605
PGSC0003DMT400068081	1.40375	-0.553197	-0.850557
PGSC0003DMT400068120	1.40934	-0.603102	-0.80624
PGSC0003DMT400068186	1.41421	-0.708303	-0.70591
PGSC0003DMT400068329	1.41421	-0.706174	-0.708039
PGSC0003DMT400068480	1.40479	-0.561213	-0.843573
PGSC0003DMT400068518	1.41421	-0.704153	-0.710057
PGSC0003DMT400068522	1.41224	-0.641478	-0.770764
PGSC0003DMT400068694	1.41023	-0.613208	-0.797018
PGSC0003DMT400068728	1.40996	-0.799881	-0.610081
PGSC0003DMT400069033	1.41306	-0.75597	-0.657091
PGSC0003DMT400069034	1.40362	-0.552197	-0.851425
PGSC0003DMT400069045	1.40693	-0.827612	-0.579318
PGSC0003DMT400069189	1.41386	-0.67969	-0.734173
PGSC0003DMT400069190	1.41246	-0.76718	-0.645281
PGSC0003DMT400069191	1.40906	-0.600067	-0.808993
PGSC0003DMT400069193	1.40229	-0.859837	-0.542455
PGSC0003DMT400069271	1.3981	-0.514687	-0.883412
PGSC0003DMT400069352	1.39825	-0.515643	-0.88261
PGSC0003DMT400069357	1.41155	-0.630697	-0.780857
PGSC0003DMT400069485	1.41005	-0.611118	-0.798932
PGSC0003DMT400069506	1.40934	-0.806298	-0.603038
PGSC0003DMT400069528	1.40387	-0.849781	-0.554091
PGSC0003DMT400069555	1.40869	-0.596246	-0.812448
PGSC0003DMT400069577	1.40064	-0.531052	-0.86959
PGSC0003DMT400069640	1.41395	-0.683433	-0.73052
PGSC0003DMT400069720	1.41419	-0.700469	-0.713724
PGSC0003DMT400069755	1.40638	-0.574434	-0.831943
PGSC0003DMT400069759	1.40158	-0.537423	-0.864153
PGSC0003DMT400069799	1.40781	-0.587491	-0.82032
PGSC0003DMT400069817	1.41303	-0.656319	-0.756706
PGSC0003DMT400069897	1.39926	-0.521994	-0.877265
PGSC0003DMT400069932	1.39571	-0.500361	-0.895345
PGSC0003DMT400069965	1.38756	-0.45714	-0.930424
PGSC0003DMT400070154	1.40936	-0.60325	-0.806106
PGSC0003DMT400070176	1.40612	-0.572208	-0.833911
PGSC0003DMT400070193	1.41096	-0.78845	-0.622515
PGSC0003DMT400070265	1.40689	-0.578947	-0.827941
PGSC0003DMT400070317	1.39814	-0.514954	-0.883188
PGSC0003DMT400070383	1.4042	-0.84759	-0.55661
PGSC0003DMT400070703	1.41412	-0.693178	-0.720945
PGSC0003DMT400070920	1.40623	-0.573179	-0.833053
PGSC0003DMT400070975	1.3964	-0.504443	-0.891961
PGSC0003DMT400071039	1.40532	-0.565535	-0.839786
PGSC0003DMT400071045	1.40791	-0.819449	-0.588463
PGSC0003DMT400071154	1.40304	-0.547848	-0.85519
PGSC0003DMT400071155	1.40543	-0.566439	-0.838993
PGSC0003DMT400071157	1.39693	-0.507555	-0.889372
PGSC0003DMT400071160	1.39913	-0.521196	-0.877939
PGSC0003DMT400071161	1.40725	-0.582232	-0.825017
PGSC0003DMT400071394	1.41418	-0.698714	-0.715467
PGSC0003DMT400071418	1.41144	-0.782396	-0.629043
PGSC0003DMT400071590	1.4106	-0.617863	-0.792742
PGSC0003DMT400071599	1.41421	-0.703455	-0.710752
PGSC0003DMT400072154	1.41234	-0.643204	-0.769139
PGSC0003DMT400072225	1.38609	-0.450031	-0.936064
PGSC0003DMT400072259	1.40987	-0.609003	-0.800865
PGSC0003DMT400072348	1.41325	-0.661349	-0.751898
PGSC0003DMT400072374	1.40912	-0.808377	-0.600747
PGSC0003DMT400072393	1.3823	-0.949852	-0.432453
PGSC0003DMT400072569	1.40262	-0.544802	-0.857817
PGSC0003DMT400072641	1.40908	-0.600308	-0.808775
PGSC0003DMT400072705	1.40403	-0.848762	-0.555263
PGSC0003DMT400072730	1.40204	-0.540669	-0.861371
PGSC0003DMT400072783	1.40691	-0.57918	-0.827734
PGSC0003DMT400072807	1.40151	-0.536954	-0.864554
PGSC0003DMT400072884	1.41411	-0.72174	-0.692372
PGSC0003DMT400073089	1.39635	-0.504134	-0.892217
PGSC0003DMT400073290	1.40553	-0.838246	-0.567289
PGSC0003DMT400073291	1.41404	-0.68783	-0.72621
PGSC0003DMT400073314	1.39259	-0.482916	-0.909669
PGSC0003DMT400073330	1.4114	-0.628547	-0.782857
PGSC0003DMT400073562	1.40438	-0.557998	-0.84638
PGSC0003DMT400074192	1.40019	-0.872143	-0.528048
PGSC0003DMT400074259	1.41139	-0.628357	-0.783034
PGSC0003DMT400074346	1.40847	-0.593947	-0.814521
PGSC0003DMT400074554	1.41215	-0.772258	-0.639889
PGSC0003DMT400074567	1.41203	-0.63793	-0.774097
PGSC0003DMT400074733	1.40541	-0.566237	-0.83917
PGSC0003DMT400074969	1.41417	-0.716478	-0.697694
PGSC0003DMT400075101	1.41395	-0.683292	-0.730657
PGSC0003DMT400075285	1.41122	-0.625909	-0.785307
PGSC0003DMT400075308	1.40979	-0.80173	-0.608056
PGSC0003DMT400075347	1.3889	-0.925143	-0.463756
PGSC0003DMT400075383	1.41391	-0.68162	-0.732291
PGSC0003DMT400075384	1.41017	-0.612513	-0.797655
PGSC0003DMT400075536	1.41191	-0.775881	-0.636025
PGSC0003DMT400075566	1.41314	-0.658755	-0.75438
PGSC0003DMT400075598	1.40501	-0.563017	-0.841995
PGSC0003DMT400075608	1.41223	-0.641225	-0.771003
PGSC0003DMT400075627	1.41363	-0.741999	-0.671631
PGSC0003DMT400075651	1.40728	-0.582501	-0.824778
PGSC0003DMT400075653	1.40253	-0.858372	-0.544158
PGSC0003DMT400075718	1.41396	-0.730185	-0.683775
PGSC0003DMT400075959	1.40957	-0.605622	-0.803948
PGSC0003DMT400076200	1.40215	-0.541419	-0.860727
PGSC0003DMT400076216	1.40354	-0.85197	-0.551569
PGSC0003DMT400076251	1.41254	-0.646655	-0.765883
PGSC0003DMT400076389	1.40772	-0.586661	-0.821063
PGSC0003DMT400076420	1.41415	-0.718649	-0.695501
PGSC0003DMT400076442	1.3897	-0.921895	-0.467805
PGSC0003DMT400076466	1.3872	-0.455347	-0.93185
PGSC0003DMT400076776	1.40891	-0.598501	-0.81041
PGSC0003DMT400076999	1.41304	-0.656531	-0.756504
PGSC0003DMT400077018	1.41322	-0.660802	-0.752422
PGSC0003DMT400077040	1.41376	-0.676021	-0.737744
PGSC0003DMT400077579	1.41321	-0.752734	-0.660477
PGSC0003DMT400077589	1.36149	-1.01204	-0.34945
PGSC0003DMT400077647	1.40216	-0.541482	-0.860673
PGSC0003DMT400077648	1.40494	-0.562475	-0.842469
PGSC0003DMT400077977	1.41421	-0.706987	-0.707226
PGSC0003DMT400078149	1.3984	-0.516578	-0.881825
PGSC0003DMT400078175	1.39897	-0.87881	-0.520163
PGSC0003DMT400078222	1.40526	-0.840249	-0.565009
PGSC0003DMT400078225	1.40296	-0.54728	-0.85568
PGSC0003DMT400078331	1.40064	-0.869613	-0.531025
PGSC0003DMT400078861	1.41186	-0.635226	-0.776629
PGSC0003DMT400079099	1.41129	-0.626923	-0.784366
PGSC0003DMT400079106	1.41308	-0.657486	-0.755592
PGSC0003DMT400079195	1.40553	-0.83826	-0.567273
PGSC0003DMT400079219	1.4051	-0.563755	-0.841348
PGSC0003DMT400079318	1.414	-0.728218	-0.685784
PGSC0003DMT400079351	1.41417	-0.716224	-0.69795
PGSC0003DMT400079445	1.39588	-0.501347	-0.894529
PGSC0003DMT400079508	1.41398	-0.684875	-0.729108
PGSC0003DMT400079540	1.37605	-0.405402	-0.970644
PGSC0003DMT400079602	1.41368	-0.673125	-0.740552
PGSC0003DMT400079606	1.36863	-0.375888	-0.992747
PGSC0003DMT400079633	1.40971	-0.802511	-0.607199
PGSC0003DMT400079638	1.37486	-0.4005	-0.974356
PGSC0003DMT400079788	1.39191	-0.912608	-0.479303
PGSC0003DMT400079878	1.40141	-0.536283	-0.865128
PGSC0003DMT400080000	1.4121	-0.772986	-0.639114
PGSC0003DMT400080072	1.41381	-0.677692	-0.736119
PGSC0003DMT400080073	1.41357	-0.669695	-0.74387
PGSC0003DMT400080242	1.40237	-0.543024	-0.859348
PGSC0003DMT400080302	1.39754	-0.886295	-0.511243
PGSC0003DMT400080320	1.39827	-0.515728	-0.882538
PGSC0003DMT400080357	1.39642	-0.50452	-0.891896
PGSC0003DMT400080427	1.35963	-1.0168	-0.342832
PGSC0003DMT400080487	1.41252	-0.646284	-0.766233
PGSC0003DMT400080513	1.41104	-0.623525	-0.787516
PGSC0003DMT400080553	1.4131	-0.657942	-0.755157
PGSC0003DMT400080603	1.41417	-0.697299	-0.716869
PGSC0003DMT400080703	1.414	-0.728328	-0.685671
PGSC0003DMT400080870	1.37861	-0.962387	-0.416224
PGSC0003DMT400081296	1.41072	-0.791392	-0.619328
PGSC0003DMT400081397	1.411	-0.623034	-0.78797
PGSC0003DMT400081415	1.41418	-0.699018	-0.715165
PGSC0003DMT400081462	1.40644	-0.575018	-0.831426
PGSC0003DMT400081725	1.40471	-0.56062	-0.844091
PGSC0003DMT400081787	1.39741	-0.51049	-0.886924
PGSC0003DMT400081834	1.40374	-0.850655	-0.553084
PGSC0003DMT400081892	1.41421	-0.710402	-0.703806
PGSC0003DMT400081896	1.40124	-0.535137	-0.866108
PGSC0003DMT400081904	1.41418	-0.715485	-0.698696
PGSC0003DMT400082111	1.39818	-0.882995	-0.515184
PGSC0003DMT400082126	1.40498	-0.562771	-0.84221
PGSC0003DMT400082398	1.413	-0.655799	-0.757202
PGSC0003DMT400082415	1.4137	-0.673935	-0.739767
PGSC0003DMT400082447	1.37845	-0.415526	-0.962922
PGSC0003DMT400082493	1.40014	-0.52769	-0.872446
PGSC0003DMT400082499	1.41401	-0.686462	-0.727553
PGSC0003DMT400083158	1.41236	-0.643468	-0.768891
PGSC0003DMT400083160	1.41258	-0.647391	-0.765186
PGSC0003DMT400083184	1.41421	-0.703126	-0.71108
PGSC0003DMT400083215	1.40654	-0.830661	-0.575882
PGSC0003DMT400083218	1.39344	-0.487593	-0.905852
PGSC0003DMT400083984	1.40592	-0.570548	-0.835376
PGSC0003DMT400084280	1.4071	-0.826228	-0.580873
PGSC0003DMT400084327	1.39884	-0.879522	-0.519317
PGSC0003DMT400085061	1.41413	-0.693547	-0.720581
PGSC0003DMT400085903	1.40033	-0.871343	-0.52899
PGSC0003DMT400086140	1.40841	-0.593369	-0.815042
PGSC0003DMT400086425	1.41162	-0.780016	-0.631599
PGSC0003DMT400088273	1.40603	-0.834566	-0.571466
PGSC0003DMT400088761	1.41355	-0.74436	-0.669188
PGSC0003DMT400088985	1.41352	-0.745053	-0.668469
PGSC0003DMT400090291	1.41364	-0.671798	-0.741837
PGSC0003DMT400092049	1.40318	-0.548883	-0.854295
PGSC0003DMT400092196	1.39838	-0.516423	-0.881956
PGSC0003DMT400092522	1.40609	-0.571925	-0.834161
PGSC0003DMT400092927	1.40621	-0.572955	-0.833251
PGSC0003DMT400093880	1.41276	-0.76198	-0.650775
PGSC0003DMT400094671	1.41151	-0.630053	-0.781456
PGSC0003DMT400095387	1.40498	-0.56277	-0.84221
PGSC0003DMT400095425	1.41253	-0.646487	-0.766041
PGSC0003DMT400097105	1.41418	-0.698947	-0.715236
PGSC0003DMT400097197	1.41302	-0.756908	-0.656107
PGSC0003DMT400097242	1.38651	-0.452004	-0.934502

## Sheet: S20-Lowest
#ID	S20	S2	S-2
PB.9529.2	-1.41308	0.755521	0.657561
PGSC0003DMT400001572	-1.37301	0.979985	0.393026
PGSC0003DMT400001573	-1.00451	1.36436	-0.359843
PGSC0003DMT400001574	-1.13642	1.29719	-0.160773
PGSC0003DMT400001724	-1.40627	0.573501	0.832769
PGSC0003DMT400001804	-1.29566	1.1387	0.156959
PGSC0003DMT400001897	-1.34978	1.04035	0.309433
PGSC0003DMT400002002	-1.09498	1.32258	-0.227594
PGSC0003DMT400002024	-1.34403	0.290987	1.05305
PGSC0003DMT400002079	-0.926558	-0.461987	1.38855
PGSC0003DMT400002281	-1.33261	0.256296	1.07632
PGSC0003DMT400002366	-1.20145	1.24678	-0.0453294
PGSC0003DMT400002603	-1.41358	0.670224	0.743359
PGSC0003DMT400002761	-1.34413	0.291295	1.05283
PGSC0003DMT400002923	-1.41266	0.648999	0.763664
PGSC0003DMT400002963	-1.39013	0.920111	0.470023
PGSC0003DMT400003078	-1.04569	1.34741	-0.301718
PGSC0003DMT400003301	-1.23706	0.0250197	1.21204
PGSC0003DMT400003349	-1.41417	0.716532	0.697639
PGSC0003DMT400003364	-1.30213	0.173225	1.12891
PGSC0003DMT400003511	-1.40822	0.591492	0.81673
PGSC0003DMT400003524	-1.33804	0.272474	1.06556
PGSC0003DMT400003578	-1.41225	0.641583	0.770665
PGSC0003DMT400003586	-1.40929	0.806754	0.602536
PGSC0003DMT400003681	-1.40751	0.584638	0.822871
PGSC0003DMT400003687	-1.41316	0.659409	0.753755
PGSC0003DMT400004181	-1.39318	0.907024	0.486158
PGSC0003DMT400004369	-1.24065	1.20819	0.0324598
PGSC0003DMT400004388	-1.31555	1.10721	0.208341
PGSC0003DMT400004438	-1.40606	0.571703	0.834356
PGSC0003DMT400004480	-1.41022	0.613186	0.797039
PGSC0003DMT400004628	-1.40791	0.588425	0.819483
PGSC0003DMT400004695	-1.35876	1.01898	0.339785
PGSC0003DMT400004932	-1.33968	1.06219	0.277487
PGSC0003DMT400004981	-1.3152	0.207391	1.10781
PGSC0003DMT400005350	-1.40887	0.598033	0.810834
PGSC0003DMT400005823	-1.22015	1.22929	-0.00913647
PGSC0003DMT400006562	-1.33787	1.0659	0.271969
PGSC0003DMT400006563	-1.33358	0.259138	1.07444
PGSC0003DMT400006731	-1.37543	0.972575	0.402855
PGSC0003DMT400006739	-1.15626	-0.12707	1.28333
PGSC0003DMT400006742	-0.973519	-0.401608	1.37513
PGSC0003DMT400006920	-1.41404	0.687836	0.726204
PGSC0003DMT400007033	-1.35518	0.327439	1.02774
PGSC0003DMT400007053	-1.32107	0.223401	1.09767
PGSC0003DMT400007347	-1.36804	0.373611	0.994428
PGSC0003DMT400007495	-1.18128	1.26401	-0.0827261
PGSC0003DMT400007587	-1.39877	0.518898	0.879875
PGSC0003DMT400007591	-1.23721	0.0253145	1.21189
PGSC0003DMT400007592	-1.36946	0.379053	0.990405
PGSC0003DMT400007728	-1.3365	0.267835	1.06866
PGSC0003DMT400007840	-1.27982	0.118803	1.16101
PGSC0003DMT400007876	-1.36679	0.997908	0.368879
PGSC0003DMT400007882	-1.41142	0.782607	0.628816
PGSC0003DMT400007973	-1.37899	0.961153	0.417832
PGSC0003DMT400008039	-1.02372	-0.333121	1.35684
PGSC0003DMT400008143	-1.40899	0.809692	0.599295
PGSC0003DMT400008183	-1.3614	0.349127	1.01227
PGSC0003DMT400008184	-1.40018	0.87219	0.527992
PGSC0003DMT400008291	-1.29297	0.150333	1.14264
PGSC0003DMT400008367	-1.22835	1.2211	0.00725088
PGSC0003DMT400008519	-1.18833	1.25817	-0.0698385
PGSC0003DMT400008703	-1.33099	1.07943	0.251564
PGSC0003DMT400008721	-1.41358	0.743502	0.670076
PGSC0003DMT400008942	-1.27781	1.1637	0.114109
PGSC0003DMT400008961	-1.3835	0.945598	0.437906
PGSC0003DMT400008970	-1.34902	0.306925	1.04209
PGSC0003DMT400009036	-1.30796	0.18821	1.11975
PGSC0003DMT400009037	-1.41358	0.6702	0.743382
PGSC0003DMT400009046	-1.41043	0.615658	0.79477
PGSC0003DMT400009064	-1.41388	0.680261	0.733617
PGSC0003DMT400009065	-1.17047	-0.102146	1.27262
PGSC0003DMT400009155	-1.40398	0.849074	0.554904
PGSC0003DMT400009196	-1.41406	0.688796	0.725261
PGSC0003DMT400009301	-1.4142	0.702092	0.71211
PGSC0003DMT400009322	-1.34316	1.0549	0.288265
PGSC0003DMT400009422	-1.4036	0.552014	0.851584
PGSC0003DMT400009493	-1.407	0.827082	0.579913
PGSC0003DMT400009507	-1.40565	0.568282	0.837372
PGSC0003DMT400009543	-1.40662	0.5766	0.830025
PGSC0003DMT400009544	-1.398	0.883932	0.514067
PGSC0003DMT400009831	-1.29548	0.156511	1.13897
PGSC0003DMT400010095	-1.24132	1.20747	0.0338568
PGSC0003DMT400010096	-1.40944	0.604212	0.805231
PGSC0003DMT400010109	-1.27676	1.16508	0.111683
PGSC0003DMT400010113	-1.39427	0.49217	0.902099
PGSC0003DMT400010229	-1.36417	1.00502	0.359145
PGSC0003DMT400010231	-1.40099	0.867565	0.533429
PGSC0003DMT400010340	-1.39639	0.504345	0.892042
PGSC0003DMT400010342	-1.20491	-0.0387591	1.24366
PGSC0003DMT400010377	-1.35424	1.02999	0.324253
PGSC0003DMT400010451	-1.41047	0.794234	0.616241
PGSC0003DMT400010631	-1.41028	0.796369	0.613916
PGSC0003DMT400010772	-1.33493	1.07178	0.263152
PGSC0003DMT400010881	-1.41299	0.757442	0.655548
PGSC0003DMT400010922	-1.39071	0.917715	0.472995
PGSC0003DMT400010939	-1.2455	0.0426184	1.20288
PGSC0003DMT400011014	-1.40272	0.545558	0.857166
PGSC0003DMT400011035	-1.36494	1.00295	0.361992
PGSC0003DMT400011260	-1.41415	0.718678	0.695472
PGSC0003DMT400011990	-1.38145	0.428609	0.952837
PGSC0003DMT400012160	-1.26819	0.0920848	1.1761
PGSC0003DMT400012249	-1.18069	-0.0838064	1.2645
PGSC0003DMT400012609	-1.36241	1.00965	0.352764
PGSC0003DMT400012667	-1.4128	0.65167	0.76113
PGSC0003DMT400012795	-1.33242	0.255723	1.07669
PGSC0003DMT400013369	-1.40248	0.543782	0.858696
PGSC0003DMT400013440	-1.41058	0.793039	0.61754
PGSC0003DMT400013601	-1.39528	0.497877	0.897399
PGSC0003DMT400013651	-1.40363	0.851379	0.55225
PGSC0003DMT400013831	-1.402	0.861639	0.540357
PGSC0003DMT400013941	-1.14351	-0.148865	1.29237
PGSC0003DMT400013942	-1.41323	0.660904	0.752324
PGSC0003DMT400014189	-1.30911	1.11789	0.191217
PGSC0003DMT400014258	-1.3697	0.379977	0.989721
PGSC0003DMT400014397	-1.3864	0.934917	0.45148
PGSC0003DMT400014398	-1.1932	-0.0608254	1.25402
PGSC0003DMT400014487	-1.41365	0.672261	0.74139
PGSC0003DMT400014490	-1.41201	0.637615	0.774392
PGSC0003DMT400014613	-1.34649	1.04771	0.298775
PGSC0003DMT400014713	-1.40321	0.549095	0.854112
PGSC0003DMT400014715	-1.31786	0.214598	1.10326
PGSC0003DMT400014742	-1.36946	0.379067	0.990395
PGSC0003DMT400014927	-1.35954	0.342527	1.01702
PGSC0003DMT400014932	-1.37767	0.412221	0.965451
PGSC0003DMT400014974	-1.34569	0.296219	1.04947
PGSC0003DMT400014976	-1.34439	1.05228	0.292104
PGSC0003DMT400015091	-0.900971	-0.493542	1.39451
PGSC0003DMT400015110	-1.06538	-0.272738	1.33812
PGSC0003DMT400015362	-0.836876	-0.568845	1.40572
PGSC0003DMT400015406	-1.41151	0.630065	0.781445
PGSC0003DMT400015514	-1.29979	0.167285	1.1325
PGSC0003DMT400015796	-1.33243	1.07667	0.255759
PGSC0003DMT400015797	-1.41004	0.799042	0.610998
PGSC0003DMT400015811	-1.37215	0.982558	0.389592
PGSC0003DMT400015812	-1.37448	0.398965	0.975515
PGSC0003DMT400015969	-1.40944	0.604163	0.805275
PGSC0003DMT400016070	-1.40466	0.560173	0.844482
PGSC0003DMT400016103	-1.39743	0.510611	0.886823
PGSC0003DMT400016321	-1.37217	0.982488	0.389687
PGSC0003DMT400016777	-1.34214	0.28508	1.05706
PGSC0003DMT400016883	-1.40751	0.822847	0.584665
PGSC0003DMT400016939	-1.36166	1.01161	0.350042
PGSC0003DMT400017004	-1.39004	0.469551	0.920491
PGSC0003DMT400017084	-1.41359	0.743033	0.670561
PGSC0003DMT400017167	-1.35162	0.315464	1.03615
PGSC0003DMT400017173	-1.06666	1.33749	-0.270829
PGSC0003DMT400017284	-1.3012	0.170861	1.13034
PGSC0003DMT400017403	-1.29121	1.14519	0.146011
PGSC0003DMT400017404	-1.31801	1.10301	0.215003
PGSC0003DMT400017569	-1.41372	0.674654	0.73907
PGSC0003DMT400017677	-1.35221	0.317418	1.03479
PGSC0003DMT400017698	-1.39104	0.474706	0.916332
PGSC0003DMT400017762	-1.36904	0.991611	0.377425
PGSC0003DMT400017780	-1.29625	0.158429	1.13782
PGSC0003DMT400018187	-1.38776	0.458092	0.929666
PGSC0003DMT400018206	-1.3842	0.943086	0.441113
PGSC0003DMT400018224	-1.40115	0.866685	0.534461
PGSC0003DMT400018339	-1.30184	0.172477	1.12936
PGSC0003DMT400018345	-1.09554	-0.226724	1.32227
PGSC0003DMT400018457	-1.02848	-0.326396	1.35488
PGSC0003DMT400018502	-1.21792	-0.013528	1.23145
PGSC0003DMT400018557	-1.40868	0.812564	0.596117
PGSC0003DMT400018684	-1.40565	0.837394	0.568257
PGSC0003DMT400018891	-1.37611	0.970443	0.405666
PGSC0003DMT400019167	-1.40464	0.560086	0.844558
PGSC0003DMT400019199	-1.35135	1.03677	0.314587
PGSC0003DMT400019320	-1.31761	1.1037	0.213911
PGSC0003DMT400019413	-1.39942	0.876379	0.523044
PGSC0003DMT400019708	-1.22416	1.22533	-0.00117208
PGSC0003DMT400019715	-1.3446	1.05183	0.292766
PGSC0003DMT400019769	-1.41402	0.72745	0.686567
PGSC0003DMT400019770	-1.28215	1.15787	0.124277
PGSC0003DMT400019845	-1.39523	0.497629	0.897604
PGSC0003DMT400019851	-1.41174	0.633511	0.778232
PGSC0003DMT400019999	-1.37947	0.959551	0.419918
PGSC0003DMT400020209	-1.40268	0.857458	0.545219
PGSC0003DMT400020223	-1.11778	-0.19139	1.30917
PGSC0003DMT400020229	-1.01902	-0.339725	1.35874
PGSC0003DMT400020395	-1.38725	0.931662	0.455584
PGSC0003DMT400020531	-1.34587	1.04906	0.296806
PGSC0003DMT400020581	-1.18422	1.2616	-0.0773836
PGSC0003DMT400020635	-1.35932	0.341732	1.01758
PGSC0003DMT400020704	-1.33143	1.0786	0.252831
PGSC0003DMT400020802	-1.38468	0.44337	0.941314
PGSC0003DMT400021054	-1.343	0.287756	1.05525
PGSC0003DMT400021079	-1.39696	0.889183	0.507781
PGSC0003DMT400021123	-1.31794	0.214814	1.10313
PGSC0003DMT400021142	-1.29546	0.156469	1.13899
PGSC0003DMT400021176	-1.2385	0.0279911	1.21051
PGSC0003DMT400021365	-1.38257	0.948935	0.43363
PGSC0003DMT400021429	-1.39597	0.894092	0.501875
PGSC0003DMT400021497	-1.36782	0.372774	0.995044
PGSC0003DMT400021547	-1.29742	0.161338	1.13608
PGSC0003DMT400021584	-1.39966	0.875083	0.524577
PGSC0003DMT400021643	-1.36637	0.367313	0.999057
PGSC0003DMT400021665	-1.32573	1.08928	0.236455
PGSC0003DMT400021793	-1.31356	0.202992	1.11057
PGSC0003DMT400022023	-1.25238	0.0572723	1.1951
PGSC0003DMT400022117	-1.41405	0.725566	0.688485
PGSC0003DMT400022129	-1.28725	1.15082	0.136433
PGSC0003DMT400022156	-1.32895	1.0833	0.245648
PGSC0003DMT400022278	-1.41418	0.698247	0.715929
PGSC0003DMT400022772	-0.988381	1.37016	-0.381782
PGSC0003DMT400022809	-1.38657	0.934269	0.452297
PGSC0003DMT400022860	-1.41421	0.708913	0.705299
PGSC0003DMT400022903	-1.40488	0.842909	0.561972
PGSC0003DMT400022968	-1.39287	0.484468	0.908404
PGSC0003DMT400023008	-1.41115	0.78617	0.624978
PGSC0003DMT400023208	-1.3527	0.319081	1.03362
PGSC0003DMT400023251	-1.36343	1.00698	0.356452
PGSC0003DMT400023306	-1.39369	0.488968	0.904725
PGSC0003DMT400023448	-1.30539	0.181564	1.12383
PGSC0003DMT400023517	-1.36004	1.01575	0.344291
PGSC0003DMT400023524	-1.37845	0.415529	0.96292
PGSC0003DMT400023618	-1.40427	0.84713	0.557138
PGSC0003DMT400023697	-1.4142	0.712948	0.701249
PGSC0003DMT400023724	-1.21397	-0.0212749	1.23524
PGSC0003DMT400023725	-1.38024	0.956951	0.423291
PGSC0003DMT400023804	-1.40106	0.53388	0.86718
PGSC0003DMT400023915	-1.33567	1.07032	0.265352
PGSC0003DMT400023916	-1.41131	0.627167	0.78414
PGSC0003DMT400024146	-1.29555	1.13886	0.156697
PGSC0003DMT400024280	-1.31196	1.11322	0.198739
PGSC0003DMT400024348	-1.37416	0.976514	0.397641
PGSC0003DMT400024486	-1.32318	0.229261	1.09391
PGSC0003DMT400024506	-1.32832	1.08448	0.243844
PGSC0003DMT400024508	-1.40596	0.570885	0.835079
PGSC0003DMT400024511	-1.41145	0.782266	0.629183
PGSC0003DMT400024631	-1.29877	0.164711	1.13405
PGSC0003DMT400024632	-1.38581	0.448699	0.937116
PGSC0003DMT400025029	-1.39661	0.505641	0.890965
PGSC0003DMT400025274	-1.41067	0.792007	0.618661
PGSC0003DMT400025509	-1.38634	0.451222	0.935121
PGSC0003DMT400025512	-1.40277	0.856887	0.545881
PGSC0003DMT400025548	-1.37179	0.388167	0.983624
PGSC0003DMT400025724	-1.10955	-0.204617	1.31417
PGSC0003DMT400025764	-1.40047	0.870557	0.529915
PGSC0003DMT400025786	-1.32318	0.22928	1.0939
PGSC0003DMT400025819	-1.33124	1.07897	0.252269
PGSC0003DMT400025833	-1.4023	0.859779	0.542523
PGSC0003DMT400026046	-1.33031	0.24958	1.08073
PGSC0003DMT400026047	-1.13882	-0.156757	1.29558
PGSC0003DMT400026051	-1.28089	0.121321	1.15957
PGSC0003DMT400026053	-1.36597	0.365806	1.00016
PGSC0003DMT400026506	-1.38748	0.456725	0.930754
PGSC0003DMT400026507	-1.31343	1.11079	0.202639
PGSC0003DMT400026508	-1.40531	0.565472	0.839842
PGSC0003DMT400026570	-1.41125	0.626392	0.784859
PGSC0003DMT400026745	-1.40572	0.836908	0.568809
PGSC0003DMT400026746	-1.36111	0.348104	1.01301
PGSC0003DMT400026935	-1.21892	-0.0115666	1.23049
PGSC0003DMT400027065	-1.12838	-0.174102	1.30248
PGSC0003DMT400027122	-1.41099	0.622886	0.788107
PGSC0003DMT400027247	-1.3485	1.04325	0.305244
PGSC0003DMT400027248	-1.39167	0.478015	0.913653
PGSC0003DMT400027581	-1.41143	0.628891	0.782538
PGSC0003DMT400027633	-1.40305	0.855086	0.547967
PGSC0003DMT400027634	-1.39788	0.884568	0.513308
PGSC0003DMT400027828	-0.837841	-0.56775	1.40559
PGSC0003DMT400027903	-1.36738	0.3711	0.996276
PGSC0003DMT400027932	-1.39642	0.891869	0.504553
PGSC0003DMT400027937	-1.33323	0.258124	1.07511
PGSC0003DMT400028089	-1.41104	0.787493	0.623549
PGSC0003DMT400028658	-1.40602	0.83462	0.571405
PGSC0003DMT400028676	-1.40332	0.853413	0.549902
PGSC0003DMT400028677	-1.31728	0.213022	1.10426
PGSC0003DMT400028766	-1.41403	0.687249	0.72678
PGSC0003DMT400029027	-1.39167	0.913642	0.478028
PGSC0003DMT400029031	-1.10782	1.31519	-0.207372
PGSC0003DMT400029456	-1.08626	-0.241101	1.32737
PGSC0003DMT400029481	-1.39125	0.4758	0.915448
PGSC0003DMT400029514	-1.41266	0.64899	0.763672
PGSC0003DMT400029522	-1.39667	0.890636	0.506036
PGSC0003DMT400029592	-1.3927	0.909143	0.483561
PGSC0003DMT400029780	-1.37528	0.973045	0.402233
PGSC0003DMT400029869	-1.26992	0.0960037	1.17392
PGSC0003DMT400029882	-1.3518	0.316055	1.03574
PGSC0003DMT400029962	-1.2615	1.18434	0.0771669
PGSC0003DMT400029984	-1.41161	0.631498	0.780111
PGSC0003DMT400030168	-1.02032	-0.337898	1.35822
PGSC0003DMT400030605	-1.41335	0.749375	0.663979
PGSC0003DMT400030629	-1.30533	0.181418	1.12392
PGSC0003DMT400030630	-1.41421	0.710137	0.704072
PGSC0003DMT400030667	-1.40536	0.565853	0.839507
PGSC0003DMT400030729	-1.25302	0.0586584	1.19436
PGSC0003DMT400030732	-0.901801	-0.492532	1.39433
PGSC0003DMT400030810	-1.41397	0.684315	0.729656
PGSC0003DMT400030836	-1.33757	0.271073	1.0665
PGSC0003DMT400030982	-1.21786	1.23151	-0.0136459
PGSC0003DMT400030985	-1.36837	0.374882	0.99349
PGSC0003DMT400031007	-1.41208	0.638825	0.773257
PGSC0003DMT400031233	-1.41412	0.692737	0.72138
PGSC0003DMT400031308	-1.39454	0.493716	0.900828
PGSC0003DMT400031399	-1.30344	1.12689	0.176552
PGSC0003DMT400031414	-1.12106	1.30713	-0.186067
PGSC0003DMT400031586	-1.02929	-0.325253	1.35454
PGSC0003DMT400031605	-1.20685	-0.03503	1.24188
PGSC0003DMT400031652	-1.32614	0.237604	1.08853
PGSC0003DMT400031653	-1.38349	0.945643	0.437848
PGSC0003DMT400031756	-1.41302	0.756758	0.656265
PGSC0003DMT400031901	-1.41401	0.686399	0.727614
PGSC0003DMT400031943	-1.2691	0.0941499	1.17495
PGSC0003DMT400032063	-1.40977	0.607911	0.801863
PGSC0003DMT400032335	-1.30338	0.176405	1.12698
PGSC0003DMT400032427	-1.37019	0.988302	0.381887
PGSC0003DMT400032737	-1.40834	0.815643	0.592701
PGSC0003DMT400032895	-1.41019	0.612824	0.79737
PGSC0003DMT400032896	-1.35585	0.329715	1.02614
PGSC0003DMT400032944	-1.35832	0.338259	1.02007
PGSC0003DMT400033558	-1.38992	0.468915	0.921003
PGSC0003DMT400033701	-1.31021	1.1161	0.194104
PGSC0003DMT400033873	-1.37774	0.412501	0.965237
PGSC0003DMT400033876	-1.30226	0.173551	1.12871
PGSC0003DMT400033889	-1.23091	0.0124152	1.21849
PGSC0003DMT400033891	-1.25488	0.0626748	1.1922
PGSC0003DMT400034052	-1.33479	0.262731	1.07206
PGSC0003DMT400034236	-1.39906	0.520748	0.878317
PGSC0003DMT400034620	-1.41212	0.772642	0.63948
PGSC0003DMT400034708	-1.40364	0.851277	0.552367
PGSC0003DMT400034764	-1.4141	0.691238	0.722857
PGSC0003DMT400034791	-1.36744	0.996105	0.371334
PGSC0003DMT400034920	-1.41406	0.725124	0.688935
PGSC0003DMT400034925	-1.40664	0.576728	0.829911
PGSC0003DMT400035058	-1.25601	0.0651229	1.19088
PGSC0003DMT400035087	-1.40537	0.565955	0.839418
PGSC0003DMT400035456	-1.17884	-0.0871591	1.266
PGSC0003DMT400035543	-1.41015	0.797896	0.61225
PGSC0003DMT400035627	-1.40067	0.869456	0.531209
PGSC0003DMT400035731	-1.02431	-0.3323	1.3566
PGSC0003DMT400035926	-1.39485	0.495426	0.89942
PGSC0003DMT400036102	-1.40932	0.806443	0.602879
PGSC0003DMT400036568	-1.40899	0.599283	0.809703
PGSC0003DMT400036734	-1.412	0.774537	0.63746
PGSC0003DMT400036777	-1.16616	-0.109782	1.27594
PGSC0003DMT400036857	-1.24551	0.0426501	1.20286
PGSC0003DMT400036870	-1.26453	0.0838824	1.18065
PGSC0003DMT400037035	-1.35801	0.337149	1.02086
PGSC0003DMT400037082	-1.414	0.68568	0.728319
PGSC0003DMT400037121	-0.820599	-0.587179	1.40778
PGSC0003DMT400037123	-1.39369	0.904738	0.488953
PGSC0003DMT400037148	-1.35558	1.0268	0.328775
PGSC0003DMT400037178	-1.39883	0.879567	0.519263
PGSC0003DMT400037359	-1.03634	-0.315196	1.35154
PGSC0003DMT400037814	-1.32473	0.233626	1.0911
PGSC0003DMT400037834	-1.4142	0.712593	0.701606
PGSC0003DMT400038283	-1.22629	0.00309518	1.22319
PGSC0003DMT400038293	-1.39755	0.511313	0.886237
PGSC0003DMT400038296	-1.29449	1.14043	0.154061
PGSC0003DMT400038297	-1.37209	0.389355	0.982736
PGSC0003DMT400038406	-1.40176	0.538697	0.863062
PGSC0003DMT400038411	-1.30037	0.168743	1.13162
PGSC0003DMT400038412	-1.35535	0.327999	1.02735
PGSC0003DMT400038413	-1.41368	0.740472	0.673208
PGSC0003DMT400038473	-1.41414	0.719585	0.694555
PGSC0003DMT400038537	-1.2255	0.00150476	1.22399
PGSC0003DMT400038559	-1.33014	1.08105	0.249093
PGSC0003DMT400038855	-1.0864	-0.240887	1.32729
PGSC0003DMT400039090	-1.34583	1.04915	0.296688
PGSC0003DMT400039186	-1.39347	0.905752	0.487715
PGSC0003DMT400039309	-1.36394	0.358312	1.00563
PGSC0003DMT400039328	-1.34362	0.289687	1.05393
PGSC0003DMT400039331	-1.41412	0.720918	0.693205
PGSC0003DMT400040115	-1.40567	0.568432	0.83724
PGSC0003DMT400040147	-1.39002	0.469432	0.920587
PGSC0003DMT400040675	-1.39268	0.483416	0.909262
PGSC0003DMT400040799	-1.41421	0.704265	0.709945
PGSC0003DMT400040842	-1.41073	0.619479	0.791253
PGSC0003DMT400040970	-1.40762	0.821921	0.585702
PGSC0003DMT400041080	-1.41257	0.647323	0.765251
PGSC0003DMT400041158	-1.41414	0.719149	0.694996
PGSC0003DMT400041160	-1.35295	0.319899	1.03305
PGSC0003DMT400041327	-1.20266	-0.043037	1.2457
PGSC0003DMT400041338	-1.38205	0.950757	0.431289
PGSC0003DMT400041342	-1.39825	0.51563	0.882621
PGSC0003DMT400041344	-1.32033	1.09897	0.221361
PGSC0003DMT400041539	-1.3645	0.360385	1.00412
PGSC0003DMT400041540	-1.35118	0.314008	1.03717
PGSC0003DMT400041610	-1.35359	0.322061	1.03153
PGSC0003DMT400041628	-1.35721	0.334403	1.02281
PGSC0003DMT400041633	-1.25717	0.0676541	1.18952
PGSC0003DMT400041651	-1.40079	0.532049	0.868741
PGSC0003DMT400041743	-1.41281	0.651814	0.760994
PGSC0003DMT400041918	-1.41303	0.756688	0.656338
PGSC0003DMT400041940	-1.40893	0.81027	0.598656
PGSC0003DMT400041941	-1.4134	0.748161	0.665242
PGSC0003DMT400041999	-1.40199	0.861683	0.540306
PGSC0003DMT400042081	-1.41361	0.671108	0.742505
PGSC0003DMT400042153	-1.41114	0.786245	0.624897
PGSC0003DMT400042441	-1.41397	0.729886	0.68408
PGSC0003DMT400042442	-1.29141	0.146505	1.1449
PGSC0003DMT400042447	-1.32834	0.243897	1.08445
PGSC0003DMT400042448	-1.412	0.774464	0.637538
PGSC0003DMT400042456	-1.40836	0.815512	0.592847
PGSC0003DMT400042465	-1.38892	0.925058	0.463862
PGSC0003DMT400042496	-1.32787	1.08534	0.242529
PGSC0003DMT400042532	-1.35382	0.322825	1.031
PGSC0003DMT400042588	-1.41377	0.676196	0.737574
PGSC0003DMT400042668	-0.980834	-0.391894	1.37273
PGSC0003DMT400042781	-1.40798	0.58908	0.818896
PGSC0003DMT400043112	-1.37436	0.398485	0.975878
PGSC0003DMT400043146	-1.31219	0.199361	1.11283
PGSC0003DMT400043191	-1.41402	0.686749	0.727271
PGSC0003DMT400043204	-1.41004	0.611026	0.799016
PGSC0003DMT400043205	-1.25674	0.0667111	1.19003
PGSC0003DMT400043251	-1.31883	1.10159	0.217245
PGSC0003DMT400043544	-1.39689	0.889565	0.507324
PGSC0003DMT400044176	-1.33712	0.269713	1.06741
PGSC0003DMT400044220	-1.36711	0.370096	0.997015
PGSC0003DMT400044362	-1.34131	0.282483	1.05882
PGSC0003DMT400044378	-1.40558	0.837883	0.567701
PGSC0003DMT400044536	-1.30099	1.13067	0.170324
PGSC0003DMT400044537	-1.22217	1.2273	-0.00512374
PGSC0003DMT400044560	-1.34129	0.282427	1.05886
PGSC0003DMT400044562	-1.21152	-0.0260429	1.23756
PGSC0003DMT400044571	-1.40642	0.831589	0.574834
PGSC0003DMT400044590	-1.38351	0.437938	0.945573
PGSC0003DMT400044673	-1.41041	0.615446	0.794965
PGSC0003DMT400044826	-1.41382	0.678148	0.735676
PGSC0003DMT400044878	-1.34921	0.307567	1.04165
PGSC0003DMT400045207	-1.09124	-0.233414	1.32466
PGSC0003DMT400045293	-1.37492	0.40076	0.97416
PGSC0003DMT400045435	-1.40268	0.54521	0.857465
PGSC0003DMT400045466	-1.39775	0.885188	0.512566
PGSC0003DMT400045735	-1.30922	0.191508	1.11771
PGSC0003DMT400045795	-0.957941	-0.422007	1.37995
PGSC0003DMT400045916	-1.41136	0.627969	0.783395
PGSC0003DMT400045972	-1.39426	0.902136	0.492126
PGSC0003DMT400046119	-1.30812	0.18863	1.11949
PGSC0003DMT400046207	-1.40843	0.814875	0.593554
PGSC0003DMT400046379	-1.39796	0.884146	0.513811
PGSC0003DMT400046382	-1.35879	0.3399	1.01889
PGSC0003DMT400046621	-1.3478	0.303	1.0448
PGSC0003DMT400046650	-1.13633	-0.160915	1.29725
PGSC0003DMT400046652	-1.21048	-0.0280516	1.23853
PGSC0003DMT400047007	-1.40437	0.55791	0.846457
PGSC0003DMT400047202	-1.41319	0.753282	0.659904
PGSC0003DMT400047291	-1.41126	0.784757	0.626502
PGSC0003DMT400047469	-1.22527	0.00105245	1.22422
PGSC0003DMT400047494	-1.40875	0.596776	0.811969
PGSC0003DMT400047536	-1.26096	0.075957	1.185
PGSC0003DMT400047537	-1.4133	0.66266	0.750641
PGSC0003DMT400047560	-1.34772	0.302727	1.04499
PGSC0003DMT400047639	-1.11012	-0.203708	1.31383
PGSC0003DMT400047842	-1.40814	0.590666	0.817472
PGSC0003DMT400047849	-1.41099	0.788171	0.622817
PGSC0003DMT400047889	-1.4082	0.816925	0.591275
PGSC0003DMT400047919	-1.12747	-0.175587	1.30306
PGSC0003DMT400047948	-1.2595	0.0727599	1.18674
PGSC0003DMT400047949	-0.865923	-0.535353	1.40128
PGSC0003DMT400048002	-1.39094	0.916738	0.474205
PGSC0003DMT400048050	-1.41381	0.736215	0.677593
PGSC0003DMT400048068	-1.38588	0.449005	0.936874
PGSC0003DMT400048102	-1.38988	0.468714	0.921164
PGSC0003DMT400048249	-1.07145	-0.263653	1.3351
PGSC0003DMT400048369	-1.36697	0.997396	0.369577
PGSC0003DMT400048370	-1.39029	0.919447	0.470848
PGSC0003DMT400048372	-1.36752	0.995886	0.371631
PGSC0003DMT400048535	-1.39869	0.880312	0.518379
PGSC0003DMT400048719	-1.41332	0.663069	0.750249
PGSC0003DMT400048740	-1.16219	-0.116754	1.27894
PGSC0003DMT400048748	-1.3239	0.231285	1.09261
PGSC0003DMT400048969	-1.41421	0.709111	0.705101
PGSC0003DMT400048984	-1.26053	0.0750287	1.18551
PGSC0003DMT400049096	-1.41315	0.659165	0.753989
PGSC0003DMT400049485	-1.41317	0.659589	0.753583
PGSC0003DMT400049492	-1.26343	0.0814252	1.182
PGSC0003DMT400049493	-1.40479	0.561267	0.843526
PGSC0003DMT400049566	-1.12668	1.30357	-0.176899
PGSC0003DMT400049574	-1.41368	0.740408	0.673274
PGSC0003DMT400049886	-1.38918	0.465184	0.923999
PGSC0003DMT400050012	-1.29285	1.14281	0.150038
PGSC0003DMT400050367	-1.39096	0.474292	0.916668
PGSC0003DMT400050495	-1.41344	0.666094	0.747342
PGSC0003DMT400050497	-1.33499	1.07166	0.263336
PGSC0003DMT400050563	-1.41319	0.659939	0.753248
PGSC0003DMT400050664	-1.36712	0.370136	0.996985
PGSC0003DMT400050785	-1.28635	0.134275	1.15207
PGSC0003DMT400051166	-1.35991	1.01609	0.343815
PGSC0003DMT400051194	-1.22596	1.22353	0.00242803
PGSC0003DMT400051196	-1.32734	0.241031	1.08631
PGSC0003DMT400051382	-1.37284	0.980495	0.392347
PGSC0003DMT400051416	-1.32103	1.09773	0.223303
PGSC0003DMT400051526	-1.40428	0.557239	0.847042
PGSC0003DMT400052090	-1.41295	0.758251	0.654698
PGSC0003DMT400052231	-1.3809	0.426201	0.954703
PGSC0003DMT400052233	-0.960062	-0.419253	1.37931
PGSC0003DMT400052381	-1.39879	0.519	0.879789
PGSC0003DMT400052383	-1.4132	0.753072	0.660123
PGSC0003DMT400052473	-1.4115	0.781524	0.62998
PGSC0003DMT400052958	-1.39445	0.901277	0.49317
PGSC0003DMT400053511	-1.39812	0.514838	0.883286
PGSC0003DMT400053574	-0.939882	1.38507	-0.44519
PGSC0003DMT400053731	-1.40105	0.867249	0.5338
PGSC0003DMT400053753	-1.35578	0.329458	1.02632
PGSC0003DMT400054066	-1.41094	0.788716	0.622227
PGSC0003DMT400054314	-1.38556	0.938055	0.44751
PGSC0003DMT400054399	-1.2905	0.144299	1.1462
PGSC0003DMT400054423	-1.38668	0.933845	0.452833
PGSC0003DMT400054669	-1.41329	0.662302	0.750984
PGSC0003DMT400054792	-1.41397	0.729918	0.684048
PGSC0003DMT400054845	-1.37398	0.977045	0.396936
PGSC0003DMT400054964	-1.03098	-0.322841	1.35383
PGSC0003DMT400055255	-1.3433	0.288703	1.0546
PGSC0003DMT400055257	-1.36548	0.36399	1.00149
PGSC0003DMT400055391	-0.94876	-0.433855	1.38261
PGSC0003DMT400055409	-1.41245	0.645097	0.767354
PGSC0003DMT400055488	-1.39288	0.908354	0.48453
PGSC0003DMT400055511	-1.35666	0.332488	1.02417
PGSC0003DMT400055519	-1.23239	1.21695	0.0154422
PGSC0003DMT400055531	-1.41139	0.628333	0.783056
PGSC0003DMT400055711	-1.36716	0.370281	0.996878
PGSC0003DMT400056051	-1.36548	0.36399	1.00149
PGSC0003DMT400056094	-1.41421	0.710384	0.703825
PGSC0003DMT400056563	-1.3905	0.918577	0.471926
PGSC0003DMT400056716	-1.34742	0.301765	1.04566
PGSC0003DMT400056958	-1.31063	0.195222	1.11541
PGSC0003DMT400057112	-1.37306	0.979837	0.393223
PGSC0003DMT400057126	-1.20747	1.24132	-0.0338542
PGSC0003DMT400057137	-1.37272	0.980864	0.391855
PGSC0003DMT400057200	-1.38358	0.945307	0.438278
PGSC0003DMT400057245	-1.41285	0.652576	0.76027
PGSC0003DMT400057274	-1.35142	1.03661	0.314814
PGSC0003DMT400057311	-1.29416	0.15326	1.1409
PGSC0003DMT400057417	-1.37506	0.401334	0.973725
PGSC0003DMT400057515	-1.25638	0.0659369	1.19044
PGSC0003DMT400057621	-1.40532	0.565541	0.839782
PGSC0003DMT400058068	-1.30443	0.17909	1.12534
PGSC0003DMT400058295	-1.39618	0.893051	0.50313
PGSC0003DMT400058378	-1.41335	0.749516	0.663832
PGSC0003DMT400058434	-1.36042	0.345622	1.0148
PGSC0003DMT400058528	-1.35914	0.341118	1.01802
PGSC0003DMT400058737	-1.41377	0.737614	0.676154
PGSC0003DMT400058751	-1.09011	-0.235163	1.32528
PGSC0003DMT400058817	-1.41034	0.614631	0.795713
PGSC0003DMT400058932	-1.4103	0.796243	0.614053
PGSC0003DMT400058933	-1.41309	0.755386	0.657703
PGSC0003DMT400059037	-1.39158	0.914048	0.477528
PGSC0003DMT400059041	-1.36172	1.01146	0.350259
PGSC0003DMT400059472	-1.28885	1.14855	0.1403
PGSC0003DMT400059473	-1.28089	1.15957	0.121319
PGSC0003DMT400060001	-1.41337	0.664281	0.749085
PGSC0003DMT400060014	-1.39352	0.905524	0.487992
PGSC0003DMT400060396	-1.39521	0.897706	0.497504
PGSC0003DMT400060509	-1.10115	1.31908	-0.217938
PGSC0003DMT400060673	-1.34405	0.291037	1.05301
PGSC0003DMT400060875	-1.15287	-0.132911	1.28578
PGSC0003DMT400060897	-1.40986	0.608937	0.800926
PGSC0003DMT400060914	-1.31638	1.10581	0.210573
PGSC0003DMT400060930	-1.41127	0.626607	0.78466
PGSC0003DMT400061001	-1.0919	-0.232395	1.32429
PGSC0003DMT400061014	-1.35143	1.03658	0.314847
PGSC0003DMT400061541	-1.3806	0.955728	0.424875
PGSC0003DMT400062129	-1.40807	0.589974	0.818093
PGSC0003DMT400062879	-1.4126	0.647779	0.764819
PGSC0003DMT400062910	-1.34518	1.05057	0.29461
PGSC0003DMT400062960	-1.41279	0.761258	0.651536
PGSC0003DMT400062992	-1.37581	0.404409	0.971397
PGSC0003DMT400063352	-1.35451	0.325148	1.02936
PGSC0003DMT400063414	-1.41375	0.675582	0.73817
PGSC0003DMT400063425	-1.40922	0.807486	0.601729
PGSC0003DMT400063489	-1.3541	1.03033	0.323768
PGSC0003DMT400063509	-1.30025	0.168454	1.1318
PGSC0003DMT400063548	-0.968376	-0.408384	1.37676
PGSC0003DMT400063731	-1.39727	0.887648	0.509622
PGSC0003DMT400063744	-1.40335	0.550166	0.853185
PGSC0003DMT400063746	-1.3443	0.29182	1.05248
PGSC0003DMT400063772	-1.41088	0.789518	0.621359
PGSC0003DMT400063773	-1.41003	0.799166	0.610862
PGSC0003DMT400063774	-1.39964	0.524454	0.875187
PGSC0003DMT400063775	-1.36774	0.372469	0.995269
PGSC0003DMT400063777	-1.41131	0.784079	0.627232
PGSC0003DMT400064055	-1.38075	0.955238	0.425509
PGSC0003DMT400064200	-1.3195	0.219067	1.10043
PGSC0003DMT400064208	-1.40286	0.546546	0.856313
PGSC0003DMT400064209	-1.38992	0.468923	0.920997
PGSC0003DMT400064436	-1.38947	0.466658	0.922816
PGSC0003DMT400064780	-1.39995	0.526457	0.873492
PGSC0003DMT400064806	-1.3611	1.01306	0.348036
PGSC0003DMT400065034	-1.3763	0.969842	0.406457
PGSC0003DMT400065096	-1.41408	0.723613	0.690471
PGSC0003DMT400065191	-1.39247	0.482284	0.910184
PGSC0003DMT400065299	-1.40832	0.815897	0.592419
PGSC0003DMT400065687	-1.31749	0.213601	1.10389
PGSC0003DMT400065800	-1.33345	0.258764	1.07469
PGSC0003DMT400065891	-1.4101	0.611723	0.798378
PGSC0003DMT400065999	-1.32581	1.08913	0.236679
PGSC0003DMT400066123	-1.20959	-0.0297597	1.23935
PGSC0003DMT400066176	-1.3936	0.48844	0.905158
PGSC0003DMT400066215	-1.40329	0.549704	0.853584
PGSC0003DMT400066321	-1.35571	1.02648	0.329232
PGSC0003DMT400066322	-1.2883	0.138955	1.14934
PGSC0003DMT400066384	-1.40743	0.583945	0.82349
PGSC0003DMT400066559	-1.39937	0.52272	0.876652
PGSC0003DMT400066715	-1.20745	1.24134	-0.033886
PGSC0003DMT400066723	-1.32832	0.243833	1.08449
PGSC0003DMT400066734	-1.35529	0.327788	1.0275
PGSC0003DMT400066759	-1.36469	1.00362	0.361068
PGSC0003DMT400066836	-1.35614	0.330706	1.02543
PGSC0003DMT400066876	-1.27867	1.16255	0.116123
PGSC0003DMT400067112	-1.34049	0.279975	1.06052
PGSC0003DMT400067204	-1.36503	1.0027	0.362329
PGSC0003DMT400067329	-1.36734	0.370953	0.996384
PGSC0003DMT400067336	-1.39863	0.880637	0.517992
PGSC0003DMT400067356	-1.20817	-0.0325099	1.24068
PGSC0003DMT400067472	-1.24966	0.0514439	1.19821
PGSC0003DMT400067707	-1.41401	0.686378	0.727635
PGSC0003DMT400067737	-1.37082	0.384355	0.986467
PGSC0003DMT400067944	-1.41224	0.770726	0.641518
PGSC0003DMT400067977	-1.39364	0.904989	0.488646
PGSC0003DMT400068063	-1.38849	0.461694	0.926792
PGSC0003DMT400068065	-1.38287	0.434997	0.94787
PGSC0003DMT400068164	-1.37819	0.963777	0.41441
PGSC0003DMT400068272	-1.38654	0.452151	0.934386
PGSC0003DMT400068384	-1.14891	-0.139685	1.2886
PGSC0003DMT400068385	-1.1347	-0.163635	1.29834
PGSC0003DMT400068386	-1.31239	0.199874	1.11251
PGSC0003DMT400068387	-1.31405	1.10974	0.20431
PGSC0003DMT400068470	-1.41421	0.707391	0.706823
PGSC0003DMT400068741	-1.38694	0.932838	0.454102
PGSC0003DMT400068808	-1.41405	0.725623	0.688428
PGSC0003DMT400068849	-1.40151	0.536947	0.86456
PGSC0003DMT400068851	-1.28565	0.132598	1.15305
PGSC0003DMT400068861	-1.196	1.25159	-0.055587
PGSC0003DMT400068959	-1.05837	-0.283156	1.34152
PGSC0003DMT400069397	-1.39222	0.911286	0.48093
PGSC0003DMT400069399	-1.39125	0.915447	0.4758
PGSC0003DMT400069510	-1.41402	0.686613	0.727405
PGSC0003DMT400069511	-1.4109	0.78924	0.62166
PGSC0003DMT400069706	-1.41395	0.683418	0.730534
PGSC0003DMT400069761	-1.38533	0.938924	0.446407
PGSC0003DMT400069823	-1.32659	1.08769	0.238899
PGSC0003DMT400069865	-1.40623	0.833058	0.573173
PGSC0003DMT400069883	-1.10501	-0.211831	1.31684
PGSC0003DMT400069887	-0.980332	-0.392564	1.3729
PGSC0003DMT400069888	-1.33911	0.275752	1.06336
PGSC0003DMT400069890	-1.24061	1.20824	0.0323644
PGSC0003DMT400069893	-1.37652	0.969131	0.407392
PGSC0003DMT400069963	-1.35844	0.338669	1.01977
PGSC0003DMT400070005	-0.912119	-0.479904	1.39202
PGSC0003DMT400070043	-1.35182	0.316138	1.03568
PGSC0003DMT400070348	-1.40277	0.545919	0.856854
PGSC0003DMT400070359	-1.41412	0.693024	0.721096
PGSC0003DMT400070376	-1.39454	0.493673	0.900863
PGSC0003DMT400070561	-1.3853	0.446244	0.939052
PGSC0003DMT400070685	-1.39291	0.484657	0.90825
PGSC0003DMT400070791	-1.40656	0.576017	0.830541
PGSC0003DMT400070844	-1.40781	0.587471	0.820338
PGSC0003DMT400071172	-1.33619	0.266902	1.06928
PGSC0003DMT400071449	-1.37161	0.984164	0.387444
PGSC0003DMT400071616	-1.41301	0.656078	0.756936
PGSC0003DMT400071674	-1.23136	1.21802	0.0133488
PGSC0003DMT400071761	-1.41402	0.727227	0.686794
PGSC0003DMT400071933	-1.19972	1.24832	-0.0485981
PGSC0003DMT400072344	-1.07542	-0.257654	1.33307
PGSC0003DMT400072379	-1.31199	1.11317	0.198828
PGSC0003DMT400072463	-1.31644	0.210745	1.1057
PGSC0003DMT400072480	-1.32502	0.234447	1.09057
PGSC0003DMT400072481	-1.39356	0.488233	0.905327
PGSC0003DMT400072625	-1.41207	0.638631	0.773439
PGSC0003DMT400072761	-1.34266	1.05596	0.286698
PGSC0003DMT400072840	-1.13744	-0.159072	1.29651
PGSC0003DMT400072846	-1.41383	0.678441	0.73539
PGSC0003DMT400072885	-1.39781	0.884881	0.512934
PGSC0003DMT400072997	-1.41419	0.714436	0.699753
PGSC0003DMT400073092	-1.41204	0.773909	0.63813
PGSC0003DMT400073309	-1.41419	0.699955	0.714235
PGSC0003DMT400073395	-1.07054	-0.265018	1.33556
PGSC0003DMT400073396	-1.37432	0.398327	0.975997
PGSC0003DMT400073469	-1.409	0.599405	0.809593
PGSC0003DMT400073678	-1.35194	0.316525	1.03541
PGSC0003DMT400073777	-1.41342	0.66579	0.747634
PGSC0003DMT400074078	-1.39195	0.479502	0.912446
PGSC0003DMT400074098	-1.39732	0.509915	0.887404
PGSC0003DMT400074142	-1.41098	0.78827	0.62271
PGSC0003DMT400074144	-1.32032	0.221323	1.09899
PGSC0003DMT400074377	-1.35803	0.337233	1.0208
PGSC0003DMT400074496	-1.18684	1.25942	-0.0725804
PGSC0003DMT400074501	-1.3818	0.951614	0.430186
PGSC0003DMT400074709	-1.41421	0.711167	0.703038
PGSC0003DMT400074719	-1.23098	1.21841	0.0125715
PGSC0003DMT400074732	-1.35695	0.333489	1.02346
PGSC0003DMT400074958	-1.24431	1.2042	0.0401092
PGSC0003DMT400075258	-1.362	0.351267	1.01073
PGSC0003DMT400075531	-1.37216	0.389619	0.982538
PGSC0003DMT400075870	-1.40432	0.84679	0.557528
PGSC0003DMT400075910	-1.41319	0.660067	0.753126
PGSC0003DMT400076358	-1.41421	0.710891	0.703316
PGSC0003DMT400076379	-1.40757	0.585208	0.822362
PGSC0003DMT400076749	-1.33569	0.265415	1.07027
PGSC0003DMT400076868	-1.35309	0.320374	1.03272
PGSC0003DMT400076890	-1.413	0.757131	0.655874
PGSC0003DMT400076930	-1.41388	0.733673	0.680203
PGSC0003DMT400076944	-1.31845	0.216202	1.10225
PGSC0003DMT400077273	-1.35106	1.03743	0.313638
PGSC0003DMT400077568	-1.3072	0.186257	1.12095
PGSC0003DMT400077672	-1.40138	0.536059	0.86532
PGSC0003DMT400077934	-1.30745	0.186888	1.12056
PGSC0003DMT400077938	-1.4142	0.702475	0.711728
PGSC0003DMT400077952	-1.31544	0.208047	1.1074
PGSC0003DMT400077953	-1.40109	0.866981	0.534113
PGSC0003DMT400078022	-1.37179	0.388182	0.983613
PGSC0003DMT400078063	-1.33427	1.07309	0.261178
PGSC0003DMT400078163	-1.36202	0.351345	1.01067
PGSC0003DMT400078226	-1.40239	0.543185	0.859209
PGSC0003DMT400078367	-1.41395	0.730579	0.683372
PGSC0003DMT400078485	-1.4022	0.541818	0.860385
PGSC0003DMT400078527	-1.40457	0.845049	0.559524
PGSC0003DMT400078538	-1.32082	0.222719	1.0981
PGSC0003DMT400078654	-1.37012	0.988496	0.381626
PGSC0003DMT400078679	-1.41303	0.656476	0.756557
PGSC0003DMT400078747	-1.41413	0.693381	0.720744
PGSC0003DMT400078753	-1.06693	-0.270426	1.33736
PGSC0003DMT400078760	-1.41192	0.636232	0.775688
PGSC0003DMT400078816	-1.39803	0.514271	0.883761
PGSC0003DMT400078898	-1.32811	1.08488	0.243229
PGSC0003DMT400078922	-1.26488	0.0846615	1.18022
PGSC0003DMT400078951	-1.36892	0.991926	0.376999
PGSC0003DMT400078987	-1.27718	1.16452	0.112666
PGSC0003DMT400078988	-1.32984	0.248226	1.08162
PGSC0003DMT400079158	-1.2251	0.000720109	1.22438
PGSC0003DMT400079206	-1.12647	-0.177242	1.30371
PGSC0003DMT400079207	-0.935402	-0.450867	1.38627
PGSC0003DMT400079208	-0.852381	-0.551094	1.40347
PGSC0003DMT400079209	-0.899595	-0.495214	1.39481
PGSC0003DMT400079210	-1.39704	0.888806	0.508234
PGSC0003DMT400079359	-1.34038	1.06075	0.279631
PGSC0003DMT400079650	-1.41131	0.784141	0.627166
PGSC0003DMT400079814	-1.3612	1.01278	0.348418
PGSC0003DMT400079838	-1.39327	0.486651	0.906622
PGSC0003DMT400080244	-1.41421	0.710853	0.703354
PGSC0003DMT400080635	-1.41415	0.695564	0.718587
PGSC0003DMT400080765	-1.3974	0.510397	0.887001
PGSC0003DMT400080801	-1.2935	0.151618	1.14188
PGSC0003DMT400080864	-1.40045	0.870682	0.529768
PGSC0003DMT400081280	-1.3025	1.12835	0.174145
PGSC0003DMT400081323	-1.39163	0.477802	0.913826
PGSC0003DMT400081369	-1.35418	1.03015	0.324025
PGSC0003DMT400081370	-1.40906	0.600049	0.80901
PGSC0003DMT400081376	-1.41043	0.615745	0.79469
PGSC0003DMT400081394	-1.39907	0.878305	0.520762
PGSC0003DMT400081426	-1.22977	1.21966	0.0101105
PGSC0003DMT400081430	-1.20698	-0.034787	1.24177
PGSC0003DMT400081919	-1.40114	0.534394	0.866741
PGSC0003DMT400081920	-1.32676	1.08738	0.239376
PGSC0003DMT400081922	-1.41167	0.632468	0.779205
PGSC0003DMT400082084	-1.41374	0.675265	0.738477
PGSC0003DMT400082085	-1.35698	0.333581	1.0234
PGSC0003DMT400082471	-1.3854	0.446736	0.938664
PGSC0003DMT400082472	-1.4139	0.681116	0.732783
PGSC0003DMT400082749	-1.36452	0.360442	1.00408
PGSC0003DMT400083043	-1.37611	0.97045	0.405657
PGSC0003DMT400083044	-1.36004	0.344292	1.01575
PGSC0003DMT400083085	-1.41253	0.76602	0.646509
PGSC0003DMT400083088	-1.40106	0.533869	0.86719
PGSC0003DMT400083281	-1.36328	1.00738	0.355901
PGSC0003DMT400083768	-1.25144	1.19618	0.0552623
PGSC0003DMT400083841	-1.36762	0.372017	0.995601
PGSC0003DMT400084211	-1.36847	0.993219	0.37525
PGSC0003DMT400084267	-1.28324	1.15637	0.126875
PGSC0003DMT400084480	-1.27653	1.16538	0.111144
PGSC0003DMT400084733	-1.41421	0.706948	0.707265
PGSC0003DMT400084734	-1.33005	1.08123	0.248826
PGSC0003DMT400086072	-1.13691	-0.159948	1.29686
PGSC0003DMT400086995	-1.23068	0.0119625	1.21872
PGSC0003DMT400090475	-1.25104	0.0543962	1.19664
PGSC0003DMT400090858	-1.35117	0.313973	1.03719
PGSC0003DMT400091896	-0.96152	-0.417354	1.37887
PGSC0003DMT400094217	-1.3973	0.509806	0.887495
PGSC0003DMT400095861	-1.32455	0.23313	1.09142
PGSC0003DMT400096721	-1.18282	-0.0799399	1.26276
PGSC0003DMT400096753	-1.39117	0.915779	0.475391

## Sheet: S2-Highest
#ID	S20	S2	S-2
PB.9529.2	-1.41308	0.755521	0.657561
PGSC0003DMT400001572	-1.37301	0.979985	0.393026
PGSC0003DMT400001573	-1.00451	1.36436	-0.359843
PGSC0003DMT400001574	-1.13642	1.29719	-0.160773
PGSC0003DMT400001804	-1.29566	1.1387	0.156959
PGSC0003DMT400001897	-1.34978	1.04035	0.309433
PGSC0003DMT400002002	-1.09498	1.32258	-0.227594
PGSC0003DMT400002366	-1.20145	1.24678	-0.0453294
PGSC0003DMT400002963	-1.39013	0.920111	0.470023
PGSC0003DMT400003078	-1.04569	1.34741	-0.301718
PGSC0003DMT400003349	-1.41417	0.716532	0.697639
PGSC0003DMT400003586	-1.40929	0.806754	0.602536
PGSC0003DMT400004181	-1.39318	0.907024	0.486158
PGSC0003DMT400004369	-1.24065	1.20819	0.0324598
PGSC0003DMT400004388	-1.31555	1.10721	0.208341
PGSC0003DMT400004695	-1.35876	1.01898	0.339785
PGSC0003DMT400004932	-1.33968	1.06219	0.277487
PGSC0003DMT400005823	-1.22015	1.22929	-0.00913647
PGSC0003DMT400006562	-1.33787	1.0659	0.271969
PGSC0003DMT400007495	-1.18128	1.26401	-0.0827261
PGSC0003DMT400007876	-1.36679	0.997908	0.368879
PGSC0003DMT400007882	-1.41142	0.782607	0.628816
PGSC0003DMT400007973	-1.37899	0.961153	0.417832
PGSC0003DMT400008143	-1.40899	0.809692	0.599295
PGSC0003DMT400008184	-1.40018	0.87219	0.527992
PGSC0003DMT400008367	-1.22835	1.2211	0.00725088
PGSC0003DMT400008519	-1.18833	1.25817	-0.0698385
PGSC0003DMT400008703	-1.33099	1.07943	0.251564
PGSC0003DMT400008721	-1.41358	0.743502	0.670076
PGSC0003DMT400008942	-1.27781	1.1637	0.114109
PGSC0003DMT400008961	-1.3835	0.945598	0.437906
PGSC0003DMT400009155	-1.40398	0.849074	0.554904
PGSC0003DMT400009322	-1.34316	1.0549	0.288265
PGSC0003DMT400009493	-1.407	0.827082	0.579913
PGSC0003DMT400009544	-1.398	0.883932	0.514067
PGSC0003DMT400010095	-1.24132	1.20747	0.0338568
PGSC0003DMT400010109	-1.27676	1.16508	0.111683
PGSC0003DMT400010229	-1.36417	1.00502	0.359145
PGSC0003DMT400010231	-1.40099	0.867565	0.533429
PGSC0003DMT400010377	-1.35424	1.02999	0.324253
PGSC0003DMT400010451	-1.41047	0.794234	0.616241
PGSC0003DMT400010631	-1.41028	0.796369	0.613916
PGSC0003DMT400010772	-1.33493	1.07178	0.263152
PGSC0003DMT400010881	-1.41299	0.757442	0.655548
PGSC0003DMT400010922	-1.39071	0.917715	0.472995
PGSC0003DMT400011035	-1.36494	1.00295	0.361992
PGSC0003DMT400011260	-1.41415	0.718678	0.695472
PGSC0003DMT400012609	-1.36241	1.00965	0.352764
PGSC0003DMT400013440	-1.41058	0.793039	0.61754
PGSC0003DMT400013651	-1.40363	0.851379	0.55225
PGSC0003DMT400013831	-1.402	0.861639	0.540357
PGSC0003DMT400014189	-1.30911	1.11789	0.191217
PGSC0003DMT400014397	-1.3864	0.934917	0.45148
PGSC0003DMT400014613	-1.34649	1.04771	0.298775
PGSC0003DMT400014976	-1.34439	1.05228	0.292104
PGSC0003DMT400015796	-1.33243	1.07667	0.255759
PGSC0003DMT400015797	-1.41004	0.799042	0.610998
PGSC0003DMT400015811	-1.37215	0.982558	0.389592
PGSC0003DMT400016321	-1.37217	0.982488	0.389687
PGSC0003DMT400016883	-1.40751	0.822847	0.584665
PGSC0003DMT400016939	-1.36166	1.01161	0.350042
PGSC0003DMT400017084	-1.41359	0.743033	0.670561
PGSC0003DMT400017173	-1.06666	1.33749	-0.270829
PGSC0003DMT400017403	-1.29121	1.14519	0.146011
PGSC0003DMT400017404	-1.31801	1.10301	0.215003
PGSC0003DMT400017762	-1.36904	0.991611	0.377425
PGSC0003DMT400018206	-1.3842	0.943086	0.441113
PGSC0003DMT400018224	-1.40115	0.866685	0.534461
PGSC0003DMT400018557	-1.40868	0.812564	0.596117
PGSC0003DMT400018684	-1.40565	0.837394	0.568257
PGSC0003DMT400018891	-1.37611	0.970443	0.405666
PGSC0003DMT400019199	-1.35135	1.03677	0.314587
PGSC0003DMT400019320	-1.31761	1.1037	0.213911
PGSC0003DMT400019413	-1.39942	0.876379	0.523044
PGSC0003DMT400019708	-1.22416	1.22533	-0.00117208
PGSC0003DMT400019715	-1.3446	1.05183	0.292766
PGSC0003DMT400019769	-1.41402	0.72745	0.686567
PGSC0003DMT400019770	-1.28215	1.15787	0.124277
PGSC0003DMT400019999	-1.37947	0.959551	0.419918
PGSC0003DMT400020209	-1.40268	0.857458	0.545219
PGSC0003DMT400020395	-1.38725	0.931662	0.455584
PGSC0003DMT400020531	-1.34587	1.04906	0.296806
PGSC0003DMT400020581	-1.18422	1.2616	-0.0773836
PGSC0003DMT400020704	-1.33143	1.0786	0.252831
PGSC0003DMT400021079	-1.39696	0.889183	0.507781
PGSC0003DMT400021365	-1.38257	0.948935	0.43363
PGSC0003DMT400021429	-1.39597	0.894092	0.501875
PGSC0003DMT400021584	-1.39966	0.875083	0.524577
PGSC0003DMT400021665	-1.32573	1.08928	0.236455
PGSC0003DMT400022117	-1.41405	0.725566	0.688485
PGSC0003DMT400022129	-1.28725	1.15082	0.136433
PGSC0003DMT400022156	-1.32895	1.0833	0.245648
PGSC0003DMT400022772	-0.988381	1.37016	-0.381782
PGSC0003DMT400022809	-1.38657	0.934269	0.452297
PGSC0003DMT400022860	-1.41421	0.708913	0.705299
PGSC0003DMT400022903	-1.40488	0.842909	0.561972
PGSC0003DMT400023008	-1.41115	0.78617	0.624978
PGSC0003DMT400023251	-1.36343	1.00698	0.356452
PGSC0003DMT400023517	-1.36004	1.01575	0.344291
PGSC0003DMT400023618	-1.40427	0.84713	0.557138
PGSC0003DMT400023697	-1.4142	0.712948	0.701249
PGSC0003DMT400023725	-1.38024	0.956951	0.423291
PGSC0003DMT400023915	-1.33567	1.07032	0.265352
PGSC0003DMT400024146	-1.29555	1.13886	0.156697
PGSC0003DMT400024280	-1.31196	1.11322	0.198739
PGSC0003DMT400024348	-1.37416	0.976514	0.397641
PGSC0003DMT400024506	-1.32832	1.08448	0.243844
PGSC0003DMT400024511	-1.41145	0.782266	0.629183
PGSC0003DMT400025274	-1.41067	0.792007	0.618661
PGSC0003DMT400025512	-1.40277	0.856887	0.545881
PGSC0003DMT400025764	-1.40047	0.870557	0.529915
PGSC0003DMT400025819	-1.33124	1.07897	0.252269
PGSC0003DMT400025833	-1.4023	0.859779	0.542523
PGSC0003DMT400026507	-1.31343	1.11079	0.202639
PGSC0003DMT400026745	-1.40572	0.836908	0.568809
PGSC0003DMT400027247	-1.3485	1.04325	0.305244
PGSC0003DMT400027633	-1.40305	0.855086	0.547967
PGSC0003DMT400027634	-1.39788	0.884568	0.513308
PGSC0003DMT400027932	-1.39642	0.891869	0.504553
PGSC0003DMT400028089	-1.41104	0.787493	0.623549
PGSC0003DMT400028658	-1.40602	0.83462	0.571405
PGSC0003DMT400028676	-1.40332	0.853413	0.549902
PGSC0003DMT400029027	-1.39167	0.913642	0.478028
PGSC0003DMT400029031	-1.10782	1.31519	-0.207372
PGSC0003DMT400029522	-1.39667	0.890636	0.506036
PGSC0003DMT400029592	-1.3927	0.909143	0.483561
PGSC0003DMT400029780	-1.37528	0.973045	0.402233
PGSC0003DMT400029962	-1.2615	1.18434	0.0771669
PGSC0003DMT400030605	-1.41335	0.749375	0.663979
PGSC0003DMT400030630	-1.41421	0.710137	0.704072
PGSC0003DMT400030982	-1.21786	1.23151	-0.0136459
PGSC0003DMT400031399	-1.30344	1.12689	0.176552
PGSC0003DMT400031414	-1.12106	1.30713	-0.186067
PGSC0003DMT400031653	-1.38349	0.945643	0.437848
PGSC0003DMT400031756	-1.41302	0.756758	0.656265
PGSC0003DMT400032427	-1.37019	0.988302	0.381887
PGSC0003DMT400032737	-1.40834	0.815643	0.592701
PGSC0003DMT400033701	-1.31021	1.1161	0.194104
PGSC0003DMT400034620	-1.41212	0.772642	0.63948
PGSC0003DMT400034708	-1.40364	0.851277	0.552367
PGSC0003DMT400034791	-1.36744	0.996105	0.371334
PGSC0003DMT400034920	-1.41406	0.725124	0.688935
PGSC0003DMT400035543	-1.41015	0.797896	0.61225
PGSC0003DMT400035627	-1.40067	0.869456	0.531209
PGSC0003DMT400036102	-1.40932	0.806443	0.602879
PGSC0003DMT400036734	-1.412	0.774537	0.63746
PGSC0003DMT400037123	-1.39369	0.904738	0.488953
PGSC0003DMT400037148	-1.35558	1.0268	0.328775
PGSC0003DMT400037178	-1.39883	0.879567	0.519263
PGSC0003DMT400037834	-1.4142	0.712593	0.701606
PGSC0003DMT400038296	-1.29449	1.14043	0.154061
PGSC0003DMT400038413	-1.41368	0.740472	0.673208
PGSC0003DMT400038473	-1.41414	0.719585	0.694555
PGSC0003DMT400038559	-1.33014	1.08105	0.249093
PGSC0003DMT400039090	-1.34583	1.04915	0.296688
PGSC0003DMT400039186	-1.39347	0.905752	0.487715
PGSC0003DMT400039331	-1.41412	0.720918	0.693205
PGSC0003DMT400040970	-1.40762	0.821921	0.585702
PGSC0003DMT400041158	-1.41414	0.719149	0.694996
PGSC0003DMT400041338	-1.38205	0.950757	0.431289
PGSC0003DMT400041344	-1.32033	1.09897	0.221361
PGSC0003DMT400041918	-1.41303	0.756688	0.656338
PGSC0003DMT400041940	-1.40893	0.81027	0.598656
PGSC0003DMT400041941	-1.4134	0.748161	0.665242
PGSC0003DMT400041999	-1.40199	0.861683	0.540306
PGSC0003DMT400042153	-1.41114	0.786245	0.624897
PGSC0003DMT400042441	-1.41397	0.729886	0.68408
PGSC0003DMT400042448	-1.412	0.774464	0.637538
PGSC0003DMT400042456	-1.40836	0.815512	0.592847
PGSC0003DMT400042465	-1.38892	0.925058	0.463862
PGSC0003DMT400042496	-1.32787	1.08534	0.242529
PGSC0003DMT400043251	-1.31883	1.10159	0.217245
PGSC0003DMT400043544	-1.39689	0.889565	0.507324
PGSC0003DMT400044378	-1.40558	0.837883	0.567701
PGSC0003DMT400044536	-1.30099	1.13067	0.170324
PGSC0003DMT400044537	-1.22217	1.2273	-0.00512374
PGSC0003DMT400044571	-1.40642	0.831589	0.574834
PGSC0003DMT400045466	-1.39775	0.885188	0.512566
PGSC0003DMT400045972	-1.39426	0.902136	0.492126
PGSC0003DMT400046207	-1.40843	0.814875	0.593554
PGSC0003DMT400046379	-1.39796	0.884146	0.513811
PGSC0003DMT400047202	-1.41319	0.753282	0.659904
PGSC0003DMT400047291	-1.41126	0.784757	0.626502
PGSC0003DMT400047849	-1.41099	0.788171	0.622817
PGSC0003DMT400047889	-1.4082	0.816925	0.591275
PGSC0003DMT400048002	-1.39094	0.916738	0.474205
PGSC0003DMT400048050	-1.41381	0.736215	0.677593
PGSC0003DMT400048369	-1.36697	0.997396	0.369577
PGSC0003DMT400048370	-1.39029	0.919447	0.470848
PGSC0003DMT400048372	-1.36752	0.995886	0.371631
PGSC0003DMT400048535	-1.39869	0.880312	0.518379
PGSC0003DMT400048969	-1.41421	0.709111	0.705101
PGSC0003DMT400049566	-1.12668	1.30357	-0.176899
PGSC0003DMT400049574	-1.41368	0.740408	0.673274
PGSC0003DMT400050012	-1.29285	1.14281	0.150038
PGSC0003DMT400050497	-1.33499	1.07166	0.263336
PGSC0003DMT400051166	-1.35991	1.01609	0.343815
PGSC0003DMT400051194	-1.22596	1.22353	0.00242803
PGSC0003DMT400051382	-1.37284	0.980495	0.392347
PGSC0003DMT400051416	-1.32103	1.09773	0.223303
PGSC0003DMT400052090	-1.41295	0.758251	0.654698
PGSC0003DMT400052383	-1.4132	0.753072	0.660123
PGSC0003DMT400052473	-1.4115	0.781524	0.62998
PGSC0003DMT400052958	-1.39445	0.901277	0.49317
PGSC0003DMT400053574	-0.939882	1.38507	-0.44519
PGSC0003DMT400053731	-1.40105	0.867249	0.5338
PGSC0003DMT400054066	-1.41094	0.788716	0.622227
PGSC0003DMT400054314	-1.38556	0.938055	0.44751
PGSC0003DMT400054423	-1.38668	0.933845	0.452833
PGSC0003DMT400054792	-1.41397	0.729918	0.684048
PGSC0003DMT400054845	-1.37398	0.977045	0.396936
PGSC0003DMT400055488	-1.39288	0.908354	0.48453
PGSC0003DMT400055519	-1.23239	1.21695	0.0154422
PGSC0003DMT400056094	-1.41421	0.710384	0.703825
PGSC0003DMT400056563	-1.3905	0.918577	0.471926
PGSC0003DMT400057112	-1.37306	0.979837	0.393223
PGSC0003DMT400057126	-1.20747	1.24132	-0.0338542
PGSC0003DMT400057137	-1.37272	0.980864	0.391855
PGSC0003DMT400057200	-1.38358	0.945307	0.438278
PGSC0003DMT400057274	-1.35142	1.03661	0.314814
PGSC0003DMT400058295	-1.39618	0.893051	0.50313
PGSC0003DMT400058378	-1.41335	0.749516	0.663832
PGSC0003DMT400058737	-1.41377	0.737614	0.676154
PGSC0003DMT400058932	-1.4103	0.796243	0.614053
PGSC0003DMT400058933	-1.41309	0.755386	0.657703
PGSC0003DMT400059037	-1.39158	0.914048	0.477528
PGSC0003DMT400059041	-1.36172	1.01146	0.350259
PGSC0003DMT400059472	-1.28885	1.14855	0.1403
PGSC0003DMT400059473	-1.28089	1.15957	0.121319
PGSC0003DMT400060014	-1.39352	0.905524	0.487992
PGSC0003DMT400060396	-1.39521	0.897706	0.497504
PGSC0003DMT400060509	-1.10115	1.31908	-0.217938
PGSC0003DMT400060914	-1.31638	1.10581	0.210573
PGSC0003DMT400061014	-1.35143	1.03658	0.314847
PGSC0003DMT400061541	-1.3806	0.955728	0.424875
PGSC0003DMT400062910	-1.34518	1.05057	0.29461
PGSC0003DMT400062960	-1.41279	0.761258	0.651536
PGSC0003DMT400063425	-1.40922	0.807486	0.601729
PGSC0003DMT400063489	-1.3541	1.03033	0.323768
PGSC0003DMT400063731	-1.39727	0.887648	0.509622
PGSC0003DMT400063772	-1.41088	0.789518	0.621359
PGSC0003DMT400063773	-1.41003	0.799166	0.610862
PGSC0003DMT400063777	-1.41131	0.784079	0.627232
PGSC0003DMT400064055	-1.38075	0.955238	0.425509
PGSC0003DMT400064806	-1.3611	1.01306	0.348036
PGSC0003DMT400065034	-1.3763	0.969842	0.406457
PGSC0003DMT400065096	-1.41408	0.723613	0.690471
PGSC0003DMT400065299	-1.40832	0.815897	0.592419
PGSC0003DMT400065999	-1.32581	1.08913	0.236679
PGSC0003DMT400066321	-1.35571	1.02648	0.329232
PGSC0003DMT400066715	-1.20745	1.24134	-0.033886
PGSC0003DMT400066759	-1.36469	1.00362	0.361068
PGSC0003DMT400066876	-1.27867	1.16255	0.116123
PGSC0003DMT400067204	-1.36503	1.0027	0.362329
PGSC0003DMT400067336	-1.39863	0.880637	0.517992
PGSC0003DMT400067944	-1.41224	0.770726	0.641518
PGSC0003DMT400067977	-1.39364	0.904989	0.488646
PGSC0003DMT400068164	-1.37819	0.963777	0.41441
PGSC0003DMT400068387	-1.31405	1.10974	0.20431
PGSC0003DMT400068470	-1.41421	0.707391	0.706823
PGSC0003DMT400068741	-1.38694	0.932838	0.454102
PGSC0003DMT400068808	-1.41405	0.725623	0.688428
PGSC0003DMT400068861	-1.196	1.25159	-0.055587
PGSC0003DMT400069397	-1.39222	0.911286	0.48093
PGSC0003DMT400069399	-1.39125	0.915447	0.4758
PGSC0003DMT400069511	-1.4109	0.78924	0.62166
PGSC0003DMT400069761	-1.38533	0.938924	0.446407
PGSC0003DMT400069823	-1.32659	1.08769	0.238899
PGSC0003DMT400069865	-1.40623	0.833058	0.573173
PGSC0003DMT400069890	-1.24061	1.20824	0.0323644
PGSC0003DMT400069893	-1.37652	0.969131	0.407392
PGSC0003DMT400071449	-1.37161	0.984164	0.387444
PGSC0003DMT400071674	-1.23136	1.21802	0.0133488
PGSC0003DMT400071761	-1.41402	0.727227	0.686794
PGSC0003DMT400071933	-1.19972	1.24832	-0.0485981
PGSC0003DMT400072379	-1.31199	1.11317	0.198828
PGSC0003DMT400072761	-1.34266	1.05596	0.286698
PGSC0003DMT400072885	-1.39781	0.884881	0.512934
PGSC0003DMT400072997	-1.41419	0.714436	0.699753
PGSC0003DMT400073092	-1.41204	0.773909	0.63813
PGSC0003DMT400074142	-1.41098	0.78827	0.62271
PGSC0003DMT400074496	-1.18684	1.25942	-0.0725804
PGSC0003DMT400074501	-1.3818	0.951614	0.430186
PGSC0003DMT400074709	-1.41421	0.711167	0.703038
PGSC0003DMT400074719	-1.23098	1.21841	0.0125715
PGSC0003DMT400074958	-1.24431	1.2042	0.0401092
PGSC0003DMT400075870	-1.40432	0.84679	0.557528
PGSC0003DMT400076358	-1.41421	0.710891	0.703316
PGSC0003DMT400076890	-1.413	0.757131	0.655874
PGSC0003DMT400076930	-1.41388	0.733673	0.680203
PGSC0003DMT400077273	-1.35106	1.03743	0.313638
PGSC0003DMT400077953	-1.40109	0.866981	0.534113
PGSC0003DMT400078063	-1.33427	1.07309	0.261178
PGSC0003DMT400078367	-1.41395	0.730579	0.683372
PGSC0003DMT400078527	-1.40457	0.845049	0.559524
PGSC0003DMT400078654	-1.37012	0.988496	0.381626
PGSC0003DMT400078898	-1.32811	1.08488	0.243229
PGSC0003DMT400078951	-1.36892	0.991926	0.376999
PGSC0003DMT400078987	-1.27718	1.16452	0.112666
PGSC0003DMT400079210	-1.39704	0.888806	0.508234
PGSC0003DMT400079359	-1.34038	1.06075	0.279631
PGSC0003DMT400079650	-1.41131	0.784141	0.627166
PGSC0003DMT400079814	-1.3612	1.01278	0.348418
PGSC0003DMT400080244	-1.41421	0.710853	0.703354
PGSC0003DMT400080864	-1.40045	0.870682	0.529768
PGSC0003DMT400081280	-1.3025	1.12835	0.174145
PGSC0003DMT400081369	-1.35418	1.03015	0.324025
PGSC0003DMT400081394	-1.39907	0.878305	0.520762
PGSC0003DMT400081426	-1.22977	1.21966	0.0101105
PGSC0003DMT400081920	-1.32676	1.08738	0.239376
PGSC0003DMT400083043	-1.37611	0.97045	0.405657
PGSC0003DMT400083085	-1.41253	0.76602	0.646509
PGSC0003DMT400083281	-1.36328	1.00738	0.355901
PGSC0003DMT400083768	-1.25144	1.19618	0.0552623
PGSC0003DMT400084211	-1.36847	0.993219	0.37525
PGSC0003DMT400084267	-1.28324	1.15637	0.126875
PGSC0003DMT400084480	-1.27653	1.16538	0.111144
PGSC0003DMT400084734	-1.33005	1.08123	0.248826
PGSC0003DMT400096753	-1.39117	0.915779	0.475391

## Sheet: S2-Lowest
#ID	S20	S2	S-2
PB.10021.4	1.41027	-0.796508	-0.613765
PB.10035.2	1.37046	-0.98751	-0.382953
PB.10233.1	1.40923	-0.807315	-0.601918
PB.10324.3	1.37558	-0.972115	-0.403461
PB.10485.1	1.4122	-0.771498	-0.640698
PB.10689.1	1.37962	-0.959055	-0.420562
PB.10690.1	1.38259	-0.948831	-0.433764
PB.10695.1	1.41297	-0.757837	-0.655133
PB.10793.2	1.4142	-0.712611	-0.701588
PB.10838.1	1.41023	-0.79702	-0.613206
PB.10916.1	1.41242	-0.767875	-0.644545
PB.10920.2	1.41409	-0.723354	-0.690734
PB.10926.2	1.41116	-0.785961	-0.625203
PB.10949.1	1.41417	-0.716608	-0.697563
PB.11114.4	1.41313	-0.754417	-0.658716
PB.11186.2	1.40976	-0.801983	-0.607779
PB.11189.3	1.4142	-0.712166	-0.702035
PB.11211.2	1.39405	-0.903096	-0.490956
PB.11234.3	1.4141	-0.722846	-0.691249
PB.11271.1	1.41303	-0.756582	-0.656449
PB.11303.1	1.35589	-1.02605	-0.329833
PB.11322.4	1.40161	-0.863955	-0.537655
PB.11395.1	1.41124	-0.784954	-0.62629
PB.11696.6	1.41304	-0.756374	-0.656667
PB.1178.6	1.41102	-0.787718	-0.623306
PB.11877.1	1.41351	-0.745273	-0.668241
PB.12104.4	1.38262	-0.948733	-0.43389
PB.1212.3	1.40972	-0.802457	-0.607259
PB.12235.1	1.345	-1.05096	-0.294047
PB.12320.1	1.40633	-0.832297	-0.574034
PB.12354.3	1.35642	-1.02475	-0.331668
PB.12731.6	1.414	-0.728229	-0.685772
PB.12913.1	1.36514	-1.00241	-0.362724
PB.12963.1	1.39639	-0.892039	-0.504349
PB.13116.1	1.37911	-0.960738	-0.418373
PB.138.1	1.3958	-0.894891	-0.50091
PB.1478.2	1.4142	-0.711505	-0.702699
PB.1579.5	1.40869	-0.812473	-0.596219
PB.1739.1	1.41096	-0.788517	-0.622443
PB.1845.2	1.41231	-0.769606	-0.642709
PB.1911.4	1.41075	-0.791069	-0.619678
PB.1951.1	1.41357	-0.743672	-0.6699
PB.2222.1	1.41414	-0.719365	-0.694778
PB.2241.1	1.41162	-0.779913	-0.63171
PB.2336.2	1.4089	-0.81056	-0.598335
PB.2366.2	1.40695	-0.827438	-0.579513
PB.2366.4	1.40831	-0.815983	-0.592323
PB.2368.1	1.4139	-0.73269	-0.681211
PB.2391.2	1.38773	-0.929764	-0.457969
PB.2763.2	1.39867	-0.880444	-0.518222
PB.2783.3	1.39038	-0.919101	-0.471278
PB.2835.2	1.41419	-0.714726	-0.69946
PB.3062.2	1.40535	-0.839577	-0.565774
PB.3353.4	1.38819	-0.927953	-0.46024
PB.3371.6	1.41167	-0.779196	-0.632478
PB.3391.5	1.41345	-0.747076	-0.666369
PB.3558.2	1.41333	-0.75002	-0.663307
PB.3558.3	1.41019	-0.797468	-0.612717
PB.3615.6	1.39434	-0.901762	-0.49258
PB.3731.1	1.41265	-0.763974	-0.648672
PB.3775.6	1.38216	-0.950342	-0.431823
PB.3838.2	1.38756	-0.930442	-0.457117
PB.391.1	1.40211	-0.860964	-0.541144
PB.3932.7	1.41368	-0.74051	-0.673169
PB.4098.6	1.40669	-0.829509	-0.577181
PB.4112.1	1.40805	-0.81824	-0.589811
PB.429.1	1.41328	-0.751179	-0.662099
PB.431.1	1.40388	-0.849729	-0.55415
PB.444.1	1.41143	-0.782496	-0.628936
PB.444.2	1.4141	-0.722481	-0.691621
PB.4792.2	1.40931	-0.8066	-0.602705
PB.4844.1	1.4142	-0.711478	-0.702727
PB.4922.11	1.41419	-0.713892	-0.7003
PB.4922.20	1.40265	-0.857629	-0.545021
PB.5220.4	1.41421	-0.708094	-0.706119
PB.527.1	1.40138	-0.865298	-0.536084
PB.5388.2	1.41192	-0.775643	-0.636279
PB.5388.4	1.40584	-0.835981	-0.569862
PB.5408.3	1.41293	-0.758592	-0.65434
PB.5460.1	1.38441	-0.942312	-0.442099
PB.5843.1	1.41378	-0.737223	-0.676557
PB.5849.2	1.41376	-0.737744	-0.67602
PB.5903.1	1.4106	-0.792798	-0.617802
PB.619.2	1.40594	-0.835256	-0.570684
PB.6298.3	1.39327	-0.906645	-0.486622
PB.6300.1	1.40164	-0.863777	-0.537863
PB.6307.1	1.40894	-0.810107	-0.598836
PB.632.2	1.41405	-0.725459	-0.688595
PB.64.3	1.41374	-0.738568	-0.675172
PB.7011.2	1.34004	-1.06145	-0.278592
PB.7030.1	1.40544	-0.83894	-0.566498
PB.7030.2	1.40337	-0.853074	-0.550293
PB.7049.1	1.40451	-0.845504	-0.559002
PB.7509.1	1.41363	-0.741996	-0.671634
PB.7518.2	1.41131	-0.784155	-0.62715
PB.7563.3	1.40825	-0.816446	-0.591808
PB.7611.2	1.41421	-0.710961	-0.703245
PB.7732.6	1.35838	-1.01993	-0.338446
PB.7947.2	1.40434	-0.846665	-0.557671
PB.8058.3	1.40529	-0.840007	-0.565284
PB.8129.1	1.40625	-0.832946	-0.5733
PB.8195.1	1.40772	-0.821053	-0.586672
PB.8262.2	1.40561	-0.837676	-0.567936
PB.8571.3	1.413	-0.757145	-0.655859
PB.8571.4	1.40329	-0.853597	-0.54969
PB.8578.1	1.41372	-0.739264	-0.674454
PB.8744.1	1.41418	-0.715957	-0.698219
PB.8758.2	1.40981	-0.80153	-0.608275
PB.9035.2	1.41102	-0.787725	-0.623298
PB.9049.1	1.40794	-0.819196	-0.588745
PB.9149.4	1.41229	-0.770011	-0.642278
PB.9336.1	1.39377	-0.90438	-0.48939
PB.9972.2	1.40681	-0.828578	-0.578231
PGSC0003DMT400000227	1.41307	-0.755695	-0.657379
PGSC0003DMT400000295	1.29334	-1.14211	-0.151233
PGSC0003DMT400000901	1.41421	-0.71076	-0.703447
PGSC0003DMT400001029	1.41421	-0.707572	-0.706642
PGSC0003DMT400001072	1.3931	-0.907412	-0.485684
PGSC0003DMT400001179	1.4142	-0.713014	-0.701183
PGSC0003DMT400001414	1.41421	-0.709861	-0.704349
PGSC0003DMT400001421	1.41303	-0.756529	-0.656505
PGSC0003DMT400001423	1.3735	-0.978501	-0.395001
PGSC0003DMT400001424	1.41364	-0.741705	-0.671934
PGSC0003DMT400001940	1.41069	-0.791797	-0.618889
PGSC0003DMT400002144	1.41235	-0.768961	-0.643393
PGSC0003DMT400002345	1.41421	-0.709743	-0.704467
PGSC0003DMT400002468	1.40385	-0.849946	-0.553901
PGSC0003DMT400002569	1.40098	-0.867618	-0.533367
PGSC0003DMT400002738	1.41024	-0.796901	-0.613336
PGSC0003DMT400002885	1.41372	-0.739148	-0.674574
PGSC0003DMT400002888	1.41062	-0.792528	-0.618095
PGSC0003DMT400003086	1.41421	-0.708384	-0.705829
PGSC0003DMT400003477	1.40691	-0.827764	-0.579146
PGSC0003DMT400003642	1.40711	-0.826192	-0.580913
PGSC0003DMT400004089	1.41275	-0.762099	-0.65065
PGSC0003DMT400004132	1.3988	-0.879717	-0.519086
PGSC0003DMT400004233	1.35619	-1.02532	-0.330865
PGSC0003DMT400004642	1.40203	-0.86144	-0.540589
PGSC0003DMT400005261	1.41207	-0.773475	-0.638593
PGSC0003DMT400005337	1.41312	-0.754673	-0.658449
PGSC0003DMT400006451	1.41073	-0.791318	-0.619409
PGSC0003DMT400006453	1.41124	-0.784971	-0.626271
PGSC0003DMT400006584	1.37152	-0.984419	-0.387102
PGSC0003DMT400006751	1.39143	-0.91466	-0.476773
PGSC0003DMT400008240	1.41421	-0.709766	-0.704444
PGSC0003DMT400008498	1.40457	-0.845045	-0.559528
PGSC0003DMT400008818	1.4142	-0.711669	-0.702535
PGSC0003DMT400009189	1.40873	-0.812159	-0.596566
PGSC0003DMT400009297	1.41419	-0.714419	-0.699769
PGSC0003DMT400009484	1.41384	-0.735226	-0.67861
PGSC0003DMT400009495	1.41355	-0.744379	-0.669167
PGSC0003DMT400009659	1.40278	-0.856809	-0.545972
PGSC0003DMT400010179	1.4131	-0.755184	-0.657914
PGSC0003DMT400010380	1.41195	-0.775223	-0.636729
PGSC0003DMT400010570	1.4112	-0.78552	-0.62568
PGSC0003DMT400011243	1.40819	-0.817052	-0.591134
PGSC0003DMT400011705	1.40818	-0.817146	-0.591029
PGSC0003DMT400011965	1.40865	-0.812829	-0.595824
PGSC0003DMT400012084	1.40874	-0.812065	-0.59667
PGSC0003DMT400012487	1.41416	-0.717399	-0.696764
PGSC0003DMT400012505	1.41254	-0.765885	-0.646652
PGSC0003DMT400012546	1.4043	-0.846911	-0.55739
PGSC0003DMT400012587	1.41388	-0.733559	-0.68032
PGSC0003DMT400013381	1.39975	-0.874563	-0.525191
PGSC0003DMT400013500	1.41391	-0.732307	-0.681604
PGSC0003DMT400014092	1.408	-0.818693	-0.589306
PGSC0003DMT400014270	1.37649	-0.969228	-0.407265
PGSC0003DMT400014360	1.4122	-0.771486	-0.640711
PGSC0003DMT400014362	1.40929	-0.806785	-0.602501
PGSC0003DMT400014363	1.41236	-0.768825	-0.643537
PGSC0003DMT400014518	1.40821	-0.816836	-0.591374
PGSC0003DMT400014779	1.40633	-0.832299	-0.574032
PGSC0003DMT400014780	1.4112	-0.785562	-0.625634
PGSC0003DMT400014953	1.40451	-0.845498	-0.559009
PGSC0003DMT400015268	1.40652	-0.830832	-0.575689
PGSC0003DMT400015454	1.41421	-0.708122	-0.706091
PGSC0003DMT400015477	1.40978	-0.801828	-0.607949
PGSC0003DMT400015567	1.41419	-0.713438	-0.700757
PGSC0003DMT400015694	1.41414	-0.719849	-0.694287
PGSC0003DMT400015824	1.41346	-0.746792	-0.666665
PGSC0003DMT400015915	1.40059	-0.869877	-0.530715
PGSC0003DMT400015930	1.40995	-0.800048	-0.609898
PGSC0003DMT400015931	1.41212	-0.772701	-0.639417
PGSC0003DMT400016753	1.41213	-0.772478	-0.639655
PGSC0003DMT400016905	1.40955	-0.804205	-0.605341
PGSC0003DMT400017153	1.40967	-0.802935	-0.606735
PGSC0003DMT400017515	1.3669	-0.997591	-0.369311
PGSC0003DMT400017716	1.36736	-0.996319	-0.371042
PGSC0003DMT400017717	1.41418	-0.715405	-0.698776
PGSC0003DMT400017897	1.41302	-0.75691	-0.656106
PGSC0003DMT400017968	1.4099	-0.800504	-0.609399
PGSC0003DMT400018060	1.41421	-0.709129	-0.705082
PGSC0003DMT400018136	1.41042	-0.794834	-0.615588
PGSC0003DMT400018385	1.40954	-0.804272	-0.605267
PGSC0003DMT400018478	1.41182	-0.777081	-0.634743
PGSC0003DMT400019126	1.39915	-0.877836	-0.521318
PGSC0003DMT400019296	1.41417	-0.716872	-0.697296
PGSC0003DMT400019812	1.31815	-1.10276	-0.215393
PGSC0003DMT400020378	1.41322	-0.752464	-0.660759
PGSC0003DMT400020675	1.41383	-0.735485	-0.678344
PGSC0003DMT400020798	1.37572	-0.971656	-0.404068
PGSC0003DMT400021310	1.4138	-0.73635	-0.677455
PGSC0003DMT400023222	1.41418	-0.714931	-0.699253
PGSC0003DMT400023275	1.38187	-0.951366	-0.430506
PGSC0003DMT400023831	1.41419	-0.714485	-0.699702
PGSC0003DMT400024103	1.41301	-0.756946	-0.656068
PGSC0003DMT400024250	1.40899	-0.80966	-0.59933
PGSC0003DMT400025543	1.40075	-0.868964	-0.531788
PGSC0003DMT400025719	1.41181	-0.777282	-0.634527
PGSC0003DMT400025820	1.41408	-0.72395	-0.690128
PGSC0003DMT400025823	1.41421	-0.711245	-0.70296
PGSC0003DMT400025953	1.4142	-0.712483	-0.701717
PGSC0003DMT400026179	1.40985	-0.801079	-0.608769
PGSC0003DMT400027281	1.4141	-0.722421	-0.691681
PGSC0003DMT400027601	1.40257	-0.858127	-0.544443
PGSC0003DMT400027950	1.41282	-0.760786	-0.652033
PGSC0003DMT400027951	1.41236	-0.768932	-0.643424
PGSC0003DMT400027952	1.41146	-0.782143	-0.629315
PGSC0003DMT400028158	1.41376	-0.737954	-0.675804
PGSC0003DMT400028711	1.38843	-0.927013	-0.461418
PGSC0003DMT400028767	1.41351	-0.745301	-0.668212
PGSC0003DMT400029032	1.39605	-0.893662	-0.502393
PGSC0003DMT400029506	1.40365	-0.851222	-0.552431
PGSC0003DMT400029596	1.40344	-0.8526	-0.550841
PGSC0003DMT400029957	1.41353	-0.744816	-0.668715
PGSC0003DMT400029982	1.41391	-0.732318	-0.681592
PGSC0003DMT400029983	1.40267	-0.857508	-0.545161
PGSC0003DMT400029986	1.40802	-0.818517	-0.589502
PGSC0003DMT400030019	1.39922	-0.877493	-0.521724
PGSC0003DMT400030298	1.4142	-0.712169	-0.702032
PGSC0003DMT400030399	1.35808	-1.02067	-0.337418
PGSC0003DMT400030694	1.40575	-0.836659	-0.569092
PGSC0003DMT400030830	1.4142	-0.711852	-0.702351
PGSC0003DMT400030831	1.40228	-0.859922	-0.542356
PGSC0003DMT400031351	1.41421	-0.707231	-0.706983
PGSC0003DMT400031572	1.39628	-0.892563	-0.503718
PGSC0003DMT400032064	1.41399	-0.72892	-0.685067
PGSC0003DMT400032520	1.41406	-0.725238	-0.688819
PGSC0003DMT400032546	1.41375	-0.738389	-0.675356
PGSC0003DMT400032576	1.4142	-0.71164	-0.702563
PGSC0003DMT400032843	1.41407	-0.724522	-0.689547
PGSC0003DMT400033066	1.41022	-0.797041	-0.613183
PGSC0003DMT400033307	1.41389	-0.73313	-0.680761
PGSC0003DMT400033637	1.41418	-0.71612	-0.698055
PGSC0003DMT400033871	1.41329	-0.750896	-0.662395
PGSC0003DMT400034372	1.40148	-0.864737	-0.536741
PGSC0003DMT400034544	1.41414	-0.719615	-0.694524
PGSC0003DMT400034557	1.41419	-0.714061	-0.700129
PGSC0003DMT400035085	1.38993	-0.920964	-0.468964
PGSC0003DMT400035135	1.3968	-0.889981	-0.506824
PGSC0003DMT400035154	1.40918	-0.807811	-0.601371
PGSC0003DMT400035747	1.41421	-0.707304	-0.70691
PGSC0003DMT400035858	1.41334	-0.749594	-0.663751
PGSC0003DMT400035882	1.38999	-0.920703	-0.469288
PGSC0003DMT400036212	1.41417	-0.717134	-0.697031
PGSC0003DMT400036851	1.36959	-0.990018	-0.379576
PGSC0003DMT400036860	1.4032	-0.854149	-0.549052
PGSC0003DMT400036950	1.40835	-0.815545	-0.592809
PGSC0003DMT400037417	1.39274	-0.909008	-0.483728
PGSC0003DMT400037755	1.39294	-0.908103	-0.484837
PGSC0003DMT400037756	1.41394	-0.731097	-0.682842
PGSC0003DMT400037826	1.41406	-0.725105	-0.688955
PGSC0003DMT400037868	1.41421	-0.711198	-0.703007
PGSC0003DMT400039385	1.41321	-0.752649	-0.660565
PGSC0003DMT400039555	1.39146	-0.914564	-0.476891
PGSC0003DMT400039922	1.40361	-0.851494	-0.552117
PGSC0003DMT400040021	1.39076	-0.917508	-0.473252
PGSC0003DMT400040233	1.40863	-0.813001	-0.595633
PGSC0003DMT400040582	1.41362	-0.742272	-0.671349
PGSC0003DMT400040715	1.40552	-0.838353	-0.567167
PGSC0003DMT400041026	1.38122	-0.953626	-0.427591
PGSC0003DMT400041032	1.41417	-0.717208	-0.696957
PGSC0003DMT400041167	1.41249	-0.766632	-0.645861
PGSC0003DMT400041379	1.41419	-0.714287	-0.699902
PGSC0003DMT400041444	1.41059	-0.792881	-0.617712
PGSC0003DMT400041605	1.4127	-0.762972	-0.649729
PGSC0003DMT400041823	1.41217	-0.771952	-0.640214
PGSC0003DMT400042032	1.4112	-0.785535	-0.625663
PGSC0003DMT400042096	1.41215	-0.772145	-0.64001
PGSC0003DMT400042356	1.41077	-0.790858	-0.619907
PGSC0003DMT400042431	1.4126	-0.76483	-0.647768
PGSC0003DMT400042531	1.39615	-0.89322	-0.502926
PGSC0003DMT400042944	1.41146	-0.782064	-0.6294
PGSC0003DMT400043121	1.40361	-0.851528	-0.552078
PGSC0003DMT400044435	1.41381	-0.736189	-0.67762
PGSC0003DMT400044441	1.40544	-0.838964	-0.566472
PGSC0003DMT400044818	1.41275	-0.762084	-0.650665
PGSC0003DMT400045156	1.40644	-0.83147	-0.574969
PGSC0003DMT400045300	1.41033	-0.795852	-0.614479
PGSC0003DMT400046131	1.39568	-0.895457	-0.500226
PGSC0003DMT400046132	1.4129	-0.759265	-0.653633
PGSC0003DMT400046191	1.39706	-0.88871	-0.50835
PGSC0003DMT400046729	1.41177	-0.777919	-0.633846
PGSC0003DMT400047546	1.3317	-1.07807	-0.253637
PGSC0003DMT400047982	1.41386	-0.734481	-0.679375
PGSC0003DMT400048609	1.41178	-0.777765	-0.634011
PGSC0003DMT400049257	1.38309	-0.947068	-0.436025
PGSC0003DMT400049258	1.39295	-0.908058	-0.484892
PGSC0003DMT400049395	1.39731	-0.887468	-0.509839
PGSC0003DMT400049875	1.41232	-0.769531	-0.642788
PGSC0003DMT400050018	1.41421	-0.710494	-0.703715
PGSC0003DMT400050229	1.38601	-0.936363	-0.449652
PGSC0003DMT400050511	1.41378	-0.7373	-0.676478
PGSC0003DMT400050750	1.39112	-0.915972	-0.475152
PGSC0003DMT400051137	1.41356	-0.743955	-0.669607
PGSC0003DMT400051265	1.39788	-0.884546	-0.513333
PGSC0003DMT400051666	1.37113	-0.985565	-0.385566
PGSC0003DMT400051801	1.41407	-0.72471	-0.689356
PGSC0003DMT400051992	1.39789	-0.884473	-0.51342
PGSC0003DMT400052060	1.41261	-0.76467	-0.647937
PGSC0003DMT400052738	1.41259	-0.764915	-0.647678
PGSC0003DMT400053084	1.41403	-0.72656	-0.687474
PGSC0003DMT400053173	1.40438	-0.84638	-0.557998
PGSC0003DMT400053349	1.40804	-0.818357	-0.589681
PGSC0003DMT400053482	1.41298	-0.757675	-0.655303
PGSC0003DMT400053560	1.41329	-0.75082	-0.662474
PGSC0003DMT400053645	1.37773	-0.965272	-0.412454
PGSC0003DMT400054175	1.41378	-0.73716	-0.676622
PGSC0003DMT400054335	1.414	-0.728072	-0.685932
PGSC0003DMT400054336	1.41409	-0.723475	-0.690611
PGSC0003DMT400054418	1.41403	-0.726919	-0.687107
PGSC0003DMT400055203	1.41367	-0.740891	-0.672776
PGSC0003DMT400055482	1.40805	-0.818227	-0.589825
PGSC0003DMT400055829	1.40306	-0.855026	-0.548037
PGSC0003DMT400055830	1.37543	-0.972569	-0.402862
PGSC0003DMT400055929	1.3951	-0.898245	-0.496852
PGSC0003DMT400055964	1.41418	-0.715854	-0.698323
PGSC0003DMT400056039	1.4136	-0.742757	-0.670848
PGSC0003DMT400056402	1.41421	-0.707206	-0.707008
PGSC0003DMT400056985	1.41013	-0.798046	-0.612086
PGSC0003DMT400057068	1.41415	-0.718427	-0.695726
PGSC0003DMT400057615	1.41303	-0.756697	-0.656329
PGSC0003DMT400057647	1.39481	-0.899592	-0.495217
PGSC0003DMT400057688	1.4142	-0.712746	-0.701452
PGSC0003DMT400057710	1.38741	-0.931038	-0.456368
PGSC0003DMT400057793	1.41416	-0.71811	-0.696046
PGSC0003DMT400057819	1.41412	-0.721257	-0.692862
PGSC0003DMT400057878	1.41419	-0.713469	-0.700725
PGSC0003DMT400057917	1.40563	-0.837528	-0.568105
PGSC0003DMT400058224	1.41347	-0.746409	-0.667063
PGSC0003DMT400058325	1.41393	-0.731615	-0.682312
PGSC0003DMT400058377	1.41421	-0.710703	-0.703504
PGSC0003DMT400058431	1.41255	-0.765633	-0.646918
PGSC0003DMT400058776	1.41199	-0.774635	-0.637356
PGSC0003DMT400059004	1.41403	-0.726809	-0.68722
PGSC0003DMT400059918	1.39517	-0.897911	-0.497256
PGSC0003DMT400059967	1.414	-0.728285	-0.685715
PGSC0003DMT400060564	1.39924	-0.877361	-0.52188
PGSC0003DMT400060940	1.40251	-0.858518	-0.543989
PGSC0003DMT400061142	1.37934	-0.959979	-0.419361
PGSC0003DMT400061496	1.40928	-0.806831	-0.602451
PGSC0003DMT400062088	1.41401	-0.727952	-0.686055
PGSC0003DMT400062490	1.3928	-0.908717	-0.484084
PGSC0003DMT400062598	1.37724	-0.966842	-0.410398
PGSC0003DMT400062599	1.41318	-0.753443	-0.659735
PGSC0003DMT400062923	1.40254	-0.85832	-0.544218
PGSC0003DMT400063116	1.41279	-0.761342	-0.651448
PGSC0003DMT400063117	1.41421	-0.711115	-0.70309
PGSC0003DMT400063427	1.41116	-0.786054	-0.625103
PGSC0003DMT400063588	1.40293	-0.855849	-0.547084
PGSC0003DMT400063787	1.35052	-1.03867	-0.311859
PGSC0003DMT400064185	1.41371	-0.739414	-0.674299
PGSC0003DMT400064186	1.41399	-0.72888	-0.685108
PGSC0003DMT400064256	1.41397	-0.729754	-0.684216
PGSC0003DMT400064278	1.40536	-0.839488	-0.565875
PGSC0003DMT400064406	1.40836	-0.815532	-0.592824
PGSC0003DMT400064575	1.40942	-0.805449	-0.603972
PGSC0003DMT400064728	1.41193	-0.775607	-0.636319
PGSC0003DMT400065182	1.41416	-0.718104	-0.696052
PGSC0003DMT400065724	1.40302	-0.855316	-0.547701
PGSC0003DMT400065851	1.41084	-0.789923	-0.62092
PGSC0003DMT400066165	1.4128	-0.761066	-0.651738
PGSC0003DMT400066166	1.41417	-0.71639	-0.697783
PGSC0003DMT400066486	1.37985	-0.958259	-0.421596
PGSC0003DMT400066536	1.37094	-0.986123	-0.384817
PGSC0003DMT400066752	1.41418	-0.715235	-0.698947
PGSC0003DMT400066753	1.41353	-0.74491	-0.668617
PGSC0003DMT400066953	1.37046	-0.987508	-0.382957
PGSC0003DMT400067140	1.4039	-0.8496	-0.554299
PGSC0003DMT400067333	1.41421	-0.71053	-0.703678
PGSC0003DMT400067743	1.41037	-0.795381	-0.614993
PGSC0003DMT400068045	1.40935	-0.806112	-0.603243
PGSC0003DMT400068047	1.41413	-0.720231	-0.693901
PGSC0003DMT400068077	1.41369	-0.740087	-0.673605
PGSC0003DMT400068186	1.41421	-0.708303	-0.70591
PGSC0003DMT400068728	1.40996	-0.799881	-0.610081
PGSC0003DMT400069033	1.41306	-0.75597	-0.657091
PGSC0003DMT400069045	1.40693	-0.827612	-0.579318
PGSC0003DMT400069190	1.41246	-0.76718	-0.645281
PGSC0003DMT400069193	1.40229	-0.859837	-0.542455
PGSC0003DMT400069506	1.40934	-0.806298	-0.603038
PGSC0003DMT400069528	1.40387	-0.849781	-0.554091
PGSC0003DMT400070193	1.41096	-0.78845	-0.622515
PGSC0003DMT400070383	1.4042	-0.84759	-0.55661
PGSC0003DMT400071045	1.40791	-0.819449	-0.588463
PGSC0003DMT400071418	1.41144	-0.782396	-0.629043
PGSC0003DMT400072374	1.40912	-0.808377	-0.600747
PGSC0003DMT400072393	1.3823	-0.949852	-0.432453
PGSC0003DMT400072705	1.40403	-0.848762	-0.555263
PGSC0003DMT400072884	1.41411	-0.72174	-0.692372
PGSC0003DMT400073290	1.40553	-0.838246	-0.567289
PGSC0003DMT400074192	1.40019	-0.872143	-0.528048
PGSC0003DMT400074554	1.41215	-0.772258	-0.639889
PGSC0003DMT400074969	1.41417	-0.716478	-0.697694
PGSC0003DMT400075308	1.40979	-0.80173	-0.608056
PGSC0003DMT400075347	1.3889	-0.925143	-0.463756
PGSC0003DMT400075536	1.41191	-0.775881	-0.636025
PGSC0003DMT400075627	1.41363	-0.741999	-0.671631
PGSC0003DMT400075653	1.40253	-0.858372	-0.544158
PGSC0003DMT400075718	1.41396	-0.730185	-0.683775
PGSC0003DMT400076216	1.40354	-0.85197	-0.551569
PGSC0003DMT400076420	1.41415	-0.718649	-0.695501
PGSC0003DMT400076442	1.3897	-0.921895	-0.467805
PGSC0003DMT400077579	1.41321	-0.752734	-0.660477
PGSC0003DMT400077589	1.36149	-1.01204	-0.34945
PGSC0003DMT400078175	1.39897	-0.87881	-0.520163
PGSC0003DMT400078222	1.40526	-0.840249	-0.565009
PGSC0003DMT400078331	1.40064	-0.869613	-0.531025
PGSC0003DMT400079195	1.40553	-0.83826	-0.567273
PGSC0003DMT400079318	1.414	-0.728218	-0.685784
PGSC0003DMT400079351	1.41417	-0.716224	-0.69795
PGSC0003DMT400079633	1.40971	-0.802511	-0.607199
PGSC0003DMT400079788	1.39191	-0.912608	-0.479303
PGSC0003DMT400080000	1.4121	-0.772986	-0.639114
PGSC0003DMT400080302	1.39754	-0.886295	-0.511243
PGSC0003DMT400080427	1.35963	-1.0168	-0.342832
PGSC0003DMT400080703	1.414	-0.728328	-0.685671
PGSC0003DMT400080870	1.37861	-0.962387	-0.416224
PGSC0003DMT400081296	1.41072	-0.791392	-0.619328
PGSC0003DMT400081834	1.40374	-0.850655	-0.553084
PGSC0003DMT400081892	1.41421	-0.710402	-0.703806
PGSC0003DMT400081904	1.41418	-0.715485	-0.698696
PGSC0003DMT400082111	1.39818	-0.882995	-0.515184
PGSC0003DMT400083215	1.40654	-0.830661	-0.575882
PGSC0003DMT400084280	1.4071	-0.826228	-0.580873
PGSC0003DMT400084327	1.39884	-0.879522	-0.519317
PGSC0003DMT400085903	1.40033	-0.871343	-0.52899
PGSC0003DMT400086425	1.41162	-0.780016	-0.631599
PGSC0003DMT400088273	1.40603	-0.834566	-0.571466
PGSC0003DMT400088761	1.41355	-0.74436	-0.669188
PGSC0003DMT400088985	1.41352	-0.745053	-0.668469
PGSC0003DMT400093880	1.41276	-0.76198	-0.650775
PGSC0003DMT400097197	1.41302	-0.756908	-0.656107

## Sheet: S-2-Highest
#ID	S20	S2	S-2
PB.1535.4	-1.36709	0.370013	0.997076
PGSC0003DMT400001724	-1.40627	0.573501	0.832769
PGSC0003DMT400002024	-1.34403	0.290987	1.05305
PGSC0003DMT400002079	-0.926558	-0.461987	1.38855
PGSC0003DMT400002281	-1.33261	0.256296	1.07632
PGSC0003DMT400002603	-1.41358	0.670224	0.743359
PGSC0003DMT400002761	-1.34413	0.291295	1.05283
PGSC0003DMT400002923	-1.41266	0.648999	0.763664
PGSC0003DMT400003301	-1.23706	0.0250197	1.21204
PGSC0003DMT400003364	-1.30213	0.173225	1.12891
PGSC0003DMT400003511	-1.40822	0.591492	0.81673
PGSC0003DMT400003524	-1.33804	0.272474	1.06556
PGSC0003DMT400003578	-1.41225	0.641583	0.770665
PGSC0003DMT400003681	-1.40751	0.584638	0.822871
PGSC0003DMT400003687	-1.41316	0.659409	0.753755
PGSC0003DMT400004438	-1.40606	0.571703	0.834356
PGSC0003DMT400004480	-1.41022	0.613186	0.797039
PGSC0003DMT400004628	-1.40791	0.588425	0.819483
PGSC0003DMT400004981	-1.3152	0.207391	1.10781
PGSC0003DMT400005350	-1.40887	0.598033	0.810834
PGSC0003DMT400006563	-1.33358	0.259138	1.07444
PGSC0003DMT400006739	-1.15626	-0.12707	1.28333
PGSC0003DMT400006742	-0.973519	-0.401608	1.37513
PGSC0003DMT400006920	-1.41404	0.687836	0.726204
PGSC0003DMT400007033	-1.35518	0.327439	1.02774
PGSC0003DMT400007053	-1.32107	0.223401	1.09767
PGSC0003DMT400007347	-1.36804	0.373611	0.994428
PGSC0003DMT400007587	-1.39877	0.518898	0.879875
PGSC0003DMT400007591	-1.23721	0.0253145	1.21189
PGSC0003DMT400007592	-1.36946	0.379053	0.990405
PGSC0003DMT400007728	-1.3365	0.267835	1.06866
PGSC0003DMT400007840	-1.27982	0.118803	1.16101
PGSC0003DMT400008039	-1.02372	-0.333121	1.35684
PGSC0003DMT400008183	-1.3614	0.349127	1.01227
PGSC0003DMT400008291	-1.29297	0.150333	1.14264
PGSC0003DMT400008970	-1.34902	0.306925	1.04209
PGSC0003DMT400009036	-1.30796	0.18821	1.11975
PGSC0003DMT400009037	-1.41358	0.6702	0.743382
PGSC0003DMT400009046	-1.41043	0.615658	0.79477
PGSC0003DMT400009064	-1.41388	0.680261	0.733617
PGSC0003DMT400009065	-1.17047	-0.102146	1.27262
PGSC0003DMT400009196	-1.41406	0.688796	0.725261
PGSC0003DMT400009301	-1.4142	0.702092	0.71211
PGSC0003DMT400009422	-1.4036	0.552014	0.851584
PGSC0003DMT400009507	-1.40565	0.568282	0.837372
PGSC0003DMT400009543	-1.40662	0.5766	0.830025
PGSC0003DMT400009831	-1.29548	0.156511	1.13897
PGSC0003DMT400010096	-1.40944	0.604212	0.805231
PGSC0003DMT400010113	-1.39427	0.49217	0.902099
PGSC0003DMT400010340	-1.39639	0.504345	0.892042
PGSC0003DMT400010342	-1.20491	-0.0387591	1.24366
PGSC0003DMT400010939	-1.2455	0.0426184	1.20288
PGSC0003DMT400011014	-1.40272	0.545558	0.857166
PGSC0003DMT400011990	-1.38145	0.428609	0.952837
PGSC0003DMT400012160	-1.26819	0.0920848	1.1761
PGSC0003DMT400012249	-1.18069	-0.0838064	1.2645
PGSC0003DMT400012667	-1.4128	0.65167	0.76113
PGSC0003DMT400012795	-1.33242	0.255723	1.07669
PGSC0003DMT400013369	-1.40248	0.543782	0.858696
PGSC0003DMT400013601	-1.39528	0.497877	0.897399
PGSC0003DMT400013941	-1.14351	-0.148865	1.29237
PGSC0003DMT400013942	-1.41323	0.660904	0.752324
PGSC0003DMT400014258	-1.3697	0.379977	0.989721
PGSC0003DMT400014398	-1.1932	-0.0608254	1.25402
PGSC0003DMT400014487	-1.41365	0.672261	0.74139
PGSC0003DMT400014490	-1.41201	0.637615	0.774392
PGSC0003DMT400014713	-1.40321	0.549095	0.854112
PGSC0003DMT400014715	-1.31786	0.214598	1.10326
PGSC0003DMT400014742	-1.36946	0.379067	0.990395
PGSC0003DMT400014927	-1.35954	0.342527	1.01702
PGSC0003DMT400014932	-1.37767	0.412221	0.965451
PGSC0003DMT400014974	-1.34569	0.296219	1.04947
PGSC0003DMT400015091	-0.900971	-0.493542	1.39451
PGSC0003DMT400015110	-1.06538	-0.272738	1.33812
PGSC0003DMT400015362	-0.836876	-0.568845	1.40572
PGSC0003DMT400015406	-1.41151	0.630065	0.781445
PGSC0003DMT400015514	-1.29979	0.167285	1.1325
PGSC0003DMT400015812	-1.37448	0.398965	0.975515
PGSC0003DMT400015969	-1.40944	0.604163	0.805275
PGSC0003DMT400016070	-1.40466	0.560173	0.844482
PGSC0003DMT400016103	-1.39743	0.510611	0.886823
PGSC0003DMT400016777	-1.34214	0.28508	1.05706
PGSC0003DMT400017004	-1.39004	0.469551	0.920491
PGSC0003DMT400017167	-1.35162	0.315464	1.03615
PGSC0003DMT400017284	-1.3012	0.170861	1.13034
PGSC0003DMT400017569	-1.41372	0.674654	0.73907
PGSC0003DMT400017677	-1.35221	0.317418	1.03479
PGSC0003DMT400017698	-1.39104	0.474706	0.916332
PGSC0003DMT400017780	-1.29625	0.158429	1.13782
PGSC0003DMT400018187	-1.38776	0.458092	0.929666
PGSC0003DMT400018339	-1.30184	0.172477	1.12936
PGSC0003DMT400018345	-1.09554	-0.226724	1.32227
PGSC0003DMT400018457	-1.02848	-0.326396	1.35488
PGSC0003DMT400018502	-1.21792	-0.013528	1.23145
PGSC0003DMT400019167	-1.40464	0.560086	0.844558
PGSC0003DMT400019845	-1.39523	0.497629	0.897604
PGSC0003DMT400019851	-1.41174	0.633511	0.778232
PGSC0003DMT400020223	-1.11778	-0.19139	1.30917
PGSC0003DMT400020229	-1.01902	-0.339725	1.35874
PGSC0003DMT400020635	-1.35932	0.341732	1.01758
PGSC0003DMT400020802	-1.38468	0.44337	0.941314
PGSC0003DMT400021054	-1.343	0.287756	1.05525
PGSC0003DMT400021123	-1.31794	0.214814	1.10313
PGSC0003DMT400021142	-1.29546	0.156469	1.13899
PGSC0003DMT400021176	-1.2385	0.0279911	1.21051
PGSC0003DMT400021497	-1.36782	0.372774	0.995044
PGSC0003DMT400021547	-1.29742	0.161338	1.13608
PGSC0003DMT400021643	-1.36637	0.367313	0.999057
PGSC0003DMT400021793	-1.31356	0.202992	1.11057
PGSC0003DMT400022023	-1.25238	0.0572723	1.1951
PGSC0003DMT400022278	-1.41418	0.698247	0.715929
PGSC0003DMT400022968	-1.39287	0.484468	0.908404
PGSC0003DMT400023208	-1.3527	0.319081	1.03362
PGSC0003DMT400023306	-1.39369	0.488968	0.904725
PGSC0003DMT400023448	-1.30539	0.181564	1.12383
PGSC0003DMT400023524	-1.37845	0.415529	0.96292
PGSC0003DMT400023724	-1.21397	-0.0212749	1.23524
PGSC0003DMT400023804	-1.40106	0.53388	0.86718
PGSC0003DMT400023916	-1.41131	0.627167	0.78414
PGSC0003DMT400024486	-1.32318	0.229261	1.09391
PGSC0003DMT400024508	-1.40596	0.570885	0.835079
PGSC0003DMT400024631	-1.29877	0.164711	1.13405
PGSC0003DMT400024632	-1.38581	0.448699	0.937116
PGSC0003DMT400025029	-1.39661	0.505641	0.890965
PGSC0003DMT400025509	-1.38634	0.451222	0.935121
PGSC0003DMT400025548	-1.37179	0.388167	0.983624
PGSC0003DMT400025724	-1.10955	-0.204617	1.31417
PGSC0003DMT400025786	-1.32318	0.22928	1.0939
PGSC0003DMT400026046	-1.33031	0.24958	1.08073
PGSC0003DMT400026047	-1.13882	-0.156757	1.29558
PGSC0003DMT400026051	-1.28089	0.121321	1.15957
PGSC0003DMT400026053	-1.36597	0.365806	1.00016
PGSC0003DMT400026506	-1.38748	0.456725	0.930754
PGSC0003DMT400026508	-1.40531	0.565472	0.839842
PGSC0003DMT400026570	-1.41125	0.626392	0.784859
PGSC0003DMT400026746	-1.36111	0.348104	1.01301
PGSC0003DMT400026935	-1.21892	-0.0115666	1.23049
PGSC0003DMT400027065	-1.12838	-0.174102	1.30248
PGSC0003DMT400027122	-1.41099	0.622886	0.788107
PGSC0003DMT400027248	-1.39167	0.478015	0.913653
PGSC0003DMT400027581	-1.41143	0.628891	0.782538
PGSC0003DMT400027828	-0.837841	-0.56775	1.40559
PGSC0003DMT400027903	-1.36738	0.3711	0.996276
PGSC0003DMT400027937	-1.33323	0.258124	1.07511
PGSC0003DMT400028677	-1.31728	0.213022	1.10426
PGSC0003DMT400028766	-1.41403	0.687249	0.72678
PGSC0003DMT400029456	-1.08626	-0.241101	1.32737
PGSC0003DMT400029481	-1.39125	0.4758	0.915448
PGSC0003DMT400029514	-1.41266	0.64899	0.763672
PGSC0003DMT400029869	-1.26992	0.0960037	1.17392
PGSC0003DMT400029882	-1.3518	0.316055	1.03574
PGSC0003DMT400029984	-1.41161	0.631498	0.780111
PGSC0003DMT400030168	-1.02032	-0.337898	1.35822
PGSC0003DMT400030629	-1.30533	0.181418	1.12392
PGSC0003DMT400030667	-1.40536	0.565853	0.839507
PGSC0003DMT400030729	-1.25302	0.0586584	1.19436
PGSC0003DMT400030732	-0.901801	-0.492532	1.39433
PGSC0003DMT400030810	-1.41397	0.684315	0.729656
PGSC0003DMT400030836	-1.33757	0.271073	1.0665
PGSC0003DMT400030985	-1.36837	0.374882	0.99349
PGSC0003DMT400031007	-1.41208	0.638825	0.773257
PGSC0003DMT400031233	-1.41412	0.692737	0.72138
PGSC0003DMT400031308	-1.39454	0.493716	0.900828
PGSC0003DMT400031586	-1.02929	-0.325253	1.35454
PGSC0003DMT400031605	-1.20685	-0.03503	1.24188
PGSC0003DMT400031652	-1.32614	0.237604	1.08853
PGSC0003DMT400031901	-1.41401	0.686399	0.727614
PGSC0003DMT400031943	-1.2691	0.0941499	1.17495
PGSC0003DMT400032063	-1.40977	0.607911	0.801863
PGSC0003DMT400032335	-1.30338	0.176405	1.12698
PGSC0003DMT400032895	-1.41019	0.612824	0.79737
PGSC0003DMT400032896	-1.35585	0.329715	1.02614
PGSC0003DMT400032944	-1.35832	0.338259	1.02007
PGSC0003DMT400033558	-1.38992	0.468915	0.921003
PGSC0003DMT400033873	-1.37774	0.412501	0.965237
PGSC0003DMT400033876	-1.30226	0.173551	1.12871
PGSC0003DMT400033889	-1.23091	0.0124152	1.21849
PGSC0003DMT400033891	-1.25488	0.0626748	1.1922
PGSC0003DMT400034052	-1.33479	0.262731	1.07206
PGSC0003DMT400034236	-1.39906	0.520748	0.878317
PGSC0003DMT400034764	-1.4141	0.691238	0.722857
PGSC0003DMT400034925	-1.40664	0.576728	0.829911
PGSC0003DMT400035058	-1.25601	0.0651229	1.19088
PGSC0003DMT400035087	-1.40537	0.565955	0.839418
PGSC0003DMT400035456	-1.17884	-0.0871591	1.266
PGSC0003DMT400035731	-1.02431	-0.3323	1.3566
PGSC0003DMT400035926	-1.39485	0.495426	0.89942
PGSC0003DMT400036568	-1.40899	0.599283	0.809703
PGSC0003DMT400036777	-1.16616	-0.109782	1.27594
PGSC0003DMT400036857	-1.24551	0.0426501	1.20286
PGSC0003DMT400036870	-1.26453	0.0838824	1.18065
PGSC0003DMT400037035	-1.35801	0.337149	1.02086
PGSC0003DMT400037082	-1.414	0.68568	0.728319
PGSC0003DMT400037121	-0.820599	-0.587179	1.40778
PGSC0003DMT400037359	-1.03634	-0.315196	1.35154
PGSC0003DMT400037814	-1.32473	0.233626	1.0911
PGSC0003DMT400038283	-1.22629	0.00309518	1.22319
PGSC0003DMT400038293	-1.39755	0.511313	0.886237
PGSC0003DMT400038297	-1.37209	0.389355	0.982736
PGSC0003DMT400038406	-1.40176	0.538697	0.863062
PGSC0003DMT400038411	-1.30037	0.168743	1.13162
PGSC0003DMT400038412	-1.35535	0.327999	1.02735
PGSC0003DMT400038537	-1.2255	0.00150476	1.22399
PGSC0003DMT400038855	-1.0864	-0.240887	1.32729
PGSC0003DMT400039309	-1.36394	0.358312	1.00563
PGSC0003DMT400039328	-1.34362	0.289687	1.05393
PGSC0003DMT400040115	-1.40567	0.568432	0.83724
PGSC0003DMT400040147	-1.39002	0.469432	0.920587
PGSC0003DMT400040675	-1.39268	0.483416	0.909262
PGSC0003DMT400040799	-1.41421	0.704265	0.709945
PGSC0003DMT400040842	-1.41073	0.619479	0.791253
PGSC0003DMT400041080	-1.41257	0.647323	0.765251
PGSC0003DMT400041160	-1.35295	0.319899	1.03305
PGSC0003DMT400041327	-1.20266	-0.043037	1.2457
PGSC0003DMT400041342	-1.39825	0.51563	0.882621
PGSC0003DMT400041539	-1.3645	0.360385	1.00412
PGSC0003DMT400041540	-1.35118	0.314008	1.03717
PGSC0003DMT400041610	-1.35359	0.322061	1.03153
PGSC0003DMT400041628	-1.35721	0.334403	1.02281
PGSC0003DMT400041633	-1.25717	0.0676541	1.18952
PGSC0003DMT400041651	-1.40079	0.532049	0.868741
PGSC0003DMT400041743	-1.41281	0.651814	0.760994
PGSC0003DMT400042081	-1.41361	0.671108	0.742505
PGSC0003DMT400042442	-1.29141	0.146505	1.1449
PGSC0003DMT400042447	-1.32834	0.243897	1.08445
PGSC0003DMT400042532	-1.35382	0.322825	1.031
PGSC0003DMT400042588	-1.41377	0.676196	0.737574
PGSC0003DMT400042668	-0.980834	-0.391894	1.37273
PGSC0003DMT400042781	-1.40798	0.58908	0.818896
PGSC0003DMT400043112	-1.37436	0.398485	0.975878
PGSC0003DMT400043146	-1.31219	0.199361	1.11283
PGSC0003DMT400043191	-1.41402	0.686749	0.727271
PGSC0003DMT400043204	-1.41004	0.611026	0.799016
PGSC0003DMT400043205	-1.25674	0.0667111	1.19003
PGSC0003DMT400044176	-1.33712	0.269713	1.06741
PGSC0003DMT400044220	-1.36711	0.370096	0.997015
PGSC0003DMT400044362	-1.34131	0.282483	1.05882
PGSC0003DMT400044560	-1.34129	0.282427	1.05886
PGSC0003DMT400044562	-1.21152	-0.0260429	1.23756
PGSC0003DMT400044590	-1.38351	0.437938	0.945573
PGSC0003DMT400044673	-1.41041	0.615446	0.794965
PGSC0003DMT400044826	-1.41382	0.678148	0.735676
PGSC0003DMT400044878	-1.34921	0.307567	1.04165
PGSC0003DMT400045207	-1.09124	-0.233414	1.32466
PGSC0003DMT400045293	-1.37492	0.40076	0.97416
PGSC0003DMT400045435	-1.40268	0.54521	0.857465
PGSC0003DMT400045735	-1.30922	0.191508	1.11771
PGSC0003DMT400045795	-0.957941	-0.422007	1.37995
PGSC0003DMT400045916	-1.41136	0.627969	0.783395
PGSC0003DMT400046119	-1.30812	0.18863	1.11949
PGSC0003DMT400046382	-1.35879	0.3399	1.01889
PGSC0003DMT400046621	-1.3478	0.303	1.0448
PGSC0003DMT400046650	-1.13633	-0.160915	1.29725
PGSC0003DMT400046652	-1.21048	-0.0280516	1.23853
PGSC0003DMT400047007	-1.40437	0.55791	0.846457
PGSC0003DMT400047469	-1.22527	0.00105245	1.22422
PGSC0003DMT400047494	-1.40875	0.596776	0.811969
PGSC0003DMT400047536	-1.26096	0.075957	1.185
PGSC0003DMT400047537	-1.4133	0.66266	0.750641
PGSC0003DMT400047560	-1.34772	0.302727	1.04499
PGSC0003DMT400047639	-1.11012	-0.203708	1.31383
PGSC0003DMT400047842	-1.40814	0.590666	0.817472
PGSC0003DMT400047919	-1.12747	-0.175587	1.30306
PGSC0003DMT400047948	-1.2595	0.0727599	1.18674
PGSC0003DMT400047949	-0.865923	-0.535353	1.40128
PGSC0003DMT400048068	-1.38588	0.449005	0.936874
PGSC0003DMT400048102	-1.38988	0.468714	0.921164
PGSC0003DMT400048249	-1.07145	-0.263653	1.3351
PGSC0003DMT400048719	-1.41332	0.663069	0.750249
PGSC0003DMT400048740	-1.16219	-0.116754	1.27894
PGSC0003DMT400048748	-1.3239	0.231285	1.09261
PGSC0003DMT400048984	-1.26053	0.0750287	1.18551
PGSC0003DMT400049096	-1.41315	0.659165	0.753989
PGSC0003DMT400049485	-1.41317	0.659589	0.753583
PGSC0003DMT400049492	-1.26343	0.0814252	1.182
PGSC0003DMT400049493	-1.40479	0.561267	0.843526
PGSC0003DMT400049886	-1.38918	0.465184	0.923999
PGSC0003DMT400050367	-1.39096	0.474292	0.916668
PGSC0003DMT400050495	-1.41344	0.666094	0.747342
PGSC0003DMT400050563	-1.41319	0.659939	0.753248
PGSC0003DMT400050664	-1.36712	0.370136	0.996985
PGSC0003DMT400050785	-1.28635	0.134275	1.15207
PGSC0003DMT400051196	-1.32734	0.241031	1.08631
PGSC0003DMT400051526	-1.40428	0.557239	0.847042
PGSC0003DMT400052231	-1.3809	0.426201	0.954703
PGSC0003DMT400052233	-0.960062	-0.419253	1.37931
PGSC0003DMT400052381	-1.39879	0.519	0.879789
PGSC0003DMT400053511	-1.39812	0.514838	0.883286
PGSC0003DMT400053753	-1.35578	0.329458	1.02632
PGSC0003DMT400054399	-1.2905	0.144299	1.1462
PGSC0003DMT400054669	-1.41329	0.662302	0.750984
PGSC0003DMT400054964	-1.03098	-0.322841	1.35383
PGSC0003DMT400055255	-1.3433	0.288703	1.0546
PGSC0003DMT400055257	-1.36548	0.36399	1.00149
PGSC0003DMT400055391	-0.94876	-0.433855	1.38261
PGSC0003DMT400055409	-1.41245	0.645097	0.767354
PGSC0003DMT400055511	-1.35666	0.332488	1.02417
PGSC0003DMT400055531	-1.41139	0.628333	0.783056
PGSC0003DMT400055711	-1.36716	0.370281	0.996878
PGSC0003DMT400056051	-1.36548	0.36399	1.00149
PGSC0003DMT400056716	-1.34742	0.301765	1.04566
PGSC0003DMT400056958	-1.31063	0.195222	1.11541
PGSC0003DMT400057245	-1.41285	0.652576	0.76027
PGSC0003DMT400057311	-1.29416	0.15326	1.1409
PGSC0003DMT400057417	-1.37506	0.401334	0.973725
PGSC0003DMT400057515	-1.25638	0.0659369	1.19044
PGSC0003DMT400057621	-1.40532	0.565541	0.839782
PGSC0003DMT400058068	-1.30443	0.17909	1.12534
PGSC0003DMT400058434	-1.36042	0.345622	1.0148
PGSC0003DMT400058528	-1.35914	0.341118	1.01802
PGSC0003DMT400058751	-1.09011	-0.235163	1.32528
PGSC0003DMT400058817	-1.41034	0.614631	0.795713
PGSC0003DMT400060001	-1.41337	0.664281	0.749085
PGSC0003DMT400060673	-1.34405	0.291037	1.05301
PGSC0003DMT400060875	-1.15287	-0.132911	1.28578
PGSC0003DMT400060897	-1.40986	0.608937	0.800926
PGSC0003DMT400060930	-1.41127	0.626607	0.78466
PGSC0003DMT400061001	-1.0919	-0.232395	1.32429
PGSC0003DMT400062129	-1.40807	0.589974	0.818093
PGSC0003DMT400062879	-1.4126	0.647779	0.764819
PGSC0003DMT400062992	-1.37581	0.404409	0.971397
PGSC0003DMT400063352	-1.35451	0.325148	1.02936
PGSC0003DMT400063414	-1.41375	0.675582	0.73817
PGSC0003DMT400063509	-1.30025	0.168454	1.1318
PGSC0003DMT400063548	-0.968376	-0.408384	1.37676
PGSC0003DMT400063744	-1.40335	0.550166	0.853185
PGSC0003DMT400063746	-1.3443	0.29182	1.05248
PGSC0003DMT400063774	-1.39964	0.524454	0.875187
PGSC0003DMT400063775	-1.36774	0.372469	0.995269
PGSC0003DMT400064200	-1.3195	0.219067	1.10043
PGSC0003DMT400064208	-1.40286	0.546546	0.856313
PGSC0003DMT400064209	-1.38992	0.468923	0.920997
PGSC0003DMT400064436	-1.38947	0.466658	0.922816
PGSC0003DMT400064780	-1.39995	0.526457	0.873492
PGSC0003DMT400065191	-1.39247	0.482284	0.910184
PGSC0003DMT400065687	-1.31749	0.213601	1.10389
PGSC0003DMT400065800	-1.33345	0.258764	1.07469
PGSC0003DMT400065891	-1.4101	0.611723	0.798378
PGSC0003DMT400066123	-1.20959	-0.0297597	1.23935
PGSC0003DMT400066176	-1.3936	0.48844	0.905158
PGSC0003DMT400066215	-1.40329	0.549704	0.853584
PGSC0003DMT400066322	-1.2883	0.138955	1.14934
PGSC0003DMT400066384	-1.40743	0.583945	0.82349
PGSC0003DMT400066559	-1.39937	0.52272	0.876652
PGSC0003DMT400066723	-1.32832	0.243833	1.08449
PGSC0003DMT400066734	-1.35529	0.327788	1.0275
PGSC0003DMT400066836	-1.35614	0.330706	1.02543
PGSC0003DMT400067112	-1.34049	0.279975	1.06052
PGSC0003DMT400067329	-1.36734	0.370953	0.996384
PGSC0003DMT400067356	-1.20817	-0.0325099	1.24068
PGSC0003DMT400067472	-1.24966	0.0514439	1.19821
PGSC0003DMT400067707	-1.41401	0.686378	0.727635
PGSC0003DMT400067737	-1.37082	0.384355	0.986467
PGSC0003DMT400068063	-1.38849	0.461694	0.926792
PGSC0003DMT400068065	-1.38287	0.434997	0.94787
PGSC0003DMT400068272	-1.38654	0.452151	0.934386
PGSC0003DMT400068384	-1.14891	-0.139685	1.2886
PGSC0003DMT400068385	-1.1347	-0.163635	1.29834
PGSC0003DMT400068386	-1.31239	0.199874	1.11251
PGSC0003DMT400068849	-1.40151	0.536947	0.86456
PGSC0003DMT400068851	-1.28565	0.132598	1.15305
PGSC0003DMT400068959	-1.05837	-0.283156	1.34152
PGSC0003DMT400069510	-1.41402	0.686613	0.727405
PGSC0003DMT400069706	-1.41395	0.683418	0.730534
PGSC0003DMT400069883	-1.10501	-0.211831	1.31684
PGSC0003DMT400069887	-0.980332	-0.392564	1.3729
PGSC0003DMT400069888	-1.33911	0.275752	1.06336
PGSC0003DMT400069963	-1.35844	0.338669	1.01977
PGSC0003DMT400070005	-0.912119	-0.479904	1.39202
PGSC0003DMT400070043	-1.35182	0.316138	1.03568
PGSC0003DMT400070348	-1.40277	0.545919	0.856854
PGSC0003DMT400070359	-1.41412	0.693024	0.721096
PGSC0003DMT400070376	-1.39454	0.493673	0.900863
PGSC0003DMT400070561	-1.3853	0.446244	0.939052
PGSC0003DMT400070685	-1.39291	0.484657	0.90825
PGSC0003DMT400070791	-1.40656	0.576017	0.830541
PGSC0003DMT400070844	-1.40781	0.587471	0.820338
PGSC0003DMT400071172	-1.33619	0.266902	1.06928
PGSC0003DMT400071616	-1.41301	0.656078	0.756936
PGSC0003DMT400072344	-1.07542	-0.257654	1.33307
PGSC0003DMT400072463	-1.31644	0.210745	1.1057
PGSC0003DMT400072480	-1.32502	0.234447	1.09057
PGSC0003DMT400072481	-1.39356	0.488233	0.905327
PGSC0003DMT400072625	-1.41207	0.638631	0.773439
PGSC0003DMT400072840	-1.13744	-0.159072	1.29651
PGSC0003DMT400072846	-1.41383	0.678441	0.73539
PGSC0003DMT400073309	-1.41419	0.699955	0.714235
PGSC0003DMT400073395	-1.07054	-0.265018	1.33556
PGSC0003DMT400073396	-1.37432	0.398327	0.975997
PGSC0003DMT400073469	-1.409	0.599405	0.809593
PGSC0003DMT400073678	-1.35194	0.316525	1.03541
PGSC0003DMT400073777	-1.41342	0.66579	0.747634
PGSC0003DMT400074078	-1.39195	0.479502	0.912446
PGSC0003DMT400074098	-1.39732	0.509915	0.887404
PGSC0003DMT400074144	-1.32032	0.221323	1.09899
PGSC0003DMT400074377	-1.35803	0.337233	1.0208
PGSC0003DMT400074732	-1.35695	0.333489	1.02346
PGSC0003DMT400075258	-1.362	0.351267	1.01073
PGSC0003DMT400075531	-1.37216	0.389619	0.982538
PGSC0003DMT400075910	-1.41319	0.660067	0.753126
PGSC0003DMT400076379	-1.40757	0.585208	0.822362
PGSC0003DMT400076749	-1.33569	0.265415	1.07027
PGSC0003DMT400076868	-1.35309	0.320374	1.03272
PGSC0003DMT400076944	-1.31845	0.216202	1.10225
PGSC0003DMT400077568	-1.3072	0.186257	1.12095
PGSC0003DMT400077672	-1.40138	0.536059	0.86532
PGSC0003DMT400077934	-1.30745	0.186888	1.12056
PGSC0003DMT400077938	-1.4142	0.702475	0.711728
PGSC0003DMT400077952	-1.31544	0.208047	1.1074
PGSC0003DMT400078022	-1.37179	0.388182	0.983613
PGSC0003DMT400078163	-1.36202	0.351345	1.01067
PGSC0003DMT400078226	-1.40239	0.543185	0.859209
PGSC0003DMT400078485	-1.4022	0.541818	0.860385
PGSC0003DMT400078538	-1.32082	0.222719	1.0981
PGSC0003DMT400078679	-1.41303	0.656476	0.756557
PGSC0003DMT400078747	-1.41413	0.693381	0.720744
PGSC0003DMT400078753	-1.06693	-0.270426	1.33736
PGSC0003DMT400078760	-1.41192	0.636232	0.775688
PGSC0003DMT400078816	-1.39803	0.514271	0.883761
PGSC0003DMT400078922	-1.26488	0.0846615	1.18022
PGSC0003DMT400078988	-1.32984	0.248226	1.08162
PGSC0003DMT400079158	-1.2251	0.000720109	1.22438
PGSC0003DMT400079206	-1.12647	-0.177242	1.30371
PGSC0003DMT400079207	-0.935402	-0.450867	1.38627
PGSC0003DMT400079208	-0.852381	-0.551094	1.40347
PGSC0003DMT400079209	-0.899595	-0.495214	1.39481
PGSC0003DMT400079838	-1.39327	0.486651	0.906622
PGSC0003DMT400080635	-1.41415	0.695564	0.718587
PGSC0003DMT400080765	-1.3974	0.510397	0.887001
PGSC0003DMT400080801	-1.2935	0.151618	1.14188
PGSC0003DMT400081323	-1.39163	0.477802	0.913826
PGSC0003DMT400081370	-1.40906	0.600049	0.80901
PGSC0003DMT400081376	-1.41043	0.615745	0.79469
PGSC0003DMT400081430	-1.20698	-0.034787	1.24177
PGSC0003DMT400081919	-1.40114	0.534394	0.866741
PGSC0003DMT400081922	-1.41167	0.632468	0.779205
PGSC0003DMT400082084	-1.41374	0.675265	0.738477
PGSC0003DMT400082085	-1.35698	0.333581	1.0234
PGSC0003DMT400082471	-1.3854	0.446736	0.938664
PGSC0003DMT400082472	-1.4139	0.681116	0.732783
PGSC0003DMT400082749	-1.36452	0.360442	1.00408
PGSC0003DMT400083044	-1.36004	0.344292	1.01575
PGSC0003DMT400083088	-1.40106	0.533869	0.86719
PGSC0003DMT400083841	-1.36762	0.372017	0.995601
PGSC0003DMT400084733	-1.41421	0.706948	0.707265
PGSC0003DMT400086072	-1.13691	-0.159948	1.29686
PGSC0003DMT400086995	-1.23068	0.0119625	1.21872
PGSC0003DMT400090475	-1.25104	0.0543962	1.19664
PGSC0003DMT400090858	-1.35117	0.313973	1.03719
PGSC0003DMT400091896	-0.96152	-0.417354	1.37887
PGSC0003DMT400094217	-1.3973	0.509806	0.887495
PGSC0003DMT400095861	-1.32455	0.23313	1.09142
PGSC0003DMT400096721	-1.18282	-0.0799399	1.26276

## Sheet: S-2-Lowest
#ID	S20	S2	S-2
PB.10076.2	1.40759	-0.585384	-0.822204
PB.10147.2	1.3915	-0.477149	-0.914355
PB.10324.2	1.4046	-0.559731	-0.844868
PB.10324.4	1.41075	-0.619709	-0.791041
PB.10324.7	1.38816	-0.460054	-0.928102
PB.10327.1	1.41379	-0.677038	-0.736755
PB.10426.2	1.40736	-0.583204	-0.824151
PB.1048.1	1.41395	-0.683241	-0.730707
PB.10573.1	1.41403	-0.687447	-0.726586
PB.10611.2	1.39824	-0.515577	-0.882665
PB.10652.4	1.40719	-0.581719	-0.825475
PB.10655.1	1.40511	-0.563822	-0.841289
PB.10715.1	1.40925	-0.602069	-0.807178
PB.10730.1	1.40429	-0.557303	-0.846986
PB.10754.6	1.41128	-0.626809	-0.784472
PB.10854.2	1.41044	-0.615817	-0.794624
PB.10920.1	1.41183	-0.634783	-0.777043
PB.11050.1	1.4053	-0.565365	-0.839936
PB.11050.2	1.40874	-0.596699	-0.812039
PB.11050.3	1.40548	-0.566854	-0.838628
PB.11082.4	1.38379	-0.439242	-0.944553
PB.11084.3	1.39657	-0.505414	-0.891154
PB.11114.1	1.38739	-0.456279	-0.931109
PB.11114.6	1.41259	-0.647612	-0.764977
PB.11131.1	1.41242	-0.644512	-0.767906
PB.11191.5	1.37272	-0.391858	-0.980861
PB.11234.1	1.40582	-0.569707	-0.836117
PB.11279.1	1.39544	-0.498849	-0.896595
PB.11320.1	1.40267	-0.545201	-0.857473
PB.11449.2	1.41421	-0.70453	-0.709681
PB.11453.3	1.41118	-0.625351	-0.785824
PB.11572.2	1.4126	-0.647779	-0.764819
PB.11572.5	1.41099	-0.622812	-0.788175
PB.11572.6	1.41421	-0.703775	-0.710434
PB.116.2	1.41306	-0.657095	-0.755966
PB.11695.1	1.41241	-0.644407	-0.768005
PB.11696.2	1.32398	-0.231522	-1.09246
PB.11696.4	1.41413	-0.693786	-0.720345
PB.11775.1	1.41367	-0.672739	-0.740926
PB.11908.4	1.40376	-0.553243	-0.850517
PB.11948.1	1.41033	-0.614425	-0.795902
PB.11969.3	1.38331	-0.437015	-0.946294
PB.12234.2	1.38383	-0.4394	-0.944429
PB.12317.3	1.29181	-0.14749	-1.14432
PB.12317.4	1.41108	-0.624092	-0.786991
PB.12354.4	1.41393	-0.682546	-0.731386
PB.12376.3	1.39104	-0.474727	-0.916316
PB.12417.1	1.4072	-0.581809	-0.825394
PB.12473.1	1.39364	-0.488664	-0.904974
PB.12519.4	1.40933	-0.603007	-0.806327
PB.12560.2	1.4072	-0.581821	-0.825384
PB.12592.3	1.39287	-0.484476	-0.908397
PB.12891.1	1.40125	-0.535142	-0.866103
PB.12891.3	1.4039	-0.554296	-0.849602
PB.12891.5	1.38705	-0.454627	-0.932422
PB.12898.2	1.40128	-0.535355	-0.865921
PB.12926.1	1.41028	-0.613849	-0.796431
PB.12934.3	1.41396	-0.683932	-0.730031
PB.12966.2	1.39063	-0.472592	-0.91804
PB.12966.3	1.41408	-0.690066	-0.724011
PB.12992.1	1.34056	-0.280198	-1.06037
PB.13051.1	1.41278	-0.6512	-0.761577
PB.131.2	1.37464	-0.399605	-0.975032
PB.13106.3	1.40911	-0.600643	-0.808471
PB.13137.1	1.405	-0.562919	-0.84208
PB.13324.1	1.39634	-0.504068	-0.892273
PB.13379.2	1.4011	-0.534125	-0.866971
PB.13443.1	1.40396	-0.554782	-0.84918
PB.1388.1	1.39318	-0.486153	-0.907029
PB.1579.2	1.4074	-0.583598	-0.823799
PB.1617.1	1.40432	-0.557569	-0.846755
PB.1633.2	1.3896	-0.467317	-0.922288
PB.1715.1	1.41411	-0.692485	-0.721628
PB.1826.5	1.38734	-0.456049	-0.931292
PB.1826.8	1.39575	-0.500633	-0.89512
PB.1827.3	1.39978	-0.525352	-0.874427
PB.1853.8	1.40831	-0.592387	-0.815925
PB.1889.1	1.37622	-0.406118	-0.9701
PB.1889.2	1.40625	-0.573299	-0.832947
PB.1893.2	1.41331	-0.662772	-0.750534
PB.1922.1	1.40635	-0.574197	-0.832153
PB.2098.1	1.39785	-0.513127	-0.884718
PB.2142.1	1.38438	-0.44194	-0.942437
PB.2142.2	1.40427	-0.557157	-0.847113
PB.2147.3	1.41388	-0.680481	-0.733402
PB.2152.3	1.36999	-0.381121	-0.988872
PB.2155.3	1.3961	-0.502643	-0.893455
PB.2198.2	1.41408	-0.690133	-0.723946
PB.2206.1	1.39993	-0.526368	-0.873567
PB.2209.2	1.40629	-0.573644	-0.832642
PB.224.1	1.41319	-0.66005	-0.753142
PB.2296.2	1.41366	-0.672608	-0.741053
PB.2326.2	1.39585	-0.50118	-0.894667
PB.2327.2	1.40553	-0.567247	-0.838282
PB.2366.3	1.41384	-0.678835	-0.735006
PB.2397.11	1.40651	-0.575592	-0.830917
PB.2398.2	1.41414	-0.69493	-0.719214
PB.2619.2	1.41379	-0.677039	-0.736755
PB.2678.3	1.41419	-0.700086	-0.714104
PB.2692.6	1.41343	-0.665924	-0.747505
PB.2834.2	1.41141	-0.62865	-0.782762
PB.2880.2	1.41392	-0.68209	-0.731832
PB.2913.2	1.3962	-0.503255	-0.892947
PB.2913.3	1.41148	-0.629678	-0.781806
PB.2960.3	1.3663	-0.367067	-0.999237
PB.2960.4	1.41374	-0.675089	-0.738649
PB.2960.6	1.36376	-0.357647	-1.00611
PB.3020.3	1.38935	-0.466014	-0.923333
PB.3020.4	1.39063	-0.472572	-0.918057
PB.3097.3	1.4001	-0.527447	-0.872652
PB.311.1	1.40718	-0.581602	-0.825579
PB.3252.3	1.41406	-0.688954	-0.725106
PB.3252.5	1.39664	-0.505841	-0.890799
PB.3260.1	1.40895	-0.598895	-0.810054
PB.3260.4	1.41212	-0.639376	-0.77274
PB.3260.5	1.41158	-0.63104	-0.780537
PB.3391.13	1.40463	-0.559952	-0.844675
PB.3391.7	1.3934	-0.487329	-0.906067
PB.3422.1	1.41411	-0.6925	-0.721614
PB.3447.3	1.39543	-0.498789	-0.896646
PB.3509.3	1.40421	-0.556719	-0.847494
PB.3602.1	1.39488	-0.495645	-0.89924
PB.3602.2	1.4137	-0.673928	-0.739774
PB.3615.11	1.40148	-0.536729	-0.864747
PB.3692.1	1.4134	-0.665128	-0.74827
PB.3787.2	1.38942	-0.466391	-0.923031
PB.3800.1	1.40974	-0.607551	-0.802191
PB.3838.1	1.41403	-0.687014	-0.727011
PB.3931.3	1.40612	-0.572234	-0.833888
PB.3937.2	1.40967	-0.606777	-0.802897
PB.3976.1	1.4121	-0.639179	-0.772925
PB.3984.1	1.4137	-0.673835	-0.739865
PB.4001.10	1.40067	-0.531257	-0.869416
PB.4081.2	1.41275	-0.650691	-0.76206
PB.4098.5	1.41382	-0.677895	-0.735922
PB.4213.4	1.41421	-0.70708	-0.707133
PB.4213.5	1.40926	-0.602172	-0.807085
PB.4330.3	1.41011	-0.611868	-0.798246
PB.4401.4	1.39668	-0.506096	-0.890586
PB.4496.1	1.3681	-0.373828	-0.994268
PB.465.1	1.38862	-0.462356	-0.926263
PB.470.4	1.40842	-0.593473	-0.814948
PB.4881.2	1.399	-0.520337	-0.878663
PB.4920.2	1.4077	-0.586445	-0.821256
PB.4920.3	1.40712	-0.581038	-0.826081
PB.4920.4	1.4009	-0.532822	-0.868083
PB.4921.1	1.40384	-0.553826	-0.850011
PB.4922.13	1.40531	-0.565454	-0.839858
PB.4922.26	1.39065	-0.47267	-0.917978
PB.4922.7	1.41417	-0.69776	-0.716413
PB.5067.2	1.41199	-0.637358	-0.774633
PB.5161.1	1.40113	-0.534381	-0.866753
PB.5382.1	1.41292	-0.654158	-0.758766
PB.5408.1	1.3912	-0.475552	-0.915648
PB.5421.2	1.41096	-0.622468	-0.788494
PB.5483.4	1.4142	-0.702152	-0.71205
PB.5537.1	1.41288	-0.653227	-0.759651
PB.5571.2	1.41354	-0.66886	-0.744676
PB.5611.6	1.41405	-0.688529	-0.725524
PB.5705.1	1.40484	-0.561673	-0.843171
PB.5709.2	1.40971	-0.607232	-0.802482
PB.5767.1	1.38632	-0.45113	-0.935194
PB.5901.2	1.35311	-0.320427	-1.03268
PB.5905.1	1.41421	-0.703604	-0.710604
PB.6022.1	1.39135	-0.476349	-0.915003
PB.6066.1	1.40932	-0.602911	-0.806414
PB.6108.3	1.41369	-0.673679	-0.740016
PB.6255.1	1.35571	-0.329234	-1.02648
PB.64.1	1.41123	-0.626035	-0.78519
PB.6414.1	1.40725	-0.582212	-0.825035
PB.663.3	1.40125	-0.535181	-0.86607
PB.6837.3	1.41122	-0.62595	-0.785269
PB.6955.1	1.39306	-0.485491	-0.907569
PB.7011.3	1.41292	-0.654166	-0.758758
PB.7087.2	1.41069	-0.618955	-0.791736
PB.7289.2	1.39075	-0.473217	-0.917536
PB.7308.1	1.4142	-0.701806	-0.712395
PB.7328.2	1.41099	-0.622825	-0.788163
PB.7328.4	1.40992	-0.609615	-0.800307
PB.7328.5	1.41352	-0.668494	-0.745029
PB.7402.2	1.41419	-0.700344	-0.713848
PB.7468.5	1.37011	-0.381564	-0.988542
PB.7468.6	1.40967	-0.606711	-0.802957
PB.7469.14	1.33305	-0.25757	-1.07548
PB.748.1	1.39086	-0.473771	-0.917088
PB.7518.1	1.40379	-0.553437	-0.850348
PB.7624.1	1.41263	-0.648337	-0.764291
PB.7668.1	1.39215	-0.480573	-0.911576
PB.7702.4	1.40362	-0.552184	-0.851436
PB.7762.1	1.39054	-0.472101	-0.918437
PB.7822.1	1.41421	-0.703685	-0.710523
PB.7890.1	1.3822	-0.431985	-0.950216
PB.7946.2	1.41197	-0.637047	-0.774924
PB.7947.3	1.38297	-0.435458	-0.94751
PB.7947.4	1.40741	-0.58374	-0.823673
PB.7950.1	1.40856	-0.594904	-0.813658
PB.7992.1	1.39654	-0.505243	-0.891296
PB.8058.2	1.38154	-0.429041	-0.952503
PB.8383.1	1.40532	-0.56549	-0.839826
PB.8518.2	1.40526	-0.56507	-0.840195
PB.8630.3	1.41177	-0.633911	-0.777859
PB.8676.1	1.41421	-0.704932	-0.70928
PB.883.4	1.394	-0.490651	-0.903346
PB.883.6	1.4139	-0.681029	-0.732868
PB.8830.1	1.39863	-0.517968	-0.880657
PB.89.1	1.40047	-0.529877	-0.870589
PB.9049.2	1.4038	-0.55351	-0.850286
PB.9090.1	1.40558	-0.567657	-0.837922
PB.9107.1	1.41064	-0.618326	-0.792315
PB.9140.1	1.37548	-0.403058	-0.972421
PB.9140.2	1.39519	-0.497392	-0.897799
PB.9149.1	1.40397	-0.554806	-0.849159
PB.9149.2	1.41264	-0.648641	-0.764004
PB.9149.3	1.41066	-0.618501	-0.792154
PB.9155.2	1.40243	-0.543447	-0.858984
PB.9162.2	1.39379	-0.489522	-0.904272
PB.9162.3	1.41368	-0.673177	-0.740502
PB.9173.1	1.40199	-0.540336	-0.861657
PB.9178.4	1.41418	-0.69922	-0.714964
PB.9223.7	1.41421	-0.707056	-0.707158
PB.9288.2	1.41282	-0.652005	-0.760812
PB.9422.2	1.39707	-0.508417	-0.888653
PB.9555.12	1.40786	-0.587954	-0.819904
PB.9608.3	1.33929	-0.276292	-1.063
PB.9677.1	1.41418	-0.698833	-0.715349
PB.9703.1	1.41171	-0.633083	-0.778632
PB.9703.2	1.39703	-0.508146	-0.888879
PB.9891.2	1.4029	-0.546861	-0.856042
PGSC0003DMT400000152	1.40137	-0.535975	-0.865392
PGSC0003DMT400000286	1.41376	-0.675898	-0.737863
PGSC0003DMT400000594	1.40149	-0.536806	-0.864681
PGSC0003DMT400000864	1.40996	-0.610058	-0.799902
PGSC0003DMT400000865	1.41057	-0.617415	-0.793154
PGSC0003DMT400000866	1.40587	-0.570082	-0.835787
PGSC0003DMT400000984	1.3899	-0.468845	-0.921059
PGSC0003DMT400001102	1.41197	-0.636964	-0.775002
PGSC0003DMT400001103	1.40007	-0.527282	-0.872792
PGSC0003DMT400001214	1.4047	-0.560506	-0.844191
PGSC0003DMT400001215	1.40388	-0.554161	-0.84972
PGSC0003DMT400001282	1.3954	-0.498607	-0.896796
PGSC0003DMT400001283	1.39204	-0.479995	-0.912046
PGSC0003DMT400001297	1.40996	-0.610049	-0.79991
PGSC0003DMT400001367	1.39682	-0.506925	-0.889897
PGSC0003DMT400001398	1.41378	-0.676527	-0.737252
PGSC0003DMT400001476	1.41367	-0.672754	-0.740912
PGSC0003DMT400001532	1.412	-0.637478	-0.77452
PGSC0003DMT400001709	1.40943	-0.604018	-0.805408
PGSC0003DMT400001781	1.39014	-0.470028	-0.920107
PGSC0003DMT400001783	1.40934	-0.603102	-0.80624
PGSC0003DMT400001826	1.41301	-0.655997	-0.757013
PGSC0003DMT400001905	1.40568	-0.568458	-0.837217
PGSC0003DMT400001910	1.40905	-0.59995	-0.809099
PGSC0003DMT400002284	1.41314	-0.658747	-0.754388
PGSC0003DMT400002422	1.3894	-0.466295	-0.923108
PGSC0003DMT400002567	1.35368	-0.322334	-1.03134
PGSC0003DMT400002568	1.40345	-0.550875	-0.852571
PGSC0003DMT400002868	1.41421	-0.707076	-0.707138
PGSC0003DMT400003101	1.40291	-0.54688	-0.856025
PGSC0003DMT400003638	1.41122	-0.625961	-0.785259
PGSC0003DMT400003717	1.41025	-0.613463	-0.796785
PGSC0003DMT400003907	1.41416	-0.69637	-0.71779
PGSC0003DMT400004053	1.4142	-0.700849	-0.713346
PGSC0003DMT400004092	1.41167	-0.632355	-0.779311
PGSC0003DMT400004117	1.40299	-0.547478	-0.855509
PGSC0003DMT400004186	1.32854	-0.244465	-1.08407
PGSC0003DMT400004191	1.40308	-0.548165	-0.854916
PGSC0003DMT400004234	1.40084	-0.532373	-0.868465
PGSC0003DMT400004391	1.41029	-0.61401	-0.796283
PGSC0003DMT400005383	1.40295	-0.547196	-0.855753
PGSC0003DMT400005386	1.40304	-0.547832	-0.855203
PGSC0003DMT400005455	1.40545	-0.566608	-0.838845
PGSC0003DMT400005492	1.40339	-0.550434	-0.852952
PGSC0003DMT400005933	1.38068	-0.425204	-0.955474
PGSC0003DMT400005977	1.39337	-0.48717	-0.906197
PGSC0003DMT400006132	1.40953	-0.605166	-0.804363
PGSC0003DMT400006213	1.40922	-0.601772	-0.807448
PGSC0003DMT400006218	1.41323	-0.661048	-0.752186
PGSC0003DMT400006367	1.36829	-0.374583	-0.99371
PGSC0003DMT400006491	1.40209	-0.541035	-0.861057
PGSC0003DMT400006578	1.40832	-0.592469	-0.815852
PGSC0003DMT400006768	1.40372	-0.55291	-0.850806
PGSC0003DMT400006972	1.41167	-0.63244	-0.779232
PGSC0003DMT400007189	1.39864	-0.518032	-0.880603
PGSC0003DMT400007514	1.40402	-0.555215	-0.848804
PGSC0003DMT400008028	1.40732	-0.582921	-0.824403
PGSC0003DMT400008044	1.40832	-0.592509	-0.815815
PGSC0003DMT400008103	1.38922	-0.465371	-0.923849
PGSC0003DMT400008105	1.41415	-0.695048	-0.719097
PGSC0003DMT400008158	1.41016	-0.612398	-0.797761
PGSC0003DMT400008363	1.41328	-0.662103	-0.751175
PGSC0003DMT400008450	1.40353	-0.551517	-0.852014
PGSC0003DMT400008586	1.41189	-0.635723	-0.776165
PGSC0003DMT400008629	1.38876	-0.463043	-0.925714
PGSC0003DMT400008841	1.41305	-0.656853	-0.756197
PGSC0003DMT400008963	1.41421	-0.706779	-0.707435
PGSC0003DMT400009043	1.39605	-0.502367	-0.893684
PGSC0003DMT400009055	1.40176	-0.53871	-0.863051
PGSC0003DMT400009330	1.40087	-0.532618	-0.868256
PGSC0003DMT400009351	1.41008	-0.611469	-0.798611
PGSC0003DMT400009420	1.41323	-0.660854	-0.752372
PGSC0003DMT400009481	1.40348	-0.551134	-0.852346
PGSC0003DMT400009658	1.39517	-0.497258	-0.89791
PGSC0003DMT400009675	1.40294	-0.547151	-0.855791
PGSC0003DMT400010548	1.40277	-0.54587	-0.856897
PGSC0003DMT400010643	1.39691	-0.507436	-0.889471
PGSC0003DMT400010652	1.39344	-0.487578	-0.905864
PGSC0003DMT400010678	1.3841	-0.44067	-0.943434
PGSC0003DMT400010985	1.38631	-0.45106	-0.93525
PGSC0003DMT400011133	1.40365	-0.552439	-0.851215
PGSC0003DMT400011335	1.40624	-0.573231	-0.833007
PGSC0003DMT400011382	1.40508	-0.563544	-0.841533
PGSC0003DMT400011403	1.41236	-0.643445	-0.768912
PGSC0003DMT400011469	1.40926	-0.602228	-0.807033
PGSC0003DMT400011630	1.40197	-0.540168	-0.861801
PGSC0003DMT400011633	1.40871	-0.596369	-0.812337
PGSC0003DMT400011704	1.40011	-0.5275	-0.872607
PGSC0003DMT400011811	1.40167	-0.538106	-0.863569
PGSC0003DMT400011870	1.41143	-0.628912	-0.782518
PGSC0003DMT400011931	1.40192	-0.539816	-0.862103
PGSC0003DMT400012072	1.38481	-0.443961	-0.940849
PGSC0003DMT400012085	1.38584	-0.448806	-0.937031
PGSC0003DMT400012224	1.40828	-0.592092	-0.81619
PGSC0003DMT400012622	1.40321	-0.549142	-0.854071
PGSC0003DMT400012900	1.41347	-0.666922	-0.746544
PGSC0003DMT400013020	1.41024	-0.613325	-0.796911
PGSC0003DMT400013076	1.41277	-0.651128	-0.761646
PGSC0003DMT400013412	1.39385	-0.489837	-0.904014
PGSC0003DMT400013515	1.41061	-0.617913	-0.792696
PGSC0003DMT400013529	1.39643	-0.50458	-0.891847
PGSC0003DMT400013992	1.41283	-0.652235	-0.760594
PGSC0003DMT400014029	1.41191	-0.636021	-0.775885
PGSC0003DMT400014098	1.40826	-0.591862	-0.816398
PGSC0003DMT400014323	1.41383	-0.678418	-0.735413
PGSC0003DMT400014350	1.40952	-0.605108	-0.804417
PGSC0003DMT400014352	1.4139	-0.681304	-0.732599
PGSC0003DMT400014460	1.3919	-0.479269	-0.912636
PGSC0003DMT400014565	1.40714	-0.581216	-0.825923
PGSC0003DMT400014861	1.39668	-0.506091	-0.890591
PGSC0003DMT400015011	1.4129	-0.65371	-0.759191
PGSC0003DMT400015054	1.36482	-0.361539	-1.00328
PGSC0003DMT400015075	1.40435	-0.557742	-0.846604
PGSC0003DMT400015094	1.40795	-0.588853	-0.819099
PGSC0003DMT400015326	1.4135	-0.667775	-0.745722
PGSC0003DMT400015589	1.40508	-0.563552	-0.841526
PGSC0003DMT400015768	1.40266	-0.545133	-0.857532
PGSC0003DMT400015883	1.41411	-0.692515	-0.721598
PGSC0003DMT400016326	1.40912	-0.600699	-0.80842
PGSC0003DMT400016361	1.41252	-0.646406	-0.766118
PGSC0003DMT400016712	1.40809	-0.590171	-0.817916
PGSC0003DMT400017083	1.41387	-0.679844	-0.734024
PGSC0003DMT400017452	1.40768	-0.586236	-0.821442
PGSC0003DMT400017631	1.41007	-0.611304	-0.798762
PGSC0003DMT400017733	1.40959	-0.605811	-0.803776
PGSC0003DMT400017815	1.39168	-0.47809	-0.913593
PGSC0003DMT400017964	1.40143	-0.536395	-0.865033
PGSC0003DMT400018016	1.41316	-0.659317	-0.753843
PGSC0003DMT400018061	1.4105	-0.616585	-0.793917
PGSC0003DMT400018181	1.41293	-0.654322	-0.75861
PGSC0003DMT400018198	1.40186	-0.539369	-0.862486
PGSC0003DMT400018417	1.40717	-0.581483	-0.825685
PGSC0003DMT400018472	1.38612	-0.450169	-0.935954
PGSC0003DMT400018519	1.40416	-0.556299	-0.847861
PGSC0003DMT400018554	1.41071	-0.61921	-0.791501
PGSC0003DMT400018681	1.41405	-0.688561	-0.725492
PGSC0003DMT400018682	1.39332	-0.486938	-0.906387
PGSC0003DMT400018688	1.39668	-0.506067	-0.890611
PGSC0003DMT400018689	1.40658	-0.576229	-0.830353
PGSC0003DMT400018994	1.4087	-0.596344	-0.812359
PGSC0003DMT400019583	1.39994	-0.526381	-0.873556
PGSC0003DMT400019584	1.4007	-0.531462	-0.86924
PGSC0003DMT400019998	1.40022	-0.528242	-0.871978
PGSC0003DMT400020100	1.39869	-0.518377	-0.880313
PGSC0003DMT400020599	1.41262	-0.648111	-0.764505
PGSC0003DMT400020647	1.40692	-0.579199	-0.827717
PGSC0003DMT400020689	1.39426	-0.492145	-0.90212
PGSC0003DMT400020697	1.39869	-0.518368	-0.88032
PGSC0003DMT400020770	1.40967	-0.606737	-0.802933
PGSC0003DMT400021042	1.41381	-0.677745	-0.736068
PGSC0003DMT400021043	1.39814	-0.514925	-0.883213
PGSC0003DMT400021389	1.40189	-0.539644	-0.86225
PGSC0003DMT400021390	1.41228	-0.642168	-0.770115
PGSC0003DMT400021391	1.40622	-0.573054	-0.833163
PGSC0003DMT400021422	1.41002	-0.610754	-0.799265
PGSC0003DMT400021426	1.41208	-0.638816	-0.773266
PGSC0003DMT400021442	1.38818	-0.460156	-0.92802
PGSC0003DMT400021508	1.41421	-0.706296	-0.707917
PGSC0003DMT400021568	1.4121	-0.639065	-0.773032
PGSC0003DMT400021571	1.39398	-0.490529	-0.903446
PGSC0003DMT400021572	1.3962	-0.503219	-0.892977
PGSC0003DMT400021824	1.39711	-0.508651	-0.888458
PGSC0003DMT400021871	1.40576	-0.569142	-0.836615
PGSC0003DMT400021966	1.41316	-0.659257	-0.7539
PGSC0003DMT400022066	1.41421	-0.705293	-0.708919
PGSC0003DMT400022072	1.3951	-0.496876	-0.898225
PGSC0003DMT400022085	1.40839	-0.593211	-0.815184
PGSC0003DMT400022131	1.40519	-0.564422	-0.840763
PGSC0003DMT400022221	1.39797	-0.513876	-0.884091
PGSC0003DMT400022265	1.41071	-0.61923	-0.791483
PGSC0003DMT400022276	1.40334	-0.550055	-0.85328
PGSC0003DMT400022698	1.39186	-0.479053	-0.912811
PGSC0003DMT400022699	1.4016	-0.537596	-0.864005
PGSC0003DMT400022700	1.34363	-0.289727	-1.0539
PGSC0003DMT400022763	1.39463	-0.494215	-0.900417
PGSC0003DMT400022769	1.37864	-0.416334	-0.962303
PGSC0003DMT400022815	1.41405	-0.68859	-0.725463
PGSC0003DMT400022985	1.41254	-0.646782	-0.765762
PGSC0003DMT400023125	1.41391	-0.681633	-0.732278
PGSC0003DMT400023304	1.38932	-0.465897	-0.923427
PGSC0003DMT400023402	1.41117	-0.625316	-0.785857
PGSC0003DMT400023672	1.40668	-0.577131	-0.829554
PGSC0003DMT400024006	1.41096	-0.62251	-0.788454
PGSC0003DMT400024318	1.41349	-0.667602	-0.74589
PGSC0003DMT400024637	1.41222	-0.641023	-0.771192
PGSC0003DMT400024836	1.3872	-0.455364	-0.931836
PGSC0003DMT400025219	1.40638	-0.574476	-0.831906
PGSC0003DMT400025590	1.40157	-0.537387	-0.864184
PGSC0003DMT400025684	1.38615	-0.450285	-0.935862
PGSC0003DMT400025715	1.39952	-0.523696	-0.875828
PGSC0003DMT400025766	1.36688	-0.369209	-0.997666
PGSC0003DMT400025776	1.412	-0.63745	-0.774547
PGSC0003DMT400025822	1.38952	-0.466874	-0.922643
PGSC0003DMT400025881	1.4024	-0.543232	-0.859169
PGSC0003DMT400026009	1.39709	-0.508526	-0.888563
PGSC0003DMT400026032	1.4075	-0.584539	-0.822959
PGSC0003DMT400026327	1.41066	-0.618498	-0.792157
PGSC0003DMT400026885	1.41306	-0.657156	-0.755907
PGSC0003DMT400026945	1.4107	-0.619084	-0.791617
PGSC0003DMT400026983	1.41379	-0.676897	-0.736892
PGSC0003DMT400026996	1.41417	-0.697903	-0.71627
PGSC0003DMT400027151	1.40963	-0.606321	-0.803311
PGSC0003DMT400027283	1.41415	-0.695083	-0.719063
PGSC0003DMT400027602	1.41412	-0.692823	-0.721295
PGSC0003DMT400027723	1.3902	-0.470364	-0.919837
PGSC0003DMT400027946	1.41421	-0.705529	-0.708683
PGSC0003DMT400027948	1.41415	-0.695594	-0.718557
PGSC0003DMT400027955	1.37915	-0.418528	-0.960619
PGSC0003DMT400028007	1.39682	-0.506927	-0.889895
PGSC0003DMT400028010	1.41357	-0.669706	-0.743859
PGSC0003DMT400028014	1.40991	-0.609516	-0.800397
PGSC0003DMT400028042	1.41417	-0.697718	-0.716454
PGSC0003DMT400028051	1.39906	-0.52071	-0.878348
PGSC0003DMT400028530	1.41277	-0.651019	-0.761749
PGSC0003DMT400028690	1.38748	-0.456747	-0.930737
PGSC0003DMT400028761	1.4109	-0.621657	-0.789243
PGSC0003DMT400028923	1.3922	-0.480822	-0.911373
PGSC0003DMT400029160	1.40578	-0.569368	-0.836416
PGSC0003DMT400029165	1.41353	-0.668717	-0.744814
PGSC0003DMT400029398	1.37833	-0.415012	-0.963316
PGSC0003DMT400029441	1.35518	-0.327416	-1.02776
PGSC0003DMT400029446	1.37722	-0.41031	-0.966909
PGSC0003DMT400029503	1.41314	-0.658845	-0.754294
PGSC0003DMT400029566	1.40375	-0.553196	-0.850558
PGSC0003DMT400029842	1.41338	-0.664765	-0.748619
PGSC0003DMT400030050	1.40294	-0.54716	-0.855784
PGSC0003DMT400030244	1.41353	-0.668563	-0.744962
PGSC0003DMT400030308	1.41396	-0.683742	-0.730217
PGSC0003DMT400030315	1.4107	-0.6191	-0.791602
PGSC0003DMT400030317	1.39737	-0.510209	-0.887159
PGSC0003DMT400030324	1.37688	-0.40889	-0.967991
PGSC0003DMT400030327	1.39638	-0.504321	-0.892062
PGSC0003DMT400030404	1.41371	-0.674086	-0.739621
PGSC0003DMT400030430	1.39885	-0.519412	-0.879442
PGSC0003DMT400030843	1.40542	-0.56637	-0.839053
PGSC0003DMT400030930	1.39199	-0.479701	-0.912284
PGSC0003DMT400030945	1.4125	-0.645998	-0.766503
PGSC0003DMT400031009	1.40924	-0.601984	-0.807255
PGSC0003DMT400031198	1.40352	-0.55142	-0.852098
PGSC0003DMT400031315	1.41403	-0.687208	-0.726821
PGSC0003DMT400031541	1.41358	-0.670126	-0.743454
PGSC0003DMT400031648	1.39312	-0.485816	-0.907304
PGSC0003DMT400031704	1.40935	-0.603234	-0.80612
PGSC0003DMT400031722	1.37027	-0.382212	-0.988061
PGSC0003DMT400031868	1.39019	-0.470285	-0.9199
PGSC0003DMT400031869	1.38781	-0.458323	-0.929482
PGSC0003DMT400031897	1.41341	-0.665356	-0.748051
PGSC0003DMT400032285	1.40019	-0.528018	-0.872168
PGSC0003DMT400032306	1.41251	-0.646092	-0.766414
PGSC0003DMT400032652	1.4105	-0.616507	-0.79399
PGSC0003DMT400032790	1.39391	-0.490171	-0.90374
PGSC0003DMT400032791	1.40835	-0.59274	-0.815607
PGSC0003DMT400032832	1.40911	-0.600629	-0.808484
PGSC0003DMT400032888	1.38655	-0.452213	-0.934336
PGSC0003DMT400032924	1.41218	-0.64041	-0.771768
PGSC0003DMT400032978	1.4033	-0.549805	-0.853497
PGSC0003DMT400033042	1.41416	-0.696295	-0.717863
PGSC0003DMT400033560	1.40732	-0.582871	-0.824448
PGSC0003DMT400033751	1.40597	-0.570964	-0.835009
PGSC0003DMT400033777	1.41421	-0.7041	-0.71011
PGSC0003DMT400033818	1.41153	-0.630401	-0.781132
PGSC0003DMT400034171	1.41398	-0.684797	-0.729184
PGSC0003DMT400034800	1.41243	-0.644744	-0.767687
PGSC0003DMT400034893	1.39266	-0.4833	-0.909356
PGSC0003DMT400034895	1.39749	-0.510937	-0.886551
PGSC0003DMT400034896	1.41354	-0.669087	-0.744457
PGSC0003DMT400034897	1.4121	-0.639118	-0.772982
PGSC0003DMT400034898	1.40386	-0.554031	-0.849832
PGSC0003DMT400034899	1.40878	-0.59709	-0.811686
PGSC0003DMT400034902	1.40575	-0.569071	-0.836677
PGSC0003DMT400034962	1.41135	-0.627788	-0.783563
PGSC0003DMT400035007	1.40893	-0.598689	-0.81024
PGSC0003DMT400035008	1.40848	-0.594026	-0.81445
PGSC0003DMT400035271	1.39982	-0.525591	-0.874225
PGSC0003DMT400035460	1.40483	-0.561584	-0.843249
PGSC0003DMT400035989	1.38778	-0.458213	-0.92957
PGSC0003DMT400036071	1.41392	-0.681901	-0.732017
PGSC0003DMT400036074	1.41411	-0.692197	-0.721912
PGSC0003DMT400036189	1.38265	-0.434015	-0.948635
PGSC0003DMT400036505	1.4053	-0.565328	-0.839968
PGSC0003DMT400036708	1.41263	-0.648416	-0.764216
PGSC0003DMT400036744	1.40641	-0.574714	-0.831695
PGSC0003DMT400036834	1.40114	-0.534445	-0.866699
PGSC0003DMT400036942	1.38575	-0.448393	-0.937358
PGSC0003DMT400036974	1.41372	-0.674386	-0.739331
PGSC0003DMT400036981	1.39262	-0.483127	-0.909497
PGSC0003DMT400037016	1.36217	-0.351903	-1.01027
PGSC0003DMT400037042	1.40463	-0.559935	-0.84469
PGSC0003DMT400037096	1.40819	-0.591153	-0.817035
PGSC0003DMT400037269	1.39535	-0.498305	-0.897045
PGSC0003DMT400037299	1.37872	-0.416682	-0.962036
PGSC0003DMT400037324	1.41421	-0.70595	-0.708262
PGSC0003DMT400037639	1.41418	-0.69871	-0.715471
PGSC0003DMT400037705	1.40232	-0.542681	-0.859642
PGSC0003DMT400037740	1.40867	-0.596006	-0.812664
PGSC0003DMT400037789	1.37315	-0.393592	-0.97956
PGSC0003DMT400037792	1.38104	-0.426822	-0.954222
PGSC0003DMT400037996	1.4109	-0.621634	-0.789264
PGSC0003DMT400038338	1.41174	-0.633516	-0.778228
PGSC0003DMT400038525	1.39665	-0.5059	-0.89075
PGSC0003DMT400038535	1.40107	-0.533917	-0.867149
PGSC0003DMT400038848	1.40295	-0.547179	-0.855767
PGSC0003DMT400039220	1.4139	-0.681233	-0.732669
PGSC0003DMT400039222	1.39945	-0.523219	-0.876231
PGSC0003DMT400039230	1.41227	-0.641904	-0.770364
PGSC0003DMT400039341	1.40586	-0.570029	-0.835834
PGSC0003DMT400039384	1.4142	-0.700969	-0.713227
PGSC0003DMT400039487	1.40547	-0.566769	-0.838703
PGSC0003DMT400039733	1.40846	-0.593857	-0.814602
PGSC0003DMT400039743	1.40296	-0.547277	-0.855683
PGSC0003DMT400039985	1.38526	-0.446086	-0.939177
PGSC0003DMT400040040	1.40331	-0.549836	-0.853471
PGSC0003DMT400040098	1.41387	-0.679985	-0.733886
PGSC0003DMT400040116	1.40888	-0.598208	-0.810675
PGSC0003DMT400040198	1.41421	-0.705345	-0.708867
PGSC0003DMT400040392	1.39255	-0.482743	-0.90981
PGSC0003DMT400040422	1.41264	-0.648568	-0.764072
PGSC0003DMT400040461	1.3877	-0.457804	-0.929896
PGSC0003DMT400040573	1.41392	-0.681914	-0.732004
PGSC0003DMT400040588	1.39833	-0.516093	-0.882232
PGSC0003DMT400041053	1.40957	-0.605651	-0.803922
PGSC0003DMT400041157	1.39699	-0.507945	-0.889047
PGSC0003DMT400041341	1.39696	-0.507779	-0.889186
PGSC0003DMT400041380	1.41179	-0.634173	-0.777613
PGSC0003DMT400041381	1.41405	-0.688404	-0.725646
PGSC0003DMT400041686	1.39938	-0.522789	-0.876594
PGSC0003DMT400041729	1.39721	-0.509238	-0.887969
PGSC0003DMT400041976	1.41337	-0.664305	-0.749062
PGSC0003DMT400042003	1.41382	-0.677997	-0.735822
PGSC0003DMT400042005	1.40458	-0.559576	-0.845004
PGSC0003DMT400042008	1.40272	-0.545528	-0.857192
PGSC0003DMT400042164	1.41183	-0.634821	-0.777008
PGSC0003DMT400042406	1.41027	-0.613755	-0.796517
PGSC0003DMT400042414	1.41062	-0.618031	-0.792587
PGSC0003DMT400042488	1.39757	-0.511454	-0.886118
PGSC0003DMT400042499	1.41151	-0.630048	-0.781461
PGSC0003DMT400042546	1.3957	-0.500305	-0.895391
PGSC0003DMT400042550	1.39606	-0.50242	-0.89364
PGSC0003DMT400042869	1.41331	-0.662852	-0.750457
PGSC0003DMT400042928	1.41408	-0.690105	-0.723974
PGSC0003DMT400043030	1.39497	-0.496114	-0.898853
PGSC0003DMT400043054	1.41126	-0.626449	-0.784806
PGSC0003DMT400043166	1.41204	-0.638131	-0.773908
PGSC0003DMT400043485	1.40894	-0.598754	-0.810182
PGSC0003DMT400043567	1.39864	-0.518052	-0.880586
PGSC0003DMT400043672	1.41124	-0.626305	-0.78494
PGSC0003DMT400044202	1.40875	-0.596775	-0.81197
PGSC0003DMT400044579	1.40863	-0.595611	-0.813021
PGSC0003DMT400045302	1.41277	-0.651086	-0.761685
PGSC0003DMT400045317	1.40242	-0.543405	-0.85902
PGSC0003DMT400046669	1.38881	-0.4633	-0.925508
PGSC0003DMT400046722	1.41248	-0.645595	-0.766883
PGSC0003DMT400046963	1.40399	-0.554983	-0.849005
PGSC0003DMT400047182	1.39665	-0.505914	-0.890738
PGSC0003DMT400047280	1.40721	-0.581875	-0.825336
PGSC0003DMT400047306	1.41165	-0.632122	-0.779529
PGSC0003DMT400047309	1.41289	-0.653425	-0.759462
PGSC0003DMT400047339	1.41416	-0.696522	-0.717639
PGSC0003DMT400047344	1.40286	-0.546547	-0.856313
PGSC0003DMT400047435	1.41066	-0.618614	-0.79205
PGSC0003DMT400047437	1.41037	-0.614896	-0.795469
PGSC0003DMT400047475	1.40661	-0.576485	-0.830126
PGSC0003DMT400047659	1.40728	-0.582546	-0.824738
PGSC0003DMT400047728	1.41353	-0.668765	-0.744767
PGSC0003DMT400047869	1.40932	-0.602879	-0.806443
PGSC0003DMT400048014	1.41041	-0.615495	-0.79492
PGSC0003DMT400048064	1.41398	-0.684849	-0.729133
PGSC0003DMT400048245	1.40814	-0.590722	-0.817422
PGSC0003DMT400048698	1.40358	-0.551851	-0.851725
PGSC0003DMT400049196	1.41408	-0.690411	-0.723672
PGSC0003DMT400049256	1.41188	-0.635612	-0.776268
PGSC0003DMT400049394	1.41405	-0.688559	-0.725494
PGSC0003DMT400049531	1.41126	-0.626544	-0.784718
PGSC0003DMT400049550	1.40945	-0.604293	-0.805158
PGSC0003DMT400049598	1.40317	-0.54884	-0.854332
PGSC0003DMT400049841	1.39916	-0.521352	-0.877807
PGSC0003DMT400050076	1.40842	-0.593417	-0.814998
PGSC0003DMT400050234	1.39101	-0.474534	-0.916472
PGSC0003DMT400050249	1.41264	-0.648477	-0.764158
PGSC0003DMT400050379	1.40845	-0.593717	-0.814728
PGSC0003DMT400050381	1.40815	-0.590752	-0.817395
PGSC0003DMT400050487	1.39443	-0.493098	-0.901337
PGSC0003DMT400050518	1.39233	-0.481544	-0.910786
PGSC0003DMT400050519	1.39774	-0.512452	-0.885283
PGSC0003DMT400051045	1.40628	-0.573586	-0.832693
PGSC0003DMT400051193	1.40612	-0.572245	-0.833878
PGSC0003DMT400051667	1.40717	-0.581489	-0.82568
PGSC0003DMT400051730	1.39084	-0.47365	-0.917186
PGSC0003DMT400051899	1.40703	-0.580182	-0.826843
PGSC0003DMT400051939	1.39545	-0.498863	-0.896584
PGSC0003DMT400052282	1.41393	-0.682471	-0.73146
PGSC0003DMT400052463	1.40354	-0.551599	-0.851943
PGSC0003DMT400052608	1.41415	-0.695083	-0.719063
PGSC0003DMT400052611	1.41353	-0.668646	-0.744882
PGSC0003DMT400052636	1.41259	-0.647684	-0.764909
PGSC0003DMT400052802	1.40035	-0.529119	-0.871233
PGSC0003DMT400052829	1.41032	-0.614282	-0.796033
PGSC0003DMT400052875	1.39996	-0.526565	-0.8734
PGSC0003DMT400052991	1.40473	-0.560788	-0.843945
PGSC0003DMT400053175	1.37457	-0.39933	-0.97524
PGSC0003DMT400053187	1.39882	-0.519192	-0.879627
PGSC0003DMT400053188	1.37534	-0.402481	-0.972858
PGSC0003DMT400053479	1.40107	-0.533962	-0.86711
PGSC0003DMT400053531	1.40974	-0.607576	-0.802168
PGSC0003DMT400053877	1.40921	-0.601648	-0.80756
PGSC0003DMT400053882	1.41037	-0.614963	-0.795408
PGSC0003DMT400054415	1.40778	-0.587199	-0.820581
PGSC0003DMT400054455	1.39628	-0.503686	-0.892589
PGSC0003DMT400054480	1.38348	-0.437795	-0.945685
PGSC0003DMT400054482	1.40478	-0.561136	-0.843641
PGSC0003DMT400054483	1.39347	-0.487743	-0.905728
PGSC0003DMT400054790	1.401	-0.533493	-0.86751
PGSC0003DMT400054836	1.41104	-0.623476	-0.787561
PGSC0003DMT400054837	1.4084	-0.593287	-0.815116
PGSC0003DMT400054928	1.41283	-0.652194	-0.760633
PGSC0003DMT400055011	1.4142	-0.701975	-0.712226
PGSC0003DMT400055060	1.39938	-0.522753	-0.876625
PGSC0003DMT400055361	1.38397	-0.440059	-0.943913
PGSC0003DMT400055469	1.41418	-0.699143	-0.715041
PGSC0003DMT400055810	1.41179	-0.634268	-0.777525
PGSC0003DMT400055931	1.39309	-0.48567	-0.907423
PGSC0003DMT400056116	1.41109	-0.624207	-0.786885
PGSC0003DMT400056272	1.40478	-0.561188	-0.843595
PGSC0003DMT400056671	1.40621	-0.572975	-0.833234
PGSC0003DMT400056839	1.41237	-0.643722	-0.768651
PGSC0003DMT400056870	1.40094	-0.533044	-0.867893
PGSC0003DMT400056896	1.3898	-0.468303	-0.921495
PGSC0003DMT400056904	1.40653	-0.575788	-0.830744
PGSC0003DMT400056986	1.41418	-0.698785	-0.715396
PGSC0003DMT400057049	1.41124	-0.626172	-0.785063
PGSC0003DMT400057066	1.4083	-0.592265	-0.816035
PGSC0003DMT400057095	1.40807	-0.589984	-0.818084
PGSC0003DMT400057140	1.40599	-0.571133	-0.83486
PGSC0003DMT400057238	1.39202	-0.479907	-0.912117
PGSC0003DMT400057249	1.40655	-0.575954	-0.830597
PGSC0003DMT400057281	1.40189	-0.53964	-0.862254
PGSC0003DMT400057334	1.40538	-0.566051	-0.839334
PGSC0003DMT400057713	1.41421	-0.704172	-0.710037
PGSC0003DMT400057971	1.41291	-0.653928	-0.758984
PGSC0003DMT400058199	1.35893	-0.340358	-1.01857
PGSC0003DMT400058203	1.41165	-0.632059	-0.779587
PGSC0003DMT400058379	1.40864	-0.59565	-0.812986
PGSC0003DMT400058453	1.39381	-0.489614	-0.904197
PGSC0003DMT400058534	1.4127	-0.649671	-0.763028
PGSC0003DMT400058566	1.40533	-0.565566	-0.839759
PGSC0003DMT400058821	1.39704	-0.508253	-0.88879
PGSC0003DMT400059243	1.41413	-0.693368	-0.720758
PGSC0003DMT400059387	1.41396	-0.683659	-0.730298
PGSC0003DMT400059478	1.41243	-0.644792	-0.767642
PGSC0003DMT400059482	1.38895	-0.464022	-0.92493
PGSC0003DMT400059550	1.38638	-0.451415	-0.934968
PGSC0003DMT400059624	1.40801	-0.589382	-0.818625
PGSC0003DMT400059752	1.41076	-0.619789	-0.790967
PGSC0003DMT400059944	1.39011	-0.469907	-0.920205
PGSC0003DMT400059966	1.40852	-0.59452	-0.814005
PGSC0003DMT400059994	1.40394	-0.554647	-0.849297
PGSC0003DMT400060046	1.40724	-0.582125	-0.825113
PGSC0003DMT400060296	1.41084	-0.620841	-0.789997
PGSC0003DMT400060491	1.41418	-0.698919	-0.715263
PGSC0003DMT400060497	1.41379	-0.676852	-0.736936
PGSC0003DMT400060669	1.408	-0.589315	-0.818685
PGSC0003DMT400060732	1.40956	-0.605558	-0.804007
PGSC0003DMT400060733	1.40832	-0.59242	-0.815896
PGSC0003DMT400061056	1.39954	-0.523782	-0.875755
PGSC0003DMT400061182	1.40976	-0.607778	-0.801984
PGSC0003DMT400061282	1.39369	-0.488948	-0.904742
PGSC0003DMT400061517	1.40345	-0.550887	-0.85256
PGSC0003DMT400061613	1.4045	-0.558982	-0.845522
PGSC0003DMT400061819	1.40511	-0.563838	-0.841275
PGSC0003DMT400061846	1.36197	-0.351172	-1.0108
PGSC0003DMT400062024	1.38597	-0.449429	-0.936539
PGSC0003DMT400062061	1.41336	-0.664048	-0.749309
PGSC0003DMT400062235	1.40053	-0.530272	-0.870253
PGSC0003DMT400062511	1.41358	-0.670014	-0.743562
PGSC0003DMT400062512	1.41373	-0.674731	-0.738995
PGSC0003DMT400062594	1.41296	-0.654936	-0.758024
PGSC0003DMT400062981	1.39899	-0.520286	-0.878706
PGSC0003DMT400063056	1.39883	-0.519259	-0.879571
PGSC0003DMT400063058	1.40288	-0.546685	-0.856193
PGSC0003DMT400063328	1.39705	-0.508268	-0.888778
PGSC0003DMT400063776	1.41421	-0.707016	-0.707198
PGSC0003DMT400064221	1.38531	-0.446328	-0.938986
PGSC0003DMT400064381	1.40273	-0.545617	-0.857114
PGSC0003DMT400064454	1.41347	-0.667108	-0.746365
PGSC0003DMT400064582	1.41414	-0.694253	-0.719883
PGSC0003DMT400064585	1.41231	-0.642706	-0.769609
PGSC0003DMT400064695	1.39342	-0.487486	-0.905939
PGSC0003DMT400064711	1.414	-0.685693	-0.728306
PGSC0003DMT400064749	1.41418	-0.698564	-0.715615
PGSC0003DMT400065013	1.39849	-0.51709	-0.881395
PGSC0003DMT400065179	1.41396	-0.68399	-0.729975
PGSC0003DMT400065210	1.40339	-0.550485	-0.852909
PGSC0003DMT400065211	1.40812	-0.590471	-0.817647
PGSC0003DMT400065213	1.41065	-0.618463	-0.792189
PGSC0003DMT400065463	1.41304	-0.656661	-0.75638
PGSC0003DMT400065504	1.40191	-0.539772	-0.862141
PGSC0003DMT400065572	1.39043	-0.471543	-0.918887
PGSC0003DMT400065720	1.41417	-0.697732	-0.71644
PGSC0003DMT400065996	1.40266	-0.545089	-0.85757
PGSC0003DMT400066351	1.40057	-0.530552	-0.870015
PGSC0003DMT400066399	1.41053	-0.616928	-0.793602
PGSC0003DMT400066571	1.40842	-0.593486	-0.814936
PGSC0003DMT400066769	1.40358	-0.551846	-0.851729
PGSC0003DMT400066840	1.41412	-0.693197	-0.720926
PGSC0003DMT400067084	1.4051	-0.563765	-0.841339
PGSC0003DMT400067194	1.38974	-0.468002	-0.921737
PGSC0003DMT400067297	1.41232	-0.64281	-0.76951
PGSC0003DMT400067451	1.40982	-0.608424	-0.801394
PGSC0003DMT400067516	1.39328	-0.48667	-0.906606
PGSC0003DMT400067617	1.4034	-0.550507	-0.85289
PGSC0003DMT400067683	1.3996	-0.524156	-0.875439
PGSC0003DMT400067684	1.40561	-0.567943	-0.837671
PGSC0003DMT400067717	1.39761	-0.511709	-0.885905
PGSC0003DMT400067883	1.37675	-0.408323	-0.968423
PGSC0003DMT400067884	1.41369	-0.673588	-0.740104
PGSC0003DMT400067892	1.40857	-0.595024	-0.81355
PGSC0003DMT400067897	1.38866	-0.462571	-0.926091
PGSC0003DMT400067904	1.41106	-0.623833	-0.78723
PGSC0003DMT400067905	1.40939	-0.603665	-0.805729
PGSC0003DMT400067906	1.41404	-0.687779	-0.72626
PGSC0003DMT400067907	1.4114	-0.628516	-0.782887
PGSC0003DMT400068062	1.41017	-0.612509	-0.797659
PGSC0003DMT400068081	1.40375	-0.553197	-0.850557
PGSC0003DMT400068120	1.40934	-0.603102	-0.80624
PGSC0003DMT400068329	1.41421	-0.706174	-0.708039
PGSC0003DMT400068480	1.40479	-0.561213	-0.843573
PGSC0003DMT400068518	1.41421	-0.704153	-0.710057
PGSC0003DMT400068522	1.41224	-0.641478	-0.770764
PGSC0003DMT400068694	1.41023	-0.613208	-0.797018
PGSC0003DMT400069034	1.40362	-0.552197	-0.851425
PGSC0003DMT400069189	1.41386	-0.67969	-0.734173
PGSC0003DMT400069191	1.40906	-0.600067	-0.808993
PGSC0003DMT400069271	1.3981	-0.514687	-0.883412
PGSC0003DMT400069352	1.39825	-0.515643	-0.88261
PGSC0003DMT400069357	1.41155	-0.630697	-0.780857
PGSC0003DMT400069485	1.41005	-0.611118	-0.798932
PGSC0003DMT400069555	1.40869	-0.596246	-0.812448
PGSC0003DMT400069577	1.40064	-0.531052	-0.86959
PGSC0003DMT400069640	1.41395	-0.683433	-0.73052
PGSC0003DMT400069720	1.41419	-0.700469	-0.713724
PGSC0003DMT400069755	1.40638	-0.574434	-0.831943
PGSC0003DMT400069759	1.40158	-0.537423	-0.864153
PGSC0003DMT400069799	1.40781	-0.587491	-0.82032
PGSC0003DMT400069817	1.41303	-0.656319	-0.756706
PGSC0003DMT400069897	1.39926	-0.521994	-0.877265
PGSC0003DMT400069932	1.39571	-0.500361	-0.895345
PGSC0003DMT400069965	1.38756	-0.45714	-0.930424
PGSC0003DMT400070154	1.40936	-0.60325	-0.806106
PGSC0003DMT400070176	1.40612	-0.572208	-0.833911
PGSC0003DMT400070265	1.40689	-0.578947	-0.827941
PGSC0003DMT400070317	1.39814	-0.514954	-0.883188
PGSC0003DMT400070703	1.41412	-0.693178	-0.720945
PGSC0003DMT400070920	1.40623	-0.573179	-0.833053
PGSC0003DMT400070975	1.3964	-0.504443	-0.891961
PGSC0003DMT400071039	1.40532	-0.565535	-0.839786
PGSC0003DMT400071154	1.40304	-0.547848	-0.85519
PGSC0003DMT400071155	1.40543	-0.566439	-0.838993
PGSC0003DMT400071157	1.39693	-0.507555	-0.889372
PGSC0003DMT400071160	1.39913	-0.521196	-0.877939
PGSC0003DMT400071161	1.40725	-0.582232	-0.825017
PGSC0003DMT400071394	1.41418	-0.698714	-0.715467
PGSC0003DMT400071590	1.4106	-0.617863	-0.792742
PGSC0003DMT400071599	1.41421	-0.703455	-0.710752
PGSC0003DMT400072154	1.41234	-0.643204	-0.769139
PGSC0003DMT400072225	1.38609	-0.450031	-0.936064
PGSC0003DMT400072259	1.40987	-0.609003	-0.800865
PGSC0003DMT400072348	1.41325	-0.661349	-0.751898
PGSC0003DMT400072569	1.40262	-0.544802	-0.857817
PGSC0003DMT400072641	1.40908	-0.600308	-0.808775
PGSC0003DMT400072730	1.40204	-0.540669	-0.861371
PGSC0003DMT400072783	1.40691	-0.57918	-0.827734
PGSC0003DMT400072807	1.40151	-0.536954	-0.864554
PGSC0003DMT400073089	1.39635	-0.504134	-0.892217
PGSC0003DMT400073291	1.41404	-0.68783	-0.72621
PGSC0003DMT400073314	1.39259	-0.482916	-0.909669
PGSC0003DMT400073330	1.4114	-0.628547	-0.782857
PGSC0003DMT400073562	1.40438	-0.557998	-0.84638
PGSC0003DMT400074259	1.41139	-0.628357	-0.783034
PGSC0003DMT400074346	1.40847	-0.593947	-0.814521
PGSC0003DMT400074567	1.41203	-0.63793	-0.774097
PGSC0003DMT400074733	1.40541	-0.566237	-0.83917
PGSC0003DMT400075101	1.41395	-0.683292	-0.730657
PGSC0003DMT400075285	1.41122	-0.625909	-0.785307
PGSC0003DMT400075383	1.41391	-0.68162	-0.732291
PGSC0003DMT400075384	1.41017	-0.612513	-0.797655
PGSC0003DMT400075566	1.41314	-0.658755	-0.75438
PGSC0003DMT400075598	1.40501	-0.563017	-0.841995
PGSC0003DMT400075608	1.41223	-0.641225	-0.771003
PGSC0003DMT400075651	1.40728	-0.582501	-0.824778
PGSC0003DMT400075959	1.40957	-0.605622	-0.803948
PGSC0003DMT400076200	1.40215	-0.541419	-0.860727
PGSC0003DMT400076251	1.41254	-0.646655	-0.765883
PGSC0003DMT400076389	1.40772	-0.586661	-0.821063
PGSC0003DMT400076466	1.3872	-0.455347	-0.93185
PGSC0003DMT400076776	1.40891	-0.598501	-0.81041
PGSC0003DMT400076999	1.41304	-0.656531	-0.756504
PGSC0003DMT400077018	1.41322	-0.660802	-0.752422
PGSC0003DMT400077040	1.41376	-0.676021	-0.737744
PGSC0003DMT400077647	1.40216	-0.541482	-0.860673
PGSC0003DMT400077648	1.40494	-0.562475	-0.842469
PGSC0003DMT400077977	1.41421	-0.706987	-0.707226
PGSC0003DMT400078149	1.3984	-0.516578	-0.881825
PGSC0003DMT400078225	1.40296	-0.54728	-0.85568
PGSC0003DMT400078861	1.41186	-0.635226	-0.776629
PGSC0003DMT400079099	1.41129	-0.626923	-0.784366
PGSC0003DMT400079106	1.41308	-0.657486	-0.755592
PGSC0003DMT400079219	1.4051	-0.563755	-0.841348
PGSC0003DMT400079445	1.39588	-0.501347	-0.894529
PGSC0003DMT400079508	1.41398	-0.684875	-0.729108
PGSC0003DMT400079540	1.37605	-0.405402	-0.970644
PGSC0003DMT400079602	1.41368	-0.673125	-0.740552
PGSC0003DMT400079606	1.36863	-0.375888	-0.992747
PGSC0003DMT400079638	1.37486	-0.4005	-0.974356
PGSC0003DMT400079878	1.40141	-0.536283	-0.865128
PGSC0003DMT400080072	1.41381	-0.677692	-0.736119
PGSC0003DMT400080073	1.41357	-0.669695	-0.74387
PGSC0003DMT400080242	1.40237	-0.543024	-0.859348
PGSC0003DMT400080320	1.39827	-0.515728	-0.882538
PGSC0003DMT400080357	1.39642	-0.50452	-0.891896
PGSC0003DMT400080487	1.41252	-0.646284	-0.766233
PGSC0003DMT400080513	1.41104	-0.623525	-0.787516
PGSC0003DMT400080553	1.4131	-0.657942	-0.755157
PGSC0003DMT400080603	1.41417	-0.697299	-0.716869
PGSC0003DMT400081397	1.411	-0.623034	-0.78797
PGSC0003DMT400081415	1.41418	-0.699018	-0.715165
PGSC0003DMT400081462	1.40644	-0.575018	-0.831426
PGSC0003DMT400081725	1.40471	-0.56062	-0.844091
PGSC0003DMT400081787	1.39741	-0.51049	-0.886924
PGSC0003DMT400081896	1.40124	-0.535137	-0.866108
PGSC0003DMT400082126	1.40498	-0.562771	-0.84221
PGSC0003DMT400082398	1.413	-0.655799	-0.757202
PGSC0003DMT400082415	1.4137	-0.673935	-0.739767
PGSC0003DMT400082447	1.37845	-0.415526	-0.962922
PGSC0003DMT400082493	1.40014	-0.52769	-0.872446
PGSC0003DMT400082499	1.41401	-0.686462	-0.727553
PGSC0003DMT400083158	1.41236	-0.643468	-0.768891
PGSC0003DMT400083160	1.41258	-0.647391	-0.765186
PGSC0003DMT400083184	1.41421	-0.703126	-0.71108
PGSC0003DMT400083218	1.39344	-0.487593	-0.905852
PGSC0003DMT400083984	1.40592	-0.570548	-0.835376
PGSC0003DMT400085061	1.41413	-0.693547	-0.720581
PGSC0003DMT400086140	1.40841	-0.593369	-0.815042
PGSC0003DMT400090291	1.41364	-0.671798	-0.741837
PGSC0003DMT400092049	1.40318	-0.548883	-0.854295
PGSC0003DMT400092196	1.39838	-0.516423	-0.881956
PGSC0003DMT400092522	1.40609	-0.571925	-0.834161
PGSC0003DMT400092927	1.40621	-0.572955	-0.833251
PGSC0003DMT400094671	1.41151	-0.630053	-0.781456
PGSC0003DMT400095387	1.40498	-0.56277	-0.84221
PGSC0003DMT400095425	1.41253	-0.646487	-0.766041
PGSC0003DMT400097105	1.41418	-0.698947	-0.715236
PGSC0003DMT400097242	1.38651	-0.452004	-0.934502
