# Supplementary material for: Full-length transcriptome sequencing reveals the molecular mechanism of potato seedlings responding to low-temperature
Source: BMC Plant Biol. 2022 Mar 18;22:125. doi: 10.1186/s12870-022-03461-8 (PMC8932150; doi:10.1186/s12870-022-03461-8)
Supplement: Supplementary file 4 — Additional file 4. [file 12870_2022_3461_MOESM4_ESM.xlsx]

## Sheet: S20 vs S2.topGO_BP
GO.ID	Term	Annotated	Significant	Expected	KS
GO:0009765	photosynthesis, light harvesting	119	53	10.19	3.2e-23
GO:0019288	isopentenyl diphosphate biosynthetic process, methylerythritol 4-phosphate pathway	349	83	29.9	9.2e-22
GO:0006098	pentose-phosphate shunt	277	81	23.73	2.7e-20
GO:0035304	regulation of protein dephosphorylation	155	34	13.28	1.5e-19
GO:0010027	thylakoid membrane organization	301	59	25.78	8.6e-19
GO:0018298	protein-chromophore linkage	108	42	9.25	2.6e-18
GO:0009800	cinnamic acid biosynthetic process	41	16	3.51	3.5e-18
GO:0009902	chloroplast relocation	185	35	15.85	3.3e-17
GO:0006364	rRNA processing	390	79	33.41	1.2e-16
GO:0010207	photosystem II assembly	215	53	18.42	2.6e-16
GO:0006559	L-phenylalanine catabolic process	50	17	4.28	3.1e-16
GO:0019344	cysteine biosynthetic process	240	59	20.56	1.2e-15
GO:0015995	chlorophyll biosynthetic process	178	53	15.25	4.9e-15
GO:0010114	response to red light	113	32	9.68	4.7e-14
GO:0010218	response to far red light	125	38	10.71	6.2e-14
GO:0019252	starch biosynthetic process	286	35	24.5	7.6e-14
GO:0015979	photosynthesis	734	225	62.87	8.4e-14
GO:0019684	photosynthesis, light reaction	508	143	43.52	8e-11
GO:0000023	maltose metabolic process	221	26	18.93	8.2e-11
GO:0010362	negative regulation of anion channel activity by blue light	19	3	1.63	4.9e-10
GO:0009657	plastid organization	595	112	50.97	5.3e-10
GO:0016117	carotenoid biosynthetic process	244	51	20.9	5.3e-10
GO:0009637	response to blue light	182	43	15.59	2.9e-09
GO:0043085	positive regulation of catalytic activity	326	39	27.93	1.6e-08
GO:0046777	protein autophosphorylation	171	18	14.65	2.3e-08
GO:0019253	reductive pentose-phosphate cycle	50	23	4.28	2.5e-08
GO:0010103	stomatal complex morphogenesis	156	20	13.36	3e-08
GO:0009785	blue light signaling pathway	49	5	4.2	6.2e-08
GO:0009638	phototropism	38	5	3.26	6.9e-08
GO:0042793	transcription from plastid promoter	140	15	11.99	1.4e-07
GO:0045893	positive regulation of transcription, DNA-templated	350	40	29.98	3.4e-07
GO:0006636	unsaturated fatty acid biosynthetic process	98	22	8.39	5.1e-07
GO:0006508	proteolysis	1306	100	111.87	5.4e-07
GO:0009773	photosynthetic electron transport in photosystem I	58	16	4.97	5.4e-07
GO:0006419	alanyl-tRNA aminoacylation	14	1	1.2	5.5e-07
GO:0016556	mRNA modification	152	20	13.02	6e-07
GO:0006334	nucleosome assembly	109	36	9.34	1.1e-06
GO:0009228	thiamine biosynthetic process	33	9	2.83	2.5e-06
GO:0010343	singlet oxygen-mediated programmed cell death	16	2	1.37	2.7e-06
GO:0070838	divalent metal ion transport	272	43	23.3	2.9e-06
GO:0006886	intracellular protein transport	1073	86	91.91	3.4e-06
GO:0009697	salicylic acid biosynthetic process	92	25	7.88	5.1e-06
GO:0023014	signal transduction by phosphorylation	364	43	31.18	5.5e-06
GO:0006096	glycolytic process	328	30	28.1	5.7e-06
GO:0042128	nitrate assimilation	12	5	1.03	6.1e-06
GO:0010196	nonphotochemical quenching	21	6	1.8	7.1e-06
GO:0030244	cellulose biosynthetic process	162	12	13.88	7.6e-06
GO:0006487	protein N-linked glycosylation	108	7	9.25	9.5e-06
GO:0010617	circadian regulation of calcium ion oscillation	17	2	1.46	1e-05
GO:0044763	single-organism cellular process	11376	1046	974.47	1.1e-05
GO:0006612	protein targeting to membrane	211	32	18.07	1.2e-05
GO:0016558	protein import into peroxisome matrix	118	10	10.11	1.2e-05
GO:0010239	chloroplast mRNA processing	13	1	1.11	2.1e-05
GO:0010155	regulation of proton transport	106	14	9.08	2.2e-05
GO:0009630	gravitropism	118	7	10.11	2.3e-05
GO:0009583	detection of light stimulus	46	6	3.94	2.5e-05
GO:1902243	copal-8-ol diphosphate(3-) biosynthetic process	16	0	1.37	2.7e-05
GO:1902247	geranylgeranyl diphosphate catabolic process	16	0	1.37	2.7e-05
GO:0070588	calcium ion transmembrane transport	54	9	4.63	3.2e-05
GO:0009595	detection of biotic stimulus	64	18	5.48	3.6e-05
GO:0019761	glucosinolate biosynthetic process	164	21	14.05	3.6e-05
GO:0032544	plastid translation	12	7	1.03	3.9e-05
GO:0006438	valyl-tRNA aminoacylation	7	1	0.6	4.2e-05
GO:0006535	cysteine biosynthetic process from serine	31	6	2.66	4.7e-05
GO:0009658	chloroplast organization	370	61	31.69	4.8e-05
GO:0006298	mismatch repair	23	0	1.97	6e-05
GO:0050665	hydrogen peroxide biosynthetic process	43	1	3.68	6.4e-05
GO:0006563	L-serine metabolic process	79	12	6.77	6.6e-05
GO:0016559	peroxisome fission	20	5	1.71	7e-05
GO:0006094	gluconeogenesis	189	11	16.19	7.2e-05
GO:0009805	coumarin biosynthetic process	46	10	3.94	8.2e-05
GO:0010363	regulation of plant-type hypersensitive response	160	29	13.71	0.00011
GO:0008295	spermidine biosynthetic process	34	9	2.91	0.00011
GO:0018279	protein N-linked glycosylation via asparagine	9	2	0.77	0.00012
GO:0009409	response to cold	389	56	33.32	0.00014
GO:0006575	cellular modified amino acid metabolic process	171	22	14.65	0.00014
GO:0006184	GTP catabolic process	351	17	30.07	0.00015
GO:0010304	PSII associated light-harvesting complex II catabolic process	27	3	2.31	0.00015
GO:0006418	tRNA aminoacylation for protein translation	129	12	11.05	0.00016
GO:0007030	Golgi organization	181	17	15.5	0.00016
GO:0000956	nuclear-transcribed mRNA catabolic process	81	2	6.94	0.00018
GO:0019464	glycine decarboxylation via glycine cleavage system	19	7	1.63	0.00018
GO:0009862	systemic acquired resistance, salicylic acid mediated signaling pathway	116	21	9.94	0.00019
GO:0010310	regulation of hydrogen peroxide metabolic process	79	14	6.77	0.0002
GO:0006396	RNA processing	1205	135	103.22	0.00021
GO:0044710	single-organism metabolic process	10260	931	878.88	0.00028
GO:0009814	defense response, incompatible interaction	304	51	26.04	0.00029
GO:0006450	regulation of translational fidelity	19	1	1.63	0.00031
GO:0015994	chlorophyll metabolic process	300	68	25.7	0.00034
GO:2000028	regulation of photoperiodism, flowering	6	5	0.51	0.00036
GO:0006597	spermine biosynthetic process	21	7	1.8	0.00038
GO:0006557	S-adenosylmethioninamine biosynthetic process	21	7	1.8	0.00038
GO:0030003	cellular cation homeostasis	145	28	12.42	0.00041
GO:0000002	mitochondrial genome maintenance	7	1	0.6	0.00043
GO:0015991	ATP hydrolysis coupled proton transport	78	5	6.68	0.00043
GO:0009853	photorespiration	174	25	14.9	0.00043
GO:0031348	negative regulation of defense response	127	21	10.88	0.00061
GO:0016120	carotene biosynthetic process	22	2	1.88	0.00061
GO:0000160	phosphorelay signal transduction system	216	31	18.5	0.0007
GO:0042742	defense response to bacterium	286	47	24.5	0.00076
GO:0010118	stomatal movement	107	10	9.17	0.00076
GO:0006833	water transport	110	11	9.42	0.00078
GO:0043900	regulation of multi-organism process	106	16	9.08	0.00079
GO:0009644	response to high light intensity	171	26	14.65	0.00081
GO:0016926	protein desumoylation	35	1	3	0.00081
GO:0015996	chlorophyll catabolic process	113	13	9.68	0.00085
GO:0046686	response to cadmium ion	377	37	32.29	0.00086
GO:0009585	red, far-red light phototransduction	32	5	2.74	0.00088
GO:0009744	response to sucrose	158	18	13.53	0.00089
GO:0009624	response to nematode	51	8	4.37	0.00091
GO:0043687	post-translational protein modification	89	5	7.62	0.00095
GO:0010015	root morphogenesis	298	19	25.53	0.00096
GO:2000037	regulation of stomatal complex patterning	9	4	0.77	0.00105
GO:0090332	stomatal closure	8	2	0.69	0.00113
GO:0042446	hormone biosynthetic process	167	9	14.31	0.00115
GO:0010020	chloroplast fission	25	6	2.14	0.00117
GO:0006766	vitamin metabolic process	177	19	15.16	0.00117
GO:0015748	organophosphate ester transport	81	5	6.94	0.00118
GO:0009410	response to xenobiotic stimulus	29	3	2.48	0.00118
GO:0007623	circadian rhythm	104	18	8.91	0.00119
GO:0043086	negative regulation of catalytic activity	244	19	20.9	0.00122
GO:0033388	putrescine biosynthetic process from arginine	6	4	0.51	0.00124
GO:0080135	regulation of cellular response to stress	173	32	14.82	0.00125
GO:0009833	plant-type primary cell wall biogenesis	15	2	1.28	0.00131
GO:0009963	positive regulation of flavonoid biosynthetic process	20	4	1.71	0.00136
GO:0016123	xanthophyll biosynthetic process	20	2	1.71	0.00139
GO:0045036	protein targeting to chloroplast	102	13	8.74	0.00146
GO:0042744	hydrogen peroxide catabolic process	103	16	8.82	0.00149
GO:0009954	proximal/distal pattern formation	30	1	2.57	0.00152
GO:0006680	glucosylceramide catabolic process	13	0	1.11	0.00153
GO:0000169	activation of MAPK activity involved in osmosensory signaling pathway	6	4	0.51	0.00166
GO:0080136	priming of cellular response to stress	6	4	0.51	0.00166
GO:0006200	ATP catabolic process	381	30	32.64	0.0018
GO:0006515	misfolded or incompletely synthesized protein catabolic process	6	3	0.51	0.00196
GO:0046855	inositol phosphate dephosphorylation	12	2	1.03	0.00197
GO:0006397	mRNA processing	264	26	22.61	0.00198
GO:0051205	protein insertion into membrane	7	0	0.6	0.00203
GO:0006457	protein folding	414	37	35.46	0.00213
GO:0006275	regulation of DNA replication	92	3	7.88	0.00226
GO:0006730	one-carbon metabolic process	70	12	6	0.00231
GO:0010564	regulation of cell cycle process	97	5	8.31	0.00234
GO:0009651	response to salt stress	513	47	43.94	0.00234
GO:0006415	translational termination	33	5	2.83	0.00253
GO:0000413	protein peptidyl-prolyl isomerization	99	15	8.48	0.00268
GO:0050832	defense response to fungus	202	33	17.3	0.00272
GO:0006849	plasma membrane pyruvate transport	7	0	0.6	0.00273
GO:0016045	detection of bacterium	8	4	0.69	0.00279
GO:0019408	dolichol biosynthetic process	17	2	1.46	0.00282
GO:0033611	oxalate catabolic process	9	4	0.77	0.00292
GO:0045727	positive regulation of translation	44	12	3.77	0.00298
GO:0009836	fruit ripening, climacteric	18	2	1.54	0.00314
GO:0009266	response to temperature stimulus	674	83	57.74	0.00342
GO:0031408	oxylipin biosynthetic process	93	13	7.97	0.00352
GO:0048827	phyllome development	608	58	52.08	0.00354
GO:0019752	carboxylic acid metabolic process	2821	337	241.65	0.00359
GO:0045010	actin nucleation	113	6	9.68	0.00362
GO:0007155	cell adhesion	113	6	9.68	0.00362
GO:0044267	cellular protein metabolic process	5209	444	446.21	0.00363
GO:1901575	organic substance catabolic process	2887	290	247.3	0.00367
GO:0010136	ureide catabolic process	12	2	1.03	0.0038
GO:0070981	L-asparagine biosynthetic process	8	0	0.69	0.00384
GO:0046470	phosphatidylcholine metabolic process	37	2	3.17	0.00394
GO:0055085	transmembrane transport	1499	129	128.41	0.00395
GO:0044248	cellular catabolic process	2305	183	197.45	0.00395
GO:0048508	embryonic meristem development	57	4	4.88	0.0041
GO:0009926	auxin polar transport	73	3	6.25	0.00416
GO:0016310	phosphorylation	2670	234	228.71	0.00433
GO:0006576	cellular biogenic amine metabolic process	201	25	17.22	0.00434
GO:0072523	purine-containing compound catabolic process	748	48	64.07	0.00449
GO:0009755	hormone-mediated signaling pathway	620	64	53.11	0.00452
GO:0010204	defense response signaling pathway, resistance gene-independent	14	0	1.2	0.00465
GO:0051289	protein homotetramerization	12	2	1.03	0.0047
GO:0072594	establishment of protein localization to organelle	647	38	55.42	0.00483
GO:0009640	photomorphogenesis	219	16	18.76	0.00488
GO:0010201	response to continuous far red light stimulus by the high-irradiance response system	10	3	0.86	0.00489
GO:0005982	starch metabolic process	324	44	27.75	0.00493
GO:0010030	positive regulation of seed germination	14	4	1.2	0.00505
GO:0009584	detection of visible light	20	3	1.71	0.00517
GO:0019637	organophosphate metabolic process	2350	256	201.3	0.00534
GO:0051656	establishment of organelle localization	200	35	17.13	0.00534
GO:0045491	xylan metabolic process	123	3	10.54	0.00549
GO:0006605	protein targeting	812	70	69.56	0.00555
GO:0048437	floral organ development	397	30	34.01	0.00572
GO:0006084	acetyl-CoA metabolic process	72	5	6.17	0.00587
GO:0048518	positive regulation of biological process	899	99	77.01	0.00589
GO:0051128	regulation of cellular component organization	328	21	28.1	0.00594
GO:0016246	RNA interference	140	4	11.99	0.00602
GO:1901615	organic hydroxy compound metabolic process	655	71	56.11	0.00603
GO:1901259	chloroplast rRNA processing	9	1	0.77	0.00609
GO:0031048	chromatin silencing by small RNA	48	1	4.11	0.00629
GO:0034969	histone arginine methylation	10	0	0.86	0.00635
GO:0019048	modulation by virus of host morphology or physiology	7	1	0.6	0.00643
GO:0055072	iron ion homeostasis	26	2	2.23	0.0065
GO:0019760	glucosinolate metabolic process	183	27	15.68	0.00651
GO:0006970	response to osmotic stress	591	64	50.63	0.00657
GO:0090421	embryonic meristem initiation	54	4	4.63	0.00671
GO:0048574	long-day photoperiodism, flowering	12	4	1.03	0.00677
GO:0019318	hexose metabolic process	565	101	48.4	0.0068
GO:0010039	response to iron ion	22	2	1.88	0.00691
GO:0042221	response to chemical	2634	258	225.63	0.00692
GO:0030163	protein catabolic process	616	51	52.77	0.00693
GO:0009793	embryo development ending in seed dormancy	504	25	43.17	0.007
GO:0019563	glycerol catabolic process	6	1	0.51	0.00706
GO:0009612	response to mechanical stimulus	20	3	1.71	0.00716
GO:0009768	photosynthesis, light harvesting in photosystem I	6	4	0.51	0.00724
GO:0051716	cellular response to stimulus	2954	250	253.04	0.00746
GO:0033014	tetrapyrrole biosynthetic process	247	57	21.16	0.00751
GO:0043069	negative regulation of programmed cell death	89	19	7.62	0.00762
GO:0048439	flower morphogenesis	58	3	4.97	0.0077
GO:0006839	mitochondrial transport	162	10	13.88	0.00786
GO:1901616	organic hydroxy compound catabolic process	34	3	2.91	0.00794
GO:0010120	camalexin biosynthetic process	7	4	0.6	0.00797
GO:0006635	fatty acid beta-oxidation	200	6	17.13	0.00802
GO:0016573	histone acetylation	53	5	4.54	0.00818
GO:0009743	response to carbohydrate	321	37	27.5	0.00853
GO:0009414	response to water deprivation	257	36	22.01	0.00858
GO:0010225	response to UV-C	9	0	0.77	0.00859
GO:0015717	triose phosphate transport	13	1	1.11	0.00871
GO:0000165	MAPK cascade	271	30	23.21	0.00871
GO:0009767	photosynthetic electron transport chain	117	25	10.02	0.00881
GO:0010035	response to inorganic substance	965	113	82.66	0.00906
GO:0045229	external encapsulating structure organization	430	34	36.83	0.00917
GO:0090342	regulation of cell aging	8	0	0.69	0.00934
GO:0055122	response to very low light intensity stimulus	13	1	1.11	0.00938
GO:1901068	guanosine-containing compound metabolic process	398	20	34.09	0.00958
GO:0072507	divalent inorganic cation homeostasis	44	6	3.77	0.00982
GO:0030388	fructose 1,6-bisphosphate metabolic process	8	4	0.69	0.00989
GO:0006000	fructose metabolic process	11	5	0.94	0.00998
GO:0009408	response to heat	197	18	16.88	0.01009
GO:0035999	tetrahydrofolate interconversion	36	6	3.08	0.01013
GO:0048582	positive regulation of post-embryonic development	61	12	5.23	0.01017
GO:0071555	cell wall organization	400	30	34.26	0.01032
GO:0048764	trichoblast maturation	209	14	17.9	0.01042
GO:0048765	root hair cell differentiation	209	14	17.9	0.01042
GO:0048469	cell maturation	209	14	17.9	0.01042
GO:0022406	membrane docking	32	3	2.74	0.01051
GO:1901990	regulation of mitotic cell cycle phase transition	41	2	3.51	0.01059
GO:1901987	regulation of cell cycle phase transition	41	2	3.51	0.01059
GO:0016098	monoterpenoid metabolic process	39	2	3.34	0.01063
GO:0016099	monoterpenoid biosynthetic process	39	2	3.34	0.01063
GO:0006568	tryptophan metabolic process	83	5	7.11	0.01064
GO:0006586	indolalkylamine metabolic process	83	5	7.11	0.01064
GO:0034982	mitochondrial protein processing	9	1	0.77	0.01067
GO:0006627	protein processing involved in protein targeting to mitochondrion	9	1	0.77	0.01067
GO:0009250	glucan biosynthetic process	484	47	41.46	0.01069
GO:0010228	vegetative to reproductive phase transition of meristem	311	24	26.64	0.01093
GO:0016226	iron-sulfur cluster assembly	146	15	12.51	0.01094
GO:0031163	metallo-sulfur cluster assembly	146	15	12.51	0.01094
GO:0006913	nucleocytoplasmic transport	205	15	17.56	0.01102
GO:0051169	nuclear transport	205	15	17.56	0.01102
GO:0009851	auxin biosynthetic process	85	4	7.28	0.01114
GO:0042158	lipoprotein biosynthetic process	127	4	10.88	0.01123
GO:0006497	protein lipidation	127	4	10.88	0.01123
GO:0051168	nuclear export	112	10	9.59	0.01138
GO:0009694	jasmonic acid metabolic process	110	7	9.42	0.01146
GO:0070887	cellular response to chemical stimulus	1081	112	92.6	0.01167
GO:0044283	small molecule biosynthetic process	1719	211	147.25	0.01173
GO:0048366	leaf development	367	35	31.44	0.01201
GO:0071554	cell wall organization or biogenesis	685	46	58.68	0.01204
GO:0042398	cellular modified amino acid biosynthetic process	100	13	8.57	0.01206
GO:0006767	water-soluble vitamin metabolic process	128	12	10.96	0.01207
GO:0010053	root epidermal cell differentiation	229	15	19.62	0.01226
GO:0006071	glycerol metabolic process	22	8	1.88	0.01241
GO:0019400	alditol metabolic process	22	8	1.88	0.01241
GO:0046900	tetrahydrofolylpolyglutamate metabolic process	11	0	0.94	0.01242
GO:0046901	tetrahydrofolylpolyglutamate biosynthetic process	11	0	0.94	0.01242
GO:1901698	response to nitrogen compound	347	32	29.72	0.01243
GO:0006346	methylation-dependent chromatin silencing	62	3	5.31	0.01245
GO:0043412	macromolecule modification	3907	340	334.68	0.01246
GO:0042168	heme metabolic process	71	8	6.08	0.01248
GO:0006108	malate metabolic process	46	7	3.94	0.01255
GO:0006664	glycolipid metabolic process	133	10	11.39	0.01271
GO:0045814	negative regulation of gene expression, epigenetic	138	7	11.82	0.01279
GO:0006270	DNA replication initiation	50	2	4.28	0.01283
GO:0071840	cellular component organization or biogenesis	3714	385	318.14	0.01294
GO:0006972	hyperosmotic response	180	19	15.42	0.0131
GO:1900424	regulation of defense response to bacterium	10	1	0.86	0.01318
GO:0009110	vitamin biosynthetic process	135	14	11.56	0.01327
GO:0044257	cellular protein catabolic process	542	44	46.43	0.01329
GO:0043648	dicarboxylic acid metabolic process	160	24	13.71	0.01337
GO:0015781	pyrimidine nucleotide-sugar transport	7	1	0.6	0.01339
GO:0051603	proteolysis involved in cellular protein catabolic process	515	41	44.12	0.01346
GO:0071668	plant-type cell wall assembly	26	0	2.23	0.0135
GO:0070726	cell wall assembly	26	0	2.23	0.0135
GO:0010072	primary shoot apical meristem specification	42	4	3.6	0.01361
GO:0007005	mitochondrion organization	158	8	13.53	0.01381
GO:0010043	response to zinc ion	28	6	2.4	0.01389
GO:0018343	protein farnesylation	10	2	0.86	0.01394
GO:0006468	protein phosphorylation	1793	156	153.59	0.01398
GO:0016192	vesicle-mediated transport	676	29	57.91	0.0141
GO:0042537	benzene-containing compound metabolic process	184	47	15.76	0.01413
GO:0046164	alcohol catabolic process	33	3	2.83	0.01432
GO:0046854	phosphatidylinositol phosphorylation	48	4	4.11	0.01442
GO:0046834	lipid phosphorylation	48	4	4.11	0.01442
GO:0006544	glycine metabolic process	88	16	7.54	0.01442
GO:0009643	photosynthetic acclimation	8	0	0.69	0.01468
GO:0006342	chromatin silencing	135	6	11.56	0.0148
GO:0051129	negative regulation of cellular component organization	26	4	2.23	0.01485
GO:0010639	negative regulation of organelle organization	26	4	2.23	0.01485
GO:0044282	small molecule catabolic process	503	56	43.09	0.01486
GO:0046417	chorismate metabolic process	28	6	2.4	0.01501
GO:0051259	protein oligomerization	26	6	2.23	0.01502
GO:0009753	response to jasmonic acid	206	30	17.65	0.01505
GO:0009620	response to fungus	281	43	24.07	0.01542
GO:0035670	plant-type ovary development	160	14	13.71	0.01553
GO:0048481	ovule development	160	14	13.71	0.01553
GO:0009965	leaf morphogenesis	208	24	17.82	0.01568
GO:0007034	vacuolar transport	180	3	15.42	0.0157
GO:0015977	carbon fixation	69	28	5.91	0.01598
GO:0048467	gynoecium development	187	15	16.02	0.01604
GO:0006040	amino sugar metabolic process	49	5	4.2	0.0161
GO:0010236	plastoquinone biosynthetic process	11	1	0.94	0.01627
GO:0010466	negative regulation of peptidase activity	66	8	5.65	0.01635
GO:0052547	regulation of peptidase activity	66	8	5.65	0.01635
GO:0048519	negative regulation of biological process	886	81	75.9	0.01642
GO:0048440	carpel development	181	15	15.5	0.01678
GO:0010090	trichome morphogenesis	147	9	12.59	0.01686
GO:0010082	regulation of root meristem growth	8	0	0.69	0.01687
GO:0009695	jasmonic acid biosynthetic process	99	7	8.48	0.01694
GO:0034050	host programmed cell death induced by symbiont	219	40	18.76	0.01698
GO:0042157	lipoprotein metabolic process	129	4	11.05	0.017
GO:0016024	CDP-diacylglycerol biosynthetic process	10	0	0.86	0.01716
GO:0046341	CDP-diacylglycerol metabolic process	10	0	0.86	0.01716
GO:0015813	L-glutamate transport	6	2	0.51	0.01723
GO:0010389	regulation of G2/M transition of mitotic cell cycle	33	0	2.83	0.01724
GO:1902749	regulation of cell cycle G2/M phase transition	33	0	2.83	0.01724
GO:0006218	uridine catabolic process	8	1	0.69	0.01726
GO:0046133	pyrimidine ribonucleoside catabolic process	8	1	0.69	0.01726
GO:0046135	pyrimidine nucleoside catabolic process	8	1	0.69	0.01726
GO:0042127	regulation of cell proliferation	83	10	7.11	0.01727
GO:0042364	water-soluble vitamin biosynthetic process	123	12	10.54	0.01732
GO:0042147	retrograde transport, endosome to Golgi	13	0	1.11	0.01753
GO:0010048	vernalization response	49	0	4.2	0.01755
GO:0090407	organophosphate biosynthetic process	1164	140	99.71	0.01775
GO:0018106	peptidyl-histidine phosphorylation	23	3	1.97	0.01779
GO:0042752	regulation of circadian rhythm	31	8	2.66	0.01787
GO:0000054	ribosomal subunit export from nucleus	6	0	0.51	0.01795
GO:0000055	ribosomal large subunit export from nucleus	6	0	0.51	0.01795
GO:0033750	ribosome localization	6	0	0.51	0.01795
GO:0033753	establishment of ribosome localization	6	0	0.51	0.01795
GO:0071426	ribonucleoprotein complex export from nucleus	6	0	0.51	0.01795
GO:0071428	rRNA-containing ribonucleoprotein complex export from nucleus	6	0	0.51	0.01795
GO:0071166	ribonucleoprotein complex localization	6	0	0.51	0.01795
GO:0051510	regulation of unidimensional cell growth	80	7	6.85	0.01799
GO:0001932	regulation of protein phosphorylation	214	20	18.33	0.01803
GO:0006891	intra-Golgi vesicle-mediated transport	63	4	5.4	0.01823
GO:0015914	phospholipid transport	14	1	1.2	0.01836
GO:0051240	positive regulation of multicellular organismal process	63	12	5.4	0.01848
GO:0034219	carbohydrate transmembrane transport	71	6	6.08	0.01885
GO:0006012	galactose metabolic process	40	3	3.43	0.01893
GO:0019538	protein metabolic process	6040	511	517.39	0.01893
GO:0034655	nucleobase-containing compound catabolic process	852	51	72.98	0.01899
GO:0019220	regulation of phosphate metabolic process	449	52	38.46	0.0193
GO:0051174	regulation of phosphorus metabolic process	449	52	38.46	0.0193
GO:0051336	regulation of hydrolase activity	144	11	12.34	0.01936
GO:0030162	regulation of proteolysis	68	9	5.82	0.01937
GO:0006518	peptide metabolic process	51	3	4.37	0.01964
GO:0031047	gene silencing by RNA	245	8	20.99	0.01973
GO:0032101	regulation of response to external stimulus	35	5	3	0.01978
GO:0010054	trichoblast differentiation	218	14	18.67	0.02032
GO:0042454	ribonucleoside catabolic process	745	48	63.82	0.02037
GO:0009164	nucleoside catabolic process	745	48	63.82	0.02037
GO:0006152	purine nucleoside catabolic process	745	48	63.82	0.02037
GO:0006644	phospholipid metabolic process	686	108	58.76	0.02039
GO:0042325	regulation of phosphorylation	220	21	18.85	0.02045
GO:0048438	floral whorl development	295	27	25.27	0.02091
GO:0006598	polyamine catabolic process	28	5	2.4	0.02099
GO:0044265	cellular macromolecule catabolic process	664	48	56.88	0.02116
GO:0006749	glutathione metabolic process	31	2	2.66	0.02117
GO:0007154	cell communication	2293	199	196.42	0.02121
GO:0006464	cellular protein modification process	3473	313	297.5	0.02125
GO:0036211	protein modification process	3473	313	297.5	0.02125
GO:0009683	indoleacetic acid metabolic process	56	4	4.8	0.0213
GO:0009684	indoleacetic acid biosynthetic process	56	4	4.8	0.0213
GO:0009416	response to light stimulus	958	124	82.06	0.02133
GO:0042594	response to starvation	119	9	10.19	0.02149
GO:0009626	plant-type hypersensitive response	218	40	18.67	0.02194
GO:0017006	protein-tetrapyrrole linkage	22	3	1.88	0.02197
GO:1902531	regulation of intracellular signal transduction	186	13	15.93	0.02216
GO:0010038	response to metal ion	433	42	37.09	0.02217
GO:1901565	organonitrogen compound catabolic process	1197	115	102.54	0.02227
GO:0034035	purine ribonucleoside bisphosphate metabolic process	26	2	2.23	0.02234
GO:0015969	guanosine tetraphosphate metabolic process	26	2	2.23	0.02234
GO:0045694	regulation of embryo sac egg cell differentiation	8	1	0.69	0.02238
GO:0009838	abscission	47	3	4.03	0.02245
GO:0010214	seed coat development	28	6	2.4	0.02256
GO:0033043	regulation of organelle organization	239	16	20.47	0.02273
GO:0031124	mRNA 3'-end processing	9	0	0.77	0.02274
GO:0016043	cellular component organization	3379	353	289.45	0.02282
GO:0072665	protein localization to vacuole	165	3	14.13	0.02305
GO:0072666	establishment of protein localization to vacuole	165	3	14.13	0.02305
GO:0006623	protein targeting to vacuole	165	3	14.13	0.02305
GO:0006072	glycerol-3-phosphate metabolic process	16	2	1.37	0.02306
GO:0052646	alditol phosphate metabolic process	16	2	1.37	0.02306
GO:0016574	histone ubiquitination	10	0	0.86	0.02311
GO:0030198	extracellular matrix organization	23	0	1.97	0.0232
GO:0043062	extracellular structure organization	23	0	1.97	0.0232
GO:0010215	cellulose microfibril organization	23	0	1.97	0.0232
GO:0009267	cellular response to starvation	118	9	10.11	0.02337
GO:0051338	regulation of transferase activity	208	20	17.82	0.02346
GO:0006650	glycerophospholipid metabolic process	320	21	27.41	0.02351
GO:0061458	reproductive system development	1456	100	124.72	0.02381
GO:0048608	reproductive structure development	1456	100	124.72	0.02381
GO:0071395	cellular response to jasmonic acid stimulus	137	21	11.74	0.02395
GO:0009867	jasmonic acid mediated signaling pathway	137	21	11.74	0.02395
GO:0071310	cellular response to organic substance	905	88	77.52	0.02401
GO:0031365	N-terminal protein amino acid modification	105	4	8.99	0.02404
GO:0071470	cellular response to osmotic stress	15	4	1.28	0.02412
GO:0090116	C-5 methylation of cytosine	16	2	1.37	0.0243
GO:0032776	DNA methylation on cytosine	16	2	1.37	0.0243
GO:0070585	protein localization to mitochondrion	122	5	10.45	0.02433
GO:0072655	establishment of protein localization to mitochondrion	122	5	10.45	0.02433
GO:0006626	protein targeting to mitochondrion	122	5	10.45	0.02433
GO:0043549	regulation of kinase activity	207	20	17.73	0.0245
GO:0045859	regulation of protein kinase activity	207	20	17.73	0.0245
GO:0010203	response to very low fluence red light stimulus	6	1	0.51	0.02495
GO:0071490	cellular response to far red light	6	1	0.51	0.02495
GO:0010018	far-red light signaling pathway	6	1	0.51	0.02495
GO:0006213	pyrimidine nucleoside metabolic process	55	7	4.71	0.02496
GO:0046131	pyrimidine ribonucleoside metabolic process	55	7	4.71	0.02496
GO:0051346	negative regulation of hydrolase activity	67	8	5.74	0.02503
GO:0010227	floral organ abscission	39	3	3.34	0.02513
GO:0043650	dicarboxylic acid biosynthetic process	39	8	3.34	0.02534
GO:1901071	glucosamine-containing compound metabolic process	45	5	3.85	0.02536
GO:0051604	protein maturation	87	8	7.45	0.02542
GO:0015780	nucleotide-sugar transport	21	2	1.8	0.02542
GO:0009074	aromatic amino acid family catabolic process	101	20	8.65	0.02546
GO:0006814	sodium ion transport	73	10	6.25	0.02553
GO:0072503	cellular divalent inorganic cation homeostasis	37	5	3.17	0.02563
GO:0006779	porphyrin-containing compound biosynthetic process	235	57	20.13	0.02586
GO:0015976	carbon utilization	14	6	1.2	0.02594
GO:0006816	calcium ion transport	160	21	13.71	0.02633
GO:0006783	heme biosynthetic process	67	8	5.74	0.02658
GO:0035436	triose phosphate transmembrane transport	12	1	1.03	0.02664
GO:0000278	mitotic cell cycle	309	14	26.47	0.02686
GO:0044711	single-organism biosynthetic process	4118	451	352.75	0.02747
GO:0080040	positive regulation of cellular response to phosphate starvation	7	3	0.6	0.02755
GO:0032103	positive regulation of response to external stimulus	7	3	0.6	0.02755
GO:0032104	regulation of response to extracellular stimulus	7	3	0.6	0.02755
GO:0032106	positive regulation of response to extracellular stimulus	7	3	0.6	0.02755
GO:0032107	regulation of response to nutrient levels	7	3	0.6	0.02755
GO:0032109	positive regulation of response to nutrient levels	7	3	0.6	0.02755
GO:0046394	carboxylic acid biosynthetic process	1386	183	118.73	0.02779
GO:0016053	organic acid biosynthetic process	1386	183	118.73	0.02779
GO:0010100	negative regulation of photomorphogenesis	19	0	1.63	0.02792
GO:1902410	mitotic cytokinetic process	122	8	10.45	0.02803
GO:0000911	cytokinesis by cell plate formation	122	8	10.45	0.02803
GO:0000281	mitotic cytokinesis	122	8	10.45	0.02803
GO:0046482	para-aminobenzoic acid metabolic process	46	6	3.94	0.02807
GO:0070178	D-serine metabolic process	9	0	0.77	0.02812
GO:0019676	ammonia assimilation cycle	7	3	0.6	0.0283
GO:0006546	glycine catabolic process	65	14	5.57	0.02852
GO:0018377	protein myristoylation	98	4	8.39	0.02872
GO:0006498	N-terminal protein lipidation	98	4	8.39	0.02872
GO:0006499	N-terminal protein myristoylation	98	4	8.39	0.02872
GO:0015931	nucleobase-containing compound transport	145	12	12.42	0.0289
GO:0042440	pigment metabolic process	603	108	51.65	0.03007
GO:0098656	anion transmembrane transport	102	13	8.74	0.03031
GO:1901880	negative regulation of protein depolymerization	13	1	1.11	0.03032
GO:0043242	negative regulation of protein complex disassembly	13	1	1.11	0.03032
GO:0042548	regulation of photosynthesis, light reaction	29	5	2.48	0.03037
GO:0046620	regulation of organ growth	6	0	0.51	0.03072
GO:0046621	negative regulation of organ growth	6	0	0.51	0.03072
GO:0006778	porphyrin-containing compound metabolic process	362	72	31.01	0.03078
GO:0006537	glutamate biosynthetic process	8	2	0.69	0.03079
GO:0048513	organ development	1505	128	128.92	0.0309
GO:0044085	cellular component biogenesis	1698	207	145.45	0.03093
GO:0042430	indole-containing compound metabolic process	109	11	9.34	0.03095
GO:0016128	phytosteroid metabolic process	77	5	6.6	0.03097
GO:0016131	brassinosteroid metabolic process	77	5	6.6	0.03097
GO:0017148	negative regulation of translation	11	2	0.94	0.03098
GO:1901264	carbohydrate derivative transport	45	3	3.85	0.03098
GO:1901879	regulation of protein depolymerization	19	2	1.63	0.0313
GO:0006569	tryptophan catabolic process	50	3	4.28	0.03135
GO:0046218	indolalkylamine catabolic process	50	3	4.28	0.03135
GO:0006591	ornithine metabolic process	18	1	1.54	0.03153
GO:0051494	negative regulation of cytoskeleton organization	16	2	1.37	0.03182
GO:0045454	cell redox homeostasis	182	17	15.59	0.03183
GO:0006760	folic acid-containing compound metabolic process	88	9	7.54	0.03185
GO:0045744	negative regulation of G-protein coupled receptor protein signaling pathway	7	3	0.6	0.03207
GO:0023021	termination of signal transduction	7	3	0.6	0.03207
GO:0038032	termination of G-protein coupled receptor signaling pathway	7	3	0.6	0.03207
GO:0008277	regulation of G-protein coupled receptor protein signaling pathway	7	3	0.6	0.03207
GO:0016485	protein processing	43	6	3.68	0.03209
GO:0010119	regulation of stomatal movement	42	4	3.6	0.03234
GO:0035383	thioester metabolic process	92	6	7.88	0.03251
GO:0006637	acyl-CoA metabolic process	92	6	7.88	0.03251
GO:0008284	positive regulation of cell proliferation	42	4	3.6	0.03253
GO:0010016	shoot system morphogenesis	438	49	37.52	0.03257
GO:0010647	positive regulation of cell communication	44	13	3.77	0.03258
GO:0006066	alcohol metabolic process	418	36	35.81	0.03267
GO:0022604	regulation of cell morphogenesis	83	7	7.11	0.0327
GO:0035196	production of miRNAs involved in gene silencing by miRNA	97	2	8.31	0.03286
GO:0006432	phenylalanyl-tRNA aminoacylation	13	2	1.11	0.03305
GO:0019419	sulfate reduction	10	2	0.86	0.03312
GO:0006505	GPI anchor metabolic process	41	4	3.51	0.03321
GO:1901658	glycosyl compound catabolic process	746	48	63.9	0.03334
GO:0046085	adenosine metabolic process	6	1	0.51	0.03338
GO:0051493	regulation of cytoskeleton organization	142	10	12.16	0.0334
GO:0034754	cellular hormone metabolic process	81	6	6.94	0.03368
GO:0009934	regulation of meristem structural organization	15	2	1.28	0.03376
GO:0042493	response to drug	99	5	8.48	0.03387
GO:0006855	drug transmembrane transport	99	5	8.48	0.03387
GO:0015893	drug transport	99	5	8.48	0.03387
GO:1902532	negative regulation of intracellular signal transduction	11	0	0.94	0.03389
GO:0009733	response to auxin	369	32	31.61	0.03391
GO:0043543	protein acylation	153	9	13.11	0.03403
GO:0071407	cellular response to organic cyclic compound	332	36	28.44	0.03427
GO:0009639	response to red or far red light	383	56	32.81	0.03459
GO:0006739	NADP metabolic process	285	85	24.41	0.03484
GO:0008654	phospholipid biosynthetic process	573	97	49.08	0.03486
GO:0051260	protein homooligomerization	21	6	1.8	0.03493
GO:0048585	negative regulation of response to stimulus	229	29	19.62	0.03526
GO:0045682	regulation of epidermis development	12	4	1.03	0.03603
GO:0061640	cytoskeleton-dependent cytokinesis	282	18	24.16	0.03612
GO:0015693	magnesium ion transport	47	1	4.03	0.03615
GO:0001101	response to acid chemical	807	101	69.13	0.03619
GO:0051186	cofactor metabolic process	928	156	79.49	0.03632
GO:0009627	systemic acquired resistance	239	37	20.47	0.03639
GO:0046653	tetrahydrofolate metabolic process	51	8	4.37	0.03639
GO:0010431	seed maturation	119	9	10.19	0.03651
GO:0044699	single-organism process	15378	1345	1317.29	0.03651
GO:0051567	histone H3-K9 methylation	81	3	6.94	0.03659
GO:0000086	G2/M transition of mitotic cell cycle	34	0	2.91	0.03677
GO:0044839	cell cycle G2/M phase transition	34	0	2.91	0.03677
GO:0015711	organic anion transport	248	21	21.24	0.03692
GO:0046168	glycerol-3-phosphate catabolic process	14	2	1.2	0.03695
GO:0016129	phytosteroid biosynthetic process	76	4	6.51	0.03696
GO:0016132	brassinosteroid biosynthetic process	76	4	6.51	0.03696
GO:0043632	modification-dependent macromolecule catabolic process	403	32	34.52	0.03705
GO:0019941	modification-dependent protein catabolic process	403	32	34.52	0.03705
GO:0009553	embryo sac development	205	9	17.56	0.03707
GO:0009887	organ morphogenesis	397	34	34.01	0.03707
GO:0046501	protoporphyrinogen IX metabolic process	30	5	2.57	0.03726
GO:0006782	protoporphyrinogen IX biosynthetic process	30	5	2.57	0.03726
GO:0042558	pteridine-containing compound metabolic process	91	10	7.8	0.03796
GO:0046907	intracellular transport	1361	108	116.58	0.03799
GO:0032269	negative regulation of cellular protein metabolic process	45	2	3.85	0.03806
GO:0051248	negative regulation of protein metabolic process	45	2	3.85	0.03806
GO:0042753	positive regulation of circadian rhythm	8	3	0.69	0.03813
GO:1990267	response to transition metal nanoparticle	36	7	3.08	0.03832
GO:0016482	cytoplasmic transport	796	50	68.19	0.03835
GO:0001666	response to hypoxia	45	10	3.85	0.03867
GO:0070482	response to oxygen levels	45	10	3.85	0.03867
GO:0036293	response to decreased oxygen levels	45	10	3.85	0.03867
GO:0009911	positive regulation of flower development	43	5	3.68	0.03872
GO:0072529	pyrimidine-containing compound catabolic process	15	1	1.28	0.03878
GO:0010026	trichome differentiation	152	9	13.02	0.03888
GO:0010243	response to organonitrogen compound	158	20	13.53	0.03944
GO:0042450	arginine biosynthetic process via ornithine	7	0	0.6	0.03946
GO:0030001	metal ion transport	709	78	60.73	0.03955
GO:0035195	gene silencing by miRNA	101	2	8.65	0.03955
GO:0007018	microtubule-based movement	85	6	7.28	0.0397
GO:0033523	histone H2B ubiquitination	9	0	0.77	0.03999
GO:0006304	DNA modification	127	7	10.88	0.03999
GO:0044728	DNA methylation or demethylation	127	7	10.88	0.03999
GO:0006796	phosphate-containing compound metabolic process	4971	493	425.82	0.04035
GO:0009310	amine catabolic process	78	8	6.68	0.04038
GO:0042402	cellular biogenic amine catabolic process	78	8	6.68	0.04038
GO:0046108	uridine metabolic process	9	1	0.77	0.04045
GO:0071822	protein complex subunit organization	979	135	83.86	0.04059
GO:0046395	carboxylic acid catabolic process	469	51	40.17	0.04063
GO:0016054	organic acid catabolic process	469	51	40.17	0.04063
GO:0006403	RNA localization	94	9	8.05	0.04065
GO:0050657	nucleic acid transport	94	9	8.05	0.04065
GO:0050658	RNA transport	94	9	8.05	0.04065
GO:0051236	establishment of RNA localization	94	9	8.05	0.04065
GO:0051028	mRNA transport	91	9	7.8	0.04118
GO:0043467	regulation of generation of precursor metabolites and energy	30	5	2.57	0.04126
GO:0031425	chloroplast RNA processing	28	1	2.4	0.0414
GO:0032011	ARF protein signal transduction	30	0	2.57	0.04152
GO:0032012	regulation of ARF protein signal transduction	30	0	2.57	0.04152
GO:0019725	cellular homeostasis	347	46	29.72	0.0416
GO:0043605	cellular amide catabolic process	11	4	0.94	0.04174
GO:0043405	regulation of MAP kinase activity	27	8	2.31	0.04187
GO:0044700	single organism signaling	2099	183	179.8	0.04191
GO:0006511	ubiquitin-dependent protein catabolic process	400	31	34.26	0.04217
GO:0048829	root cap development	16	1	1.37	0.04241
GO:0006790	sulfur compound metabolic process	787	125	67.41	0.04256
GO:0080183	response to photooxidative stress	8	0	0.69	0.04272
GO:1901136	carbohydrate derivative catabolic process	815	56	69.81	0.0429
GO:0002832	negative regulation of response to biotic stimulus	10	2	0.86	0.04306
GO:0032102	negative regulation of response to external stimulus	10	2	0.86	0.04306
GO:0043901	negative regulation of multi-organism process	10	2	0.86	0.04306
GO:0015743	malate transport	6	2	0.51	0.04307
GO:0009653	anatomical structure morphogenesis	1314	107	112.56	0.04362
GO:0010193	response to ozone	14	2	1.2	0.04384
GO:0006887	exocytosis	47	3	4.03	0.0439
GO:0051241	negative regulation of multicellular organismal process	62	0	5.31	0.04439
GO:0048278	vesicle docking	28	0	2.4	0.04478
GO:0018342	protein prenylation	19	2	1.63	0.04509
GO:0097354	prenylation	19	2	1.63	0.04509
GO:0009790	embryo development	588	32	50.37	0.04526
GO:0043631	RNA polyadenylation	16	2	1.37	0.04539
GO:0006882	cellular zinc ion homeostasis	7	2	0.6	0.04542
GO:0006305	DNA alkylation	126	7	10.79	0.04576
GO:0006306	DNA methylation	126	7	10.79	0.04576
GO:0031050	dsRNA fragmentation	122	4	10.45	0.04596
GO:0071359	cellular response to dsRNA	122	4	10.45	0.04596
GO:0043331	response to dsRNA	122	4	10.45	0.04596
GO:0070918	production of small RNA involved in gene silencing by RNA	122	4	10.45	0.04596
GO:0009880	embryonic pattern specification	38	2	3.26	0.04603
GO:0043407	negative regulation of MAP kinase activity	10	0	0.86	0.0461
GO:0043409	negative regulation of MAPK cascade	10	0	0.86	0.0461
GO:0023052	signaling	2102	183	180.06	0.04627
GO:0042592	homeostatic process	444	50	38.03	0.04678
GO:0055076	transition metal ion homeostasis	50	6	4.28	0.04735
GO:0010205	photoinhibition	17	3	1.46	0.04762
GO:0043155	negative regulation of photosynthesis, light reaction	17	3	1.46	0.04762
GO:0097306	cellular response to alcohol	191	24	16.36	0.04763
GO:0009071	serine family amino acid catabolic process	68	14	5.82	0.04768
GO:0070070	proton-transporting V-type ATPase complex assembly	9	0	0.77	0.0484
GO:0017038	protein import	318	20	27.24	0.04847
GO:0006405	RNA export from nucleus	93	9	7.97	0.04853
GO:0046486	glycerolipid metabolic process	359	24	30.75	0.04863
GO:0010200	response to chitin	142	19	12.16	0.04876
GO:0070071	proton-transporting two-sector ATPase complex assembly	12	0	1.03	0.04889
GO:0008544	epidermis development	529	44	45.31	0.04893
GO:0043588	skin development	529	44	45.31	0.04893
GO:0006406	mRNA export from nucleus	90	9	7.71	0.04926
GO:0048523	negative regulation of cellular process	552	59	47.28	0.04937
GO:0016998	cell wall macromolecule catabolic process	57	6	4.88	0.04993

## Sheet: S20 vs S2.topGO_CC
GO.ID	Term	Annotated	Significant	Expected	KS
GO:0009535	chloroplast thylakoid membrane	483	153	45.04	5.4e-28
GO:0009941	chloroplast envelope	847	167	78.99	3.5e-25
GO:0009570	chloroplast stroma	978	202	91.2	1.3e-23
GO:0009522	photosystem I	117	64	10.91	5.6e-17
GO:0009523	photosystem II	169	73	15.76	4.3e-15
GO:0009507	chloroplast	3384	540	315.58	5.1e-15
GO:0009538	photosystem I reaction center	22	19	2.05	1.9e-13
GO:0010287	plastoglobule	95	36	8.86	9.4e-10
GO:0009534	chloroplast thylakoid	676	200	63.04	2.7e-08
GO:0009579	thylakoid	873	269	81.41	3.7e-08
GO:0000786	nucleosome	96	36	8.95	1.1e-07
GO:0009543	chloroplast thylakoid lumen	98	34	9.14	1.8e-06
GO:0010319	stromule	62	22	5.78	6.5e-06
GO:0009654	photosystem II oxygen evolving complex	41	19	3.82	9.6e-06
GO:0044424	intracellular part	11761	1177	1096.78	4.3e-05
GO:0048046	apoplast	370	65	34.5	4.5e-05
GO:0009783	photosystem II antenna complex	12	5	1.12	9.5e-05
GO:0044434	chloroplast part	1936	386	180.54	0.00014
GO:0080008	Cul4-RING E3 ubiquitin ligase complex	101	6	9.42	0.00023
GO:0031969	chloroplast membrane	190	22	17.72	0.00033
GO:0090575	RNA polymerase II transcription factor complex	67	3	6.25	0.00059
GO:0009533	chloroplast stromal thylakoid	10	5	0.93	0.00067
GO:0030119	AP-type membrane coat adaptor complex	47	1	4.38	0.00158
GO:0000220	vacuolar proton-transporting V-type ATPase, V0 domain	23	1	2.14	0.00169
GO:0000311	plastid large ribosomal subunit	7	5	0.65	0.00178
GO:0009506	plasmodesma	483	34	45.04	0.00197
GO:0030665	clathrin-coated vesicle membrane	40	0	3.73	0.00199
GO:0031977	thylakoid lumen	128	46	11.94	0.00297
GO:0030076	light-harvesting complex	33	12	3.08	0.00323
GO:0009512	cytochrome b6f complex	6	2	0.56	0.00424
GO:0005871	kinesin complex	79	6	7.37	0.0055
GO:0009317	acetyl-CoA carboxylase complex	11	3	1.03	0.00736
GO:0000159	protein phosphatase type 2A complex	27	1	2.52	0.00832
GO:0005615	extracellular space	34	0	3.17	0.00883
GO:0030118	clathrin coat	70	1	6.53	0.01014
GO:0031306	intrinsic component of mitochondrial outer membrane	10	1	0.93	0.01093
GO:0031307	integral component of mitochondrial outer membrane	10	1	0.93	0.01093
GO:0032592	integral component of mitochondrial membrane	10	1	0.93	0.01093
GO:0098573	intrinsic component of mitochondrial membrane	10	1	0.93	0.01093
GO:0030131	clathrin adaptor complex	39	1	3.64	0.01162
GO:0005669	transcription factor TFIID complex	21	0	1.96	0.01167
GO:0009706	chloroplast inner membrane	68	11	6.34	0.01325
GO:0031907	microbody lumen	6	3	0.56	0.0135
GO:0005782	peroxisomal matrix	6	3	0.56	0.0135
GO:0009501	amyloplast	56	4	5.22	0.01418
GO:0030120	vesicle coat	69	4	6.43	0.01441
GO:0000790	nuclear chromatin	11	0	1.03	0.01457
GO:0042720	mitochondrial inner membrane peptidase complex	9	1	0.84	0.01502
GO:0030125	clathrin vesicle coat	31	0	2.89	0.01505
GO:0009528	plastid inner membrane	73	11	6.81	0.01589
GO:0033180	proton-transporting V-type ATPase, V1 domain	23	2	2.14	0.01701
GO:0005737	cytoplasm	9025	913	841.64	0.01802
GO:0044438	microbody part	37	5	3.45	0.01975
GO:0044439	peroxisomal part	37	5	3.45	0.01975
GO:0046930	pore complex	43	2	4.01	0.0198
GO:0005965	protein farnesyltransferase complex	10	2	0.93	0.02003
GO:0043231	intracellular membrane-bounded organelle	9029	973	842.01	0.02026
GO:0032040	small-subunit processome	8	2	0.75	0.02176
GO:0030684	preribosome	8	2	0.75	0.02176
GO:0043227	membrane-bounded organelle	9031	973	842.2	0.02242
GO:0016363	nuclear matrix	13	0	1.21	0.02369
GO:0016602	CCAAT-binding factor complex	23	2	2.14	0.02452
GO:0031248	protein acetyltransferase complex	19	2	1.77	0.02626
GO:1902493	acetyltransferase complex	19	2	1.77	0.02626
GO:0000123	histone acetyltransferase complex	19	2	1.77	0.02626
GO:0009537	proplastid	12	1	1.12	0.02894
GO:0005829	cytosol	1518	89	141.56	0.0293
GO:0019898	extrinsic component of membrane	120	22	11.19	0.03007
GO:0005783	endoplasmic reticulum	680	49	63.41	0.0308
GO:0005960	glycine cleavage complex	13	4	1.21	0.03108
GO:0009524	phragmoplast	52	6	4.85	0.03273
GO:0030123	AP-3 adaptor complex	8	0	0.75	0.03599
GO:0031012	extracellular matrix	17	1	1.59	0.03658
GO:0031301	integral component of organelle membrane	70	6	6.53	0.03698
GO:0033178	proton-transporting two-sector ATPase complex, catalytic domain	64	7	5.97	0.03725
GO:0005635	nuclear envelope	71	3	6.62	0.03913
GO:0009331	glycerol-3-phosphate dehydrogenase complex	15	2	1.4	0.03941
GO:0000793	condensed chromosome	25	1	2.33	0.04376
GO:0005643	nuclear pore	36	1	3.36	0.04394
GO:0005886	plasma membrane	1867	139	174.11	0.04645
GO:0000145	exocyst	29	3	2.7	0.04759
GO:0009295	nucleoid	58	9	5.41	0.04814

## Sheet: S20 vs S2.topGO_MF
GO.ID	Term	Annotated	Significant	Expected	KS
GO:0016168	chlorophyll binding	109	52	8.84	4.7e-24
GO:0045548	phenylalanine ammonia-lyase activity	41	16	3.32	2.3e-18
GO:0005524	ATP binding	3741	327	303.28	1.9e-14
GO:0009882	blue light photoreceptor activity	36	5	2.92	5.7e-13
GO:0004813	alanine-tRNA ligase activity	14	1	1.13	4.8e-07
GO:0004332	fructose-bisphosphate aldolase activity	38	7	3.08	1.6e-06
GO:0003924	GTPase activity	282	16	22.86	2.3e-06
GO:0000155	phosphorelay sensor kinase activity	93	13	7.54	3.8e-06
GO:0008266	poly(U) RNA binding	32	11	2.59	4.8e-06
GO:0004807	triose-phosphate isomerase activity	20	4	1.62	6.4e-06
GO:0005388	calcium-transporting ATPase activity	56	11	4.54	6.8e-06
GO:2001070	starch binding	26	4	2.11	1.1e-05
GO:0016905	myosin heavy chain kinase activity	39	5	3.16	2.1e-05
GO:0004832	valine-tRNA ligase activity	7	1	0.57	3.8e-05
GO:0048529	magnesium-protoporphyrin IX monomethyl ester (oxidative) cyclase activity	6	2	0.49	9e-05
GO:0042803	protein homodimerization activity	152	13	12.32	0.00012
GO:0016767	geranylgeranyl-diphosphate geranylgeranyltransferase activity	19	4	1.54	0.00012
GO:0043546	molybdopterin cofactor binding	8	4	0.65	0.00013
GO:0047100	glyceraldehyde-3-phosphate dehydrogenase (NADP+) (phosphorylating) activity	10	7	0.81	0.00015
GO:0005509	calcium ion binding	485	68	39.32	0.00019
GO:0030983	mismatched DNA binding	20	0	1.62	0.00021
GO:0009055	electron carrier activity	837	61	67.85	0.00023
GO:0051287	NAD binding	146	21	11.84	0.00024
GO:0016813	hydrolase activity, acting on carbon-nitrogen (but not peptide) bonds, in linear amidines	21	7	1.7	0.00025
GO:0051219	phosphoprotein binding	11	0	0.89	0.00026
GO:0002161	aminoacyl-tRNA editing activity	19	1	1.54	0.00026
GO:0008353	RNA polymerase II carboxy-terminal domain kinase activity	21	3	1.7	0.00026
GO:0010277	chlorophyllide a oxygenase [overall] activity	18	9	1.46	0.00027
GO:0004124	cysteine synthase activity	24	4	1.95	0.00028
GO:0004014	adenosylmethionine decarboxylase activity	21	7	1.7	0.00031
GO:0016984	ribulose-bisphosphate carboxylase activity	18	9	1.46	0.00036
GO:0016652	oxidoreductase activity, acting on NAD(P)H, NAD(P) as acceptor	13	1	1.05	0.0004
GO:0016597	amino acid binding	92	13	7.46	0.00042
GO:0010484	H3 histone acetyltransferase activity	9	1	0.73	0.00043
GO:0080041	ADP-ribose pyrophosphohydrolase activity	11	4	0.89	0.00045
GO:0016760	cellulose synthase (UDP-forming) activity	60	10	4.86	0.00047
GO:0008026	ATP-dependent helicase activity	220	23	17.83	0.00055
GO:0019829	cation-transporting ATPase activity	175	19	14.19	0.0006
GO:0004072	aspartate kinase activity	7	3	0.57	0.00061
GO:0008028	monocarboxylic acid transmembrane transporter activity	38	3	3.08	0.00061
GO:0016831	carboxy-lyase activity	223	40	18.08	0.00079
GO:0008891	glycolate oxidase activity	14	0	1.13	0.00079
GO:0004345	glucose-6-phosphate dehydrogenase activity	20	4	1.62	0.00079
GO:0008859	exoribonuclease II activity	6	1	0.49	0.00087
GO:0052592	oxidoreductase activity, acting on CH or CH2 groups, with an iron-sulfur protein as acceptor	11	1	0.89	0.00094
GO:0000166	nucleotide binding	6463	536	523.94	0.00095
GO:0004197	cysteine-type endopeptidase activity	39	3	3.16	0.00096
GO:0000049	tRNA binding	35	3	2.84	0.00099
GO:0051537	2 iron, 2 sulfur cluster binding	75	15	6.08	0.00101
GO:0008601	protein phosphatase type 2A regulator activity	31	2	2.51	0.00108
GO:0004412	homoserine dehydrogenase activity	9	3	0.73	0.00108
GO:0004372	glycine hydroxymethyltransferase activity	29	5	2.35	0.00108
GO:0004362	glutathione-disulfide reductase activity	8	0	0.65	0.00116
GO:0010181	FMN binding	108	11	8.76	0.00124
GO:0004029	aldehyde dehydrogenase (NAD) activity	24	1	1.95	0.00124
GO:0008536	Ran GTPase binding	53	2	4.3	0.00128
GO:0050236	pyridoxine:NADP 4-dehydrogenase activity	11	0	0.89	0.00131
GO:0004348	glucosylceramidase activity	13	0	1.05	0.00136
GO:0009703	nitrate reductase (NADH) activity	10	4	0.81	0.00138
GO:0004506	squalene monooxygenase activity	10	3	0.81	0.00138
GO:0004789	thiamine-phosphate diphosphorylase activity	14	0	1.13	0.00145
GO:0050661	NADP binding	153	23	12.4	0.0015
GO:0004222	metalloendopeptidase activity	113	13	9.16	0.00168
GO:0045435	lycopene epsilon cyclase activity	7	1	0.57	0.0018
GO:0004565	beta-galactosidase activity	52	2	4.22	0.00182
GO:0003755	peptidyl-prolyl cis-trans isomerase activity	99	15	8.03	0.00182
GO:0015662	ATPase activity, coupled to transmembrane movement of ions, phosphorylative mechanism	81	12	6.57	0.00194
GO:0004640	phosphoribosylanthranilate isomerase activity	14	0	1.13	0.0021
GO:0005516	calmodulin binding	167	18	13.54	0.00211
GO:0004176	ATP-dependent peptidase activity	25	4	2.03	0.00254
GO:0008236	serine-type peptidase activity	341	26	27.64	0.00261
GO:0046982	protein heterodimerization activity	175	36	14.19	0.00264
GO:0050203	oxalate-CoA ligase activity	9	4	0.73	0.0027
GO:0016836	hydro-lyase activity	170	19	13.78	0.00283
GO:0004630	phospholipase D activity	31	2	2.51	0.00285
GO:0015078	hydrogen ion transmembrane transporter activity	223	13	18.08	0.00285
GO:0004175	endopeptidase activity	515	39	41.75	0.00288
GO:0033293	monocarboxylic acid binding	19	2	1.54	0.00292
GO:0005215	transporter activity	1987	159	161.08	0.00292
GO:0004812	aminoacyl-tRNA ligase activity	132	12	10.7	0.00292
GO:0004930	G-protein coupled receptor activity	44	3	3.57	0.00298
GO:0008792	arginine decarboxylase activity	14	3	1.13	0.00331
GO:0003857	3-hydroxyacyl-CoA dehydrogenase activity	15	0	1.22	0.00354
GO:0003978	UDP-glucose 4-epimerase activity	20	1	1.62	0.00357
GO:0004755	saccharopine dehydrogenase (NADP+, L-glutamate-forming) activity	7	1	0.57	0.00371
GO:0047130	saccharopine dehydrogenase (NADP+, L-lysine-forming) activity	7	1	0.57	0.00371
GO:0003777	microtubule motor activity	88	6	7.13	0.00374
GO:0044769	ATPase activity, coupled to transmembrane movement of ions, rotational mechanism	66	7	5.35	0.00381
GO:0016791	phosphatase activity	588	51	47.67	0.00387
GO:0004867	serine-type endopeptidase inhibitor activity	42	4	3.4	0.00394
GO:0004471	malate dehydrogenase (decarboxylating) (NAD+) activity	6	0	0.49	0.00395
GO:0003700	sequence-specific DNA binding transcription factor activity	910	117	73.77	0.00397
GO:0016149	translation release factor activity, codon specific	17	3	1.38	0.00402
GO:0009011	starch synthase activity	29	1	2.35	0.00409
GO:0004013	adenosylhomocysteinase activity	8	0	0.65	0.00415
GO:0008144	drug binding	17	3	1.38	0.00418
GO:0070290	N-acylphosphatidylethanolamine-specific phospholipase D activity	30	2	2.43	0.00419
GO:0016667	oxidoreductase activity, acting on a sulfur group of donors	204	20	16.54	0.00433
GO:0005053	peroxisome matrix targeting signal-2 binding	11	0	0.89	0.00445
GO:0004310	farnesyl-diphosphate farnesyltransferase activity	13	2	1.05	0.00453
GO:0051996	squalene synthase activity	13	2	1.05	0.00453
GO:0003796	lysozyme activity	9	0	0.73	0.00455
GO:0009881	photoreceptor activity	56	8	4.54	0.00463
GO:0008484	sulfuric ester hydrolase activity	6	0	0.49	0.00479
GO:0004046	aminoacylase activity	6	1	0.49	0.00491
GO:0004033	aldo-keto reductase (NADP) activity	21	2	1.7	0.00494
GO:0051539	4 iron, 4 sulfur cluster binding	66	2	5.35	0.00508
GO:0016639	oxidoreductase activity, acting on the CH-NH2 group of donors, NAD or NADP as acceptor	17	1	1.38	0.0052
GO:0008559	xenobiotic-transporting ATPase activity	27	0	2.19	0.00553
GO:0008469	histone-arginine N-methyltransferase activity	10	0	0.81	0.00559
GO:0004365	glyceraldehyde-3-phosphate dehydrogenase (NAD+) (phosphorylating) activity	15	3	1.22	0.00568
GO:0015294	solute:cation symporter activity	118	10	9.57	0.00579
GO:0004177	aminopeptidase activity	54	1	4.38	0.006
GO:0003989	acetyl-CoA carboxylase activity	15	3	1.22	0.00612
GO:0045431	flavonol synthase activity	12	1	0.97	0.00619
GO:0016301	kinase activity	2744	227	222.45	0.00632
GO:0003913	DNA photolyase activity	28	3	2.27	0.00647
GO:0016887	ATPase activity	876	78	71.02	0.00647
GO:0004366	glycerol-3-phosphate O-acyltransferase activity	18	4	1.46	0.00647
GO:0015926	glucosidase activity	130	11	10.54	0.00663
GO:0004674	protein serine/threonine kinase activity	1374	113	111.39	0.00669
GO:0003849	3-deoxy-7-phosphoheptulonate synthase activity	9	5	0.73	0.0067
GO:0003684	damaged DNA binding	37	3	3	0.00682
GO:0004815	aspartate-tRNA ligase activity	7	0	0.57	0.00687
GO:0043565	sequence-specific DNA binding	461	52	37.37	0.00708
GO:0008568	microtubule-severing ATPase activity	64	2	5.19	0.00716
GO:0005083	small GTPase regulator activity	75	2	6.08	0.00724
GO:0004324	ferredoxin-NADP+ reductase activity	7	1	0.57	0.00727
GO:0004781	sulfate adenylyltransferase (ATP) activity	6	1	0.49	0.00764
GO:0015299	solute:proton antiporter activity	62	1	5.03	0.00775
GO:0036361	racemase activity, acting on amino acids and derivatives	11	0	0.89	0.00779
GO:0004635	phosphoribosyl-AMP cyclohydrolase activity	7	0	0.57	0.00822
GO:0004636	phosphoribosyl-ATP diphosphatase activity	7	0	0.57	0.00822
GO:0050660	flavin adenine dinucleotide binding	265	21	21.48	0.00836
GO:0008237	metallopeptidase activity	178	15	14.43	0.00837
GO:0008964	phosphoenolpyruvate carboxylase activity	18	5	1.46	0.00931
GO:0016854	racemase and epimerase activity	81	7	6.57	0.00933
GO:0004729	oxygen-dependent protoporphyrinogen oxidase activity	14	1	1.13	0.0095
GO:0004856	xylulokinase activity	10	1	0.81	0.00964
GO:0016661	oxidoreductase activity, acting on other nitrogenous compounds as donors	15	6	1.22	0.01035
GO:0008883	glutamyl-tRNA reductase activity	9	2	0.73	0.01035
GO:0004300	enoyl-CoA hydratase activity	21	1	1.7	0.01061
GO:0016884	carbon-nitrogen ligase activity, with glutamine as amido-N-donor	60	3	4.86	0.01078
GO:0017111	nucleoside-triphosphatase activity	1586	126	128.57	0.01097
GO:0004707	MAP kinase activity	54	9	4.38	0.01126
GO:0003827	alpha-1,3-mannosylglycoprotein 2-beta-N-acetylglucosaminyltransferase activity	9	2	0.73	0.01129
GO:0019783	small conjugating protein-specific protease activity	16	2	1.3	0.01131
GO:0050833	pyruvate transmembrane transporter activity	8	0	0.65	0.01137
GO:0043021	ribonucleoprotein complex binding	34	1	2.76	0.01138
GO:0016730	oxidoreductase activity, acting on iron-sulfur proteins as donors	12	1	0.97	0.01144
GO:0005351	sugar:proton symporter activity	84	6	6.81	0.01177
GO:0005402	cation:sugar symporter activity	84	6	6.81	0.01177
GO:0015295	solute:proton symporter activity	84	6	6.81	0.01177
GO:0004326	tetrahydrofolylpolyglutamate synthase activity	11	0	0.89	0.01186
GO:0004683	calmodulin-dependent protein kinase activity	119	13	9.65	0.01214
GO:0008253	5'-nucleotidase activity	14	0	1.13	0.01216
GO:0003746	translation elongation factor activity	80	5	6.49	0.01224
GO:0030151	molybdenum ion binding	23	4	1.86	0.01227
GO:0016630	protochlorophyllide reductase activity	29	3	2.35	0.01227
GO:0070567	cytidylyltransferase activity	27	2	2.19	0.01236
GO:0051002	ligase activity, forming nitrogen-metal bonds	8	3	0.65	0.0124
GO:0051003	ligase activity, forming nitrogen-metal bonds, forming coordination complexes	8	3	0.65	0.0124
GO:0016851	magnesium chelatase activity	8	3	0.65	0.0124
GO:0015165	pyrimidine nucleotide-sugar transmembrane transporter activity	7	1	0.57	0.0124
GO:0036094	small molecule binding	6668	557	540.56	0.0125
GO:0009001	serine O-acetyltransferase activity	8	2	0.65	0.01268
GO:0016412	serine O-acyltransferase activity	8	2	0.65	0.01268
GO:0033743	peptide-methionine (R)-S-oxide reductase activity	11	0	0.89	0.01277
GO:0008703	5-amino-6-(5-phosphoribosylamino)uracil reductase activity	6	0	0.49	0.01283
GO:0004457	lactate dehydrogenase activity	12	0	0.97	0.01285
GO:0016853	isomerase activity	505	55	40.94	0.01303
GO:0042802	identical protein binding	332	26	26.91	0.01317
GO:0004697	protein kinase C activity	26	1	2.11	0.01347
GO:0004040	amidase activity	10	2	0.81	0.01399
GO:0036442	hydrogen-exporting ATPase activity	61	6	4.95	0.01419
GO:0005216	ion channel activity	183	14	14.84	0.01419
GO:0047661	amino-acid racemase activity	10	0	0.81	0.01435
GO:0047652	allantoate deiminase activity	9	1	0.73	0.01461
GO:0022857	transmembrane transporter activity	1497	106	121.36	0.01468
GO:0004737	pyruvate decarboxylase activity	8	0	0.65	0.01473
GO:0008408	3'-5' exonuclease activity	47	6	3.81	0.0151
GO:0016262	protein N-acetylglucosaminyltransferase activity	7	0	0.57	0.01523
GO:0042409	caffeoyl-CoA O-methyltransferase activity	21	4	1.7	0.01543
GO:0010013	N-1-naphthylphthalamic acid binding	9	1	0.73	0.01588
GO:0047622	adenosine nucleosidase activity	8	1	0.65	0.01599
GO:0045437	uridine nucleosidase activity	8	1	0.65	0.01599
GO:0072585	xanthosine nucleotidase activity	8	1	0.65	0.01599
GO:0050263	ribosylpyrimidine nucleosidase activity	8	1	0.65	0.01599
GO:0005313	L-glutamate transmembrane transporter activity	6	2	0.49	0.01607
GO:0005310	dicarboxylic acid transmembrane transporter activity	10	3	0.81	0.01639
GO:0005548	phospholipid transporter activity	14	1	1.13	0.01675
GO:0004012	phospholipid-translocating ATPase activity	14	1	1.13	0.01675
GO:0016898	oxidoreductase activity, acting on the CH-OH group of donors, cytochrome as acceptor	8	0	0.65	0.01691
GO:0004458	D-lactate dehydrogenase (cytochrome) activity	8	0	0.65	0.01691
GO:0000822	inositol hexakisphosphate binding	20	0	1.62	0.01703
GO:0016874	ligase activity	565	41	45.8	0.01713
GO:0043178	alcohol binding	30	0	2.43	0.01727
GO:0046906	tetrapyrrole binding	822	96	66.64	0.01729
GO:0004611	phosphoenolpyruvate carboxykinase activity	28	7	2.27	0.01735
GO:0003844	1,4-alpha-glucan branching enzyme activity	9	0	0.73	0.01742
GO:0015036	disulfide oxidoreductase activity	135	14	10.94	0.01749
GO:0004869	cysteine-type endopeptidase inhibitor activity	29	3	2.35	0.0177
GO:0030246	carbohydrate binding	285	29	23.1	0.01773
GO:0015154	disaccharide transmembrane transporter activity	8	4	0.65	0.01781
GO:0015085	calcium ion transmembrane transporter activity	78	11	6.32	0.01792
GO:0004551	nucleotide diphosphatase activity	15	3	1.22	0.01798
GO:0004096	catalase activity	10	3	0.81	0.01845
GO:0047724	inosine nucleosidase activity	13	1	1.05	0.01868
GO:0080084	5S rDNA binding	7	2	0.57	0.01872
GO:0008835	diaminohydroxyphosphoribosylaminopyrimidine deaminase activity	7	0	0.57	0.01874
GO:0046961	proton-transporting ATPase activity, rotational mechanism	51	6	4.13	0.01883
GO:0016857	racemase and epimerase activity, acting on carbohydrates and derivatives	65	7	5.27	0.01885
GO:0031420	alkali metal ion binding	26	1	2.11	0.01908
GO:0004743	pyruvate kinase activity	26	1	2.11	0.01908
GO:0030955	potassium ion binding	26	1	2.11	0.01908
GO:0016781	phosphotransferase activity, paired acceptors	10	2	0.81	0.01921
GO:0004607	phosphatidylcholine-sterol O-acyltransferase activity	11	0	0.89	0.01938
GO:0003973	(S)-2-hydroxy-acid oxidase activity	18	0	1.46	0.01977
GO:0016773	phosphotransferase activity, alcohol group as acceptor	2318	190	187.92	0.01991
GO:0016731	oxidoreductase activity, acting on iron-sulfur proteins as donors, NAD or NADP as acceptor	10	1	0.81	0.02001
GO:0033926	glycopeptide alpha-N-acetylgalactosaminidase activity	33	3	2.68	0.02009
GO:0020037	heme binding	713	44	57.8	0.02009
GO:0048037	cofactor binding	1176	116	95.34	0.0205
GO:0051119	sugar transmembrane transporter activity	106	13	8.59	0.02073
GO:0015297	antiporter activity	204	12	16.54	0.02077
GO:0016413	O-acetyltransferase activity	11	3	0.89	0.02079
GO:0050373	UDP-arabinose 4-epimerase activity	8	1	0.65	0.02103
GO:0008020	G-protein coupled photoreceptor activity	13	1	1.05	0.02115
GO:0004252	serine-type endopeptidase activity	212	17	17.19	0.02148
GO:0009008	DNA-methyltransferase activity	16	2	1.3	0.0215
GO:0003886	DNA (cytosine-5-)-methyltransferase activity	16	2	1.3	0.0215
GO:0022803	passive transmembrane transporter activity	192	17	15.57	0.02157
GO:0015267	channel activity	192	17	15.57	0.02157
GO:0003729	mRNA binding	19	4	1.54	0.0218
GO:0044822	poly(A) RNA binding	19	4	1.54	0.0218
GO:0004618	phosphoglycerate kinase activity	11	2	0.89	0.02183
GO:0005338	nucleotide-sugar transmembrane transporter activity	16	1	1.3	0.02183
GO:0016893	endonuclease activity, active with either ribo- or deoxyribonucleic acids and producing 5'-phosphomonoesters	79	4	6.4	0.02196
GO:0004666	prostaglandin-endoperoxide synthase activity	6	2	0.49	0.02244
GO:0022838	substrate-specific channel activity	191	17	15.48	0.02256
GO:0004605	phosphatidate cytidylyltransferase activity	13	1	1.05	0.02323
GO:0031516	far-red light photoreceptor activity	6	1	0.49	0.02332
GO:0009883	red or far-red light photoreceptor activity	6	1	0.49	0.02332
GO:0016157	sucrose synthase activity	16	0	1.3	0.02345
GO:0008889	glycerophosphodiester phosphodiesterase activity	14	6	1.13	0.02375
GO:0005230	extracellular ligand-gated ion channel activity	67	5	5.43	0.02415
GO:0016308	1-phosphatidylinositol-4-phosphate 5-kinase activity	13	0	1.05	0.02417
GO:0071917	triose-phosphate transmembrane transporter activity	12	1	0.97	0.02432
GO:0016307	phosphatidylinositol phosphate kinase activity	16	0	1.3	0.02478
GO:0022892	substrate-specific transporter activity	1330	95	107.82	0.02538
GO:0004721	phosphoprotein phosphatase activity	349	26	28.29	0.02584
GO:0050662	coenzyme binding	773	78	62.67	0.02612
GO:0003941	L-serine ammonia-lyase activity	9	0	0.73	0.02632
GO:0030378	serine racemase activity	9	0	0.73	0.02632
GO:0008721	D-serine ammonia-lyase activity	9	0	0.73	0.02632
GO:0008409	5'-3' exonuclease activity	13	1	1.05	0.02635
GO:0016623	oxidoreductase activity, acting on the aldehyde or oxo group of donors, oxygen as acceptor	21	0	1.7	0.02739
GO:0022834	ligand-gated channel activity	80	5	6.49	0.02756
GO:0015276	ligand-gated ion channel activity	80	5	6.49	0.02756
GO:0016670	oxidoreductase activity, acting on a sulfur group of donors, oxygen as acceptor	9	1	0.73	0.02775
GO:0035639	purine ribonucleoside triphosphate binding	4261	349	345.43	0.0279
GO:0004660	protein farnesyltransferase activity	9	2	0.73	0.02872
GO:0030234	enzyme regulator activity	382	27	30.97	0.02958
GO:0030170	pyridoxal phosphate binding	332	31	26.91	0.02983
GO:0015095	magnesium ion transmembrane transporter activity	46	1	3.73	0.02991
GO:0047134	protein-disulfide reductase activity	9	0	0.73	0.03032
GO:0008477	purine nucleosidase activity	14	1	1.13	0.03065
GO:0015215	nucleotide transmembrane transporter activity	33	1	2.68	0.03073
GO:0003959	NADPH dehydrogenase activity	8	2	0.65	0.03075
GO:0061630	ubiquitin protein ligase activity	10	0	0.81	0.03083
GO:0034450	ubiquitin-ubiquitin ligase activity	10	0	0.81	0.03083
GO:0034593	phosphatidylinositol bisphosphate phosphatase activity	6	0	0.49	0.031
GO:0034595	phosphatidylinositol phosphate 5-phosphatase activity	6	0	0.49	0.031
GO:0004612	phosphoenolpyruvate carboxykinase (ATP) activity	9	1	0.73	0.03113
GO:0047458	beta-pyrazolylalanine synthase activity	6	0	0.49	0.03126
GO:0016462	pyrophosphatase activity	1676	136	135.87	0.03163
GO:0004826	phenylalanine-tRNA ligase activity	13	2	1.05	0.03208
GO:0016896	exoribonuclease activity, producing 5'-phosphomonoesters	37	7	3	0.03208
GO:0004532	exoribonuclease activity	37	7	3	0.03208
GO:0004367	glycerol-3-phosphate dehydrogenase [NAD+] activity	14	2	1.13	0.03209
GO:0008318	protein prenyltransferase activity	17	2	1.38	0.03209
GO:0004609	phosphatidylserine decarboxylase activity	9	1	0.73	0.03219
GO:0004031	aldehyde oxidase activity	20	0	1.62	0.03252
GO:0005319	lipid transporter activity	42	2	3.4	0.03283
GO:0032440	2-alkenal reductase [NAD(P)] activity	318	26	25.78	0.03327
GO:0016628	oxidoreductase activity, acting on the CH-CH group of donors, NAD or NADP as acceptor	408	38	33.08	0.034
GO:0016166	phytoene dehydrogenase activity	7	0	0.57	0.03442
GO:0042578	phosphoric ester hydrolase activity	734	70	59.5	0.03478
GO:1901681	sulfur compound binding	42	2	3.4	0.03489
GO:0015035	protein disulfide oxidoreductase activity	118	13	9.57	0.0352
GO:0045330	aspartyl esterase activity	57	6	4.62	0.03551
GO:0005093	Rab GDP-dissociation inhibitor activity	6	0	0.49	0.03574
GO:0004712	protein serine/threonine/tyrosine kinase activity	72	10	5.84	0.03583
GO:0005047	signal recognition particle binding	8	0	0.65	0.03584
GO:0072509	divalent inorganic cation transmembrane transporter activity	154	14	12.48	0.03613
GO:0004347	glucose-6-phosphate isomerase activity	9	0	0.73	0.03617
GO:0008066	glutamate receptor activity	63	5	5.11	0.03621
GO:0004416	hydroxyacylglutathione hydrolase activity	10	0	0.81	0.03638
GO:0016774	phosphotransferase activity, carboxyl group as acceptor	31	5	2.51	0.03644
GO:0019001	guanyl nucleotide binding	530	24	42.97	0.03668
GO:0090595	acetyl-CoA:L-lysine N6-acetyltransferase	44	5	3.57	0.03791
GO:0004402	histone acetyltransferase activity	44	5	3.57	0.03791
GO:0009982	pseudouridine synthase activity	26	3	2.11	0.03805
GO:0004970	ionotropic glutamate receptor activity	62	5	5.03	0.03817
GO:0005231	excitatory extracellular ligand-gated ion channel activity	62	5	5.03	0.03817
GO:0005234	extracellular-glutamate-gated ion channel activity	62	5	5.03	0.03817
GO:0008422	beta-glucosidase activity	87	7	7.05	0.03825
GO:0004473	malate dehydrogenase (decarboxylating) (NADP+) activity	7	1	0.57	0.03837
GO:0043022	ribosome binding	26	1	2.11	0.03906
GO:0005092	GDP-dissociation inhibitor activity	11	1	0.89	0.03918
GO:1901476	carbohydrate transporter activity	131	15	10.62	0.0393
GO:0015144	carbohydrate transmembrane transporter activity	131	15	10.62	0.0393
GO:0008060	ARF GTPase activator activity	18	0	1.46	0.03946
GO:0016743	carboxyl- or carbamoyltransferase activity	10	1	0.81	0.0397
GO:0019887	protein kinase regulator activity	48	3	3.89	0.04037
GO:0051015	actin filament binding	20	2	1.62	0.0409
GO:0004540	ribonuclease activity	139	14	11.27	0.04098
GO:0005355	glucose transmembrane transporter activity	7	3	0.57	0.042
GO:0003682	chromatin binding	253	29	20.51	0.04202
GO:0015238	drug transmembrane transporter activity	126	5	10.21	0.04229
GO:0090484	drug transporter activity	126	5	10.21	0.04229
GO:0015157	oligosaccharide transmembrane transporter activity	9	4	0.73	0.0424
GO:0004576	oligosaccharyl transferase activity	27	3	2.19	0.04266
GO:0015105	arsenite transmembrane transporter activity	10	2	0.81	0.04281
GO:0008374	O-acyltransferase activity	73	8	5.92	0.04365
GO:0050664	oxidoreductase activity, acting on NAD(P)H, oxygen as acceptor	22	5	1.78	0.0443
GO:0022891	substrate-specific transmembrane transporter activity	1204	92	97.61	0.04433
GO:0004034	aldose 1-epimerase activity	16	2	1.3	0.04442
GO:0015145	monosaccharide transmembrane transporter activity	14	5	1.13	0.04482
GO:0015149	hexose transmembrane transporter activity	14	5	1.13	0.04482
GO:0003677	DNA binding	1977	218	160.27	0.04521
GO:0004180	carboxypeptidase activity	85	4	6.89	0.04533
GO:0051752	phosphoglucan, water dikinase activity	7	1	0.57	0.04551
GO:0004579	dolichyl-diphosphooligosaccharide-protein glycotransferase activity	24	3	1.95	0.04587
GO:0015075	ion transmembrane transporter activity	1034	76	83.82	0.04592
GO:0005525	GTP binding	524	22	42.48	0.04644
GO:0032561	guanyl ribonucleotide binding	524	22	42.48	0.04644
GO:0090599	alpha-glucosidase activity	41	4	3.32	0.04672
GO:0030599	pectinesterase activity	78	6	6.32	0.0468
GO:0008138	protein tyrosine/serine/threonine phosphatase activity	44	1	3.57	0.04681
GO:0004514	nicotinate-nucleotide diphosphorylase (carboxylating) activity	7	0	0.57	0.04715
GO:0004965	G-protein coupled GABA receptor activity	20	1	1.62	0.04755
GO:0016917	GABA receptor activity	20	1	1.62	0.04755
GO:0004843	ubiquitin-specific protease activity	14	2	1.13	0.04778
GO:0015020	glucuronosyltransferase activity	10	1	0.81	0.04823
GO:0015369	calcium:proton antiporter activity	12	0	0.97	0.04855
GO:0004556	alpha-amylase activity	25	2	2.03	0.04915
GO:0004527	exonuclease activity	86	7	6.97	0.04945
GO:0004340	glucokinase activity	12	1	0.97	0.04989

## Sheet: S20 vs S-2.topGO_BP
GO.ID	Term	Annotated	Significant	Expected	KS
GO:0009765	photosynthesis, light harvesting	119	74	10.65	< 1e-30
GO:0019288	isopentenyl diphosphate biosynthetic process, methylerythritol 4-phosphate pathway	349	104	31.22	5e-28
GO:0018298	protein-chromophore linkage	108	57	9.66	8.1e-25
GO:0010027	thylakoid membrane organization	301	80	26.93	1e-24
GO:0006098	pentose-phosphate shunt	277	83	24.78	8.2e-23
GO:0009902	chloroplast relocation	185	52	16.55	3.3e-22
GO:0010207	photosystem II assembly	215	65	19.23	5.1e-21
GO:0006364	rRNA processing	390	94	34.89	8.6e-21
GO:0015995	chlorophyll biosynthetic process	178	69	15.92	8.6e-21
GO:0035304	regulation of protein dephosphorylation	155	41	13.87	1.6e-20
GO:0019344	cysteine biosynthetic process	240	75	21.47	6.2e-19
GO:0009800	cinnamic acid biosynthetic process	41	16	3.67	4.8e-18
GO:0019252	starch biosynthetic process	286	53	25.59	4.8e-18
GO:0015979	photosynthesis	734	275	65.66	8.1e-18
GO:0010114	response to red light	113	40	10.11	2.7e-17
GO:0016117	carotenoid biosynthetic process	244	71	21.83	3.7e-17
GO:0010218	response to far red light	125	45	11.18	1.3e-15
GO:0006559	L-phenylalanine catabolic process	50	16	4.47	4.4e-15
GO:0000023	maltose metabolic process	221	42	19.77	6.1e-14
GO:0019684	photosynthesis, light reaction	508	182	45.45	7.1e-13
GO:0010103	stomatal complex morphogenesis	156	32	13.96	1.3e-12
GO:0009637	response to blue light	182	53	16.28	1.4e-10
GO:0006636	unsaturated fatty acid biosynthetic process	98	33	8.77	1.4e-10
GO:0046777	protein autophosphorylation	171	31	15.3	3.1e-10
GO:0019253	reductive pentose-phosphate cycle	50	27	4.47	3.6e-10
GO:0010362	negative regulation of anion channel activity by blue light	19	6	1.7	6e-10
GO:0043085	positive regulation of catalytic activity	326	48	29.16	8.5e-10
GO:0042793	transcription from plastid promoter	140	22	12.52	1.5e-09
GO:0010196	nonphotochemical quenching	21	12	1.88	6.3e-09
GO:0045893	positive regulation of transcription, DNA-templated	350	48	31.31	1.9e-08
GO:0009657	plastid organization	595	138	53.23	3.5e-08
GO:0009785	blue light signaling pathway	49	10	4.38	7.9e-08
GO:0009638	phototropism	38	7	3.4	8.5e-08
GO:0016556	mRNA modification	152	22	13.6	9.9e-08
GO:0010155	regulation of proton transport	106	26	9.48	1.1e-07
GO:0009658	chloroplast organization	370	83	33.1	1.7e-07
GO:0009773	photosynthetic electron transport in photosystem I	58	19	5.19	1.8e-07
GO:0023014	signal transduction by phosphorylation	364	50	32.56	3.3e-07
GO:0042128	nitrate assimilation	12	7	1.07	4.2e-07
GO:0006419	alanyl-tRNA aminoacylation	14	1	1.25	6.2e-07
GO:0006508	proteolysis	1306	97	116.83	1e-06
GO:0070838	divalent metal ion transport	272	46	24.33	1.2e-06
GO:0019761	glucosinolate biosynthetic process	164	29	14.67	1.2e-06
GO:0006096	glycolytic process	328	40	29.34	2.2e-06
GO:0032544	plastid translation	12	8	1.07	2.8e-06
GO:0009228	thiamine biosynthetic process	33	9	2.95	3e-06
GO:0010343	singlet oxygen-mediated programmed cell death	16	4	1.43	3e-06
GO:0044763	single-organism cellular process	11376	1098	1017.7	5.6e-06
GO:0008295	spermidine biosynthetic process	34	10	3.04	5.7e-06
GO:0009697	salicylic acid biosynthetic process	92	23	8.23	7.1e-06
GO:0006597	spermine biosynthetic process	21	8	1.88	9.5e-06
GO:0006557	S-adenosylmethioninamine biosynthetic process	21	8	1.88	9.5e-06
GO:0030244	cellulose biosynthetic process	162	6	14.49	9.5e-06
GO:0006612	protein targeting to membrane	211	35	18.88	9.7e-06
GO:0010617	circadian regulation of calcium ion oscillation	17	4	1.52	1.1e-05
GO:0006886	intracellular protein transport	1073	82	95.99	2e-05
GO:0010239	chloroplast mRNA processing	13	1	1.16	2.4e-05
GO:0009644	response to high light intensity	171	35	15.3	2.4e-05
GO:0006535	cysteine biosynthetic process from serine	31	6	2.77	2.4e-05
GO:0019464	glycine decarboxylation via glycine cleavage system	19	9	1.7	2.9e-05
GO:0019419	sulfate reduction	10	7	0.89	3e-05
GO:1902243	copal-8-ol diphosphate(3-) biosynthetic process	16	0	1.43	3e-05
GO:1902247	geranylgeranyl diphosphate catabolic process	16	0	1.43	3e-05
GO:0006487	protein N-linked glycosylation	108	5	9.66	3.1e-05
GO:0016558	protein import into peroxisome matrix	118	5	10.56	3.6e-05
GO:0010363	regulation of plant-type hypersensitive response	160	33	14.31	3.9e-05
GO:0006438	valyl-tRNA aminoacylation	7	2	0.63	4.6e-05
GO:0009583	detection of light stimulus	46	5	4.12	4.8e-05
GO:0006094	gluconeogenesis	189	11	16.91	5e-05
GO:0009409	response to cold	389	59	34.8	5.7e-05
GO:0042742	defense response to bacterium	286	52	25.59	6.2e-05
GO:0009630	gravitropism	118	8	10.56	6.5e-05
GO:0006298	mismatch repair	23	1	2.06	6.7e-05
GO:0007030	Golgi organization	181	20	16.19	6.8e-05
GO:0050665	hydrogen peroxide biosynthetic process	43	2	3.85	7.3e-05
GO:0006833	water transport	110	13	9.84	7.4e-05
GO:0006563	L-serine metabolic process	79	10	7.07	7.5e-05
GO:0000956	nuclear-transcribed mRNA catabolic process	81	3	7.25	8.8e-05
GO:0018106	peptidyl-histidine phosphorylation	23	7	2.06	9.2e-05
GO:0009836	fruit ripening, climacteric	18	5	1.61	9.4e-05
GO:0009853	photorespiration	174	26	15.57	0.00011
GO:0015996	chlorophyll catabolic process	113	14	10.11	0.00012
GO:0006184	GTP catabolic process	351	21	31.4	0.00012
GO:0046686	response to cadmium ion	377	36	33.73	0.00013
GO:0070588	calcium ion transmembrane transport	54	7	4.83	0.00013
GO:0018279	protein N-linked glycosylation via asparagine	9	0	0.81	0.00014
GO:0009595	detection of biotic stimulus	64	17	5.73	0.00014
GO:0010304	PSII associated light-harvesting complex II catabolic process	27	7	2.42	0.00017
GO:0009814	defense response, incompatible interaction	304	56	27.2	0.00018
GO:0006457	protein folding	414	47	37.04	0.0002
GO:0006396	RNA processing	1205	155	107.8	0.0002
GO:0031348	negative regulation of defense response	127	23	11.36	0.0002
GO:0045036	protein targeting to chloroplast	102	14	9.12	0.00023
GO:0009862	systemic acquired resistance, salicylic acid mediated signaling pathway	116	22	10.38	0.00026
GO:0030003	cellular cation homeostasis	145	35	12.97	0.00026
GO:0009651	response to salt stress	513	55	45.89	0.0003
GO:0043086	negative regulation of catalytic activity	244	27	21.83	0.00034
GO:0006450	regulation of translational fidelity	19	3	1.7	0.00035
GO:0015994	chlorophyll metabolic process	300	85	26.84	0.00036
GO:0045727	positive regulation of translation	44	15	3.94	0.00038
GO:0042744	hydrogen peroxide catabolic process	103	20	9.21	0.00042
GO:0031408	oxylipin biosynthetic process	93	17	8.32	0.00046
GO:0006418	tRNA aminoacylation for protein translation	129	15	11.54	0.00047
GO:0015991	ATP hydrolysis coupled proton transport	78	4	6.98	0.00048
GO:0016559	peroxisome fission	20	3	1.79	0.0005
GO:2000028	regulation of photoperiodism, flowering	6	5	0.54	0.00054
GO:0010310	regulation of hydrogen peroxide metabolic process	79	14	7.07	0.00061
GO:0000160	phosphorelay signal transduction system	216	36	19.32	0.00061
GO:0009744	response to sucrose	158	21	14.13	0.00068
GO:0044710	single-organism metabolic process	10260	1039	917.86	0.00074
GO:1901575	organic substance catabolic process	2887	301	258.27	0.00081
GO:0042221	response to chemical	2634	284	235.64	0.00083
GO:0016926	protein desumoylation	35	1	3.13	0.00092
GO:0016226	iron-sulfur cluster assembly	146	23	13.06	0.00101
GO:0043687	post-translational protein modification	89	3	7.96	0.00101
GO:0009805	coumarin biosynthetic process	46	9	4.12	0.00107
GO:0010201	response to continuous far red light stimulus by the high-irradiance response system	10	3	0.89	0.00108
GO:0090332	stomatal closure	8	2	0.72	0.00121
GO:0006766	vitamin metabolic process	177	25	15.83	0.00124
GO:0009410	response to xenobiotic stimulus	29	1	2.59	0.00126
GO:0042446	hormone biosynthetic process	167	21	14.94	0.0013
GO:0080135	regulation of cellular response to stress	173	36	15.48	0.00132
GO:0033388	putrescine biosynthetic process from arginine	6	4	0.54	0.00133
GO:0010020	chloroplast fission	25	5	2.24	0.00135
GO:0009833	plant-type primary cell wall biogenesis	15	0	1.34	0.00139
GO:0000413	protein peptidyl-prolyl isomerization	99	16	8.86	0.00145
GO:0016123	xanthophyll biosynthetic process	20	4	1.79	0.00149
GO:0009963	positive regulation of flavonoid biosynthetic process	20	5	1.79	0.0015
GO:0009954	proximal/distal pattern formation	30	1	2.68	0.00164
GO:0006680	glucosylceramide catabolic process	13	0	1.16	0.00167
GO:0006397	mRNA processing	264	26	23.62	0.00176
GO:0010082	regulation of root meristem growth	8	1	0.72	0.00185
GO:0009793	embryo development ending in seed dormancy	504	32	45.09	0.00188
GO:0035999	tetrahydrofolate interconversion	36	6	3.22	0.00192
GO:0006972	hyperosmotic response	180	22	16.1	0.00211
GO:0043900	regulation of multi-organism process	106	16	9.48	0.00212
GO:0051205	protein insertion into membrane	7	0	0.63	0.00217
GO:0045010	actin nucleation	113	7	10.11	0.00225
GO:0007155	cell adhesion	113	8	10.11	0.00225
GO:0009414	response to water deprivation	257	41	22.99	0.00237
GO:0048437	floral organ development	397	35	35.52	0.00271
GO:0055076	transition metal ion homeostasis	50	7	4.47	0.0028
GO:0006849	plasma membrane pyruvate transport	7	0	0.63	0.0029
GO:0009624	response to nematode	51	5	4.56	0.00296
GO:0070981	L-asparagine biosynthetic process	8	4	0.72	0.00297
GO:0016045	detection of bacterium	8	4	0.72	0.00299
GO:0006084	acetyl-CoA metabolic process	72	10	6.44	0.00299
GO:0047484	regulation of response to osmotic stress	8	3	0.72	0.00305
GO:1901615	organic hydroxy compound metabolic process	655	82	58.6	0.00305
GO:0016120	carotene biosynthetic process	22	2	1.97	0.00307
GO:0055085	transmembrane transport	1499	118	134.1	0.00332
GO:0006200	ATP catabolic process	381	26	34.08	0.00333
GO:0010118	stomatal movement	107	16	9.57	0.00337
GO:0033014	tetrapyrrole biosynthetic process	247	75	22.1	0.00361
GO:0044267	cellular protein metabolic process	5209	454	466	0.00362
GO:0010286	heat acclimation	26	8	2.33	0.00388
GO:0048366	leaf development	367	41	32.83	0.00402
GO:0016573	histone acetylation	53	5	4.74	0.00402
GO:0033385	geranylgeranyl diphosphate metabolic process	19	3	1.7	0.00404
GO:0010136	ureide catabolic process	12	1	1.07	0.00408
GO:0016310	phosphorylation	2670	232	238.86	0.00416
GO:0015977	carbon fixation	69	33	6.17	0.00421
GO:0009266	response to temperature stimulus	674	90	60.3	0.00425
GO:0046470	phosphatidylcholine metabolic process	37	3	3.31	0.00425
GO:0010035	response to inorganic substance	965	122	86.33	0.0043
GO:0000165	MAPK cascade	271	30	24.24	0.00442
GO:0009767	photosynthetic electron transport chain	117	29	10.47	0.00444
GO:0031347	regulation of defense response	285	55	25.5	0.00446
GO:0009926	auxin polar transport	73	6	6.53	0.00448
GO:0043648	dicarboxylic acid metabolic process	160	28	14.31	0.00455
GO:0048508	embryonic meristem development	57	4	5.1	0.00457
GO:0043069	negative regulation of programmed cell death	89	19	7.96	0.0047
GO:0010204	defense response signaling pathway, resistance gene-independent	14	0	1.25	0.00487
GO:0072523	purine-containing compound catabolic process	748	47	66.92	0.00491
GO:0051289	protein homotetramerization	12	2	1.07	0.00493
GO:0010564	regulation of cell cycle process	97	5	8.68	0.00497
GO:0048582	positive regulation of post-embryonic development	61	8	5.46	0.00504
GO:0044248	cellular catabolic process	2305	183	206.21	0.00513
GO:0048765	root hair cell differentiation	209	19	18.7	0.00533
GO:0071555	cell wall organization	400	35	35.78	0.00541
GO:0009755	hormone-mediated signaling pathway	620	65	55.47	0.00554
GO:0051656	establishment of organelle localization	200	52	17.89	0.00559
GO:0046132	pyrimidine ribonucleoside biosynthetic process	43	10	3.85	0.00562
GO:0006576	cellular biogenic amine metabolic process	201	29	17.98	0.00575
GO:0045491	xylan metabolic process	123	5	11	0.00619
GO:1901259	chloroplast rRNA processing	9	1	0.81	0.0065
GO:0031048	chromatin silencing by small RNA	48	1	4.29	0.00657
GO:0007623	circadian rhythm	104	19	9.3	0.00658
GO:0034969	histone arginine methylation	10	0	0.89	0.00663
GO:0009768	photosynthesis, light harvesting in photosystem I	6	4	0.54	0.00668
GO:0000002	mitochondrial genome maintenance	7	0	0.63	0.0067
GO:0009063	cellular amino acid catabolic process	244	52	21.83	0.00671
GO:0008654	phospholipid biosynthetic process	573	123	51.26	0.00683
GO:0019048	modulation by virus of host morphology or physiology	7	1	0.63	0.00685
GO:0019395	fatty acid oxidation	204	6	18.25	0.00692
GO:0042168	heme metabolic process	71	13	6.35	0.00702
GO:0010090	trichome morphogenesis	147	11	13.15	0.0071
GO:0016246	RNA interference	140	5	12.52	0.00712
GO:0019760	glucosinolate metabolic process	183	35	16.37	0.00716
GO:0048574	long-day photoperiodism, flowering	12	4	1.07	0.00718
GO:0072594	establishment of protein localization to organelle	647	34	57.88	0.00726
GO:0009639	response to red or far red light	383	66	34.26	0.00731
GO:0071214	cellular response to abiotic stimulus	152	22	13.6	0.00734
GO:0019563	glycerol catabolic process	6	1	0.54	0.00744
GO:0044282	small molecule catabolic process	503	61	45	0.00744
GO:0010215	cellulose microfibril organization	23	1	2.06	0.00747
GO:0090421	embryonic meristem initiation	54	4	4.83	0.00748
GO:0080183	response to photooxidative stress	8	2	0.72	0.00748
GO:0015748	organophosphate ester transport	81	4	7.25	0.00752
GO:0006814	sodium ion transport	73	14	6.53	0.00788
GO:0006515	misfolded or incompletely synthesized protein catabolic process	6	2	0.54	0.00789
GO:0006544	glycine metabolic process	88	18	7.87	0.00799
GO:0046164	alcohol catabolic process	33	2	2.95	0.008
GO:0051494	negative regulation of cytoskeleton organization	16	3	1.43	0.00809
GO:0006537	glutamate biosynthetic process	8	5	0.72	0.00814
GO:0006749	glutathione metabolic process	31	4	2.77	0.0083
GO:0006605	protein targeting	812	69	72.64	0.00834
GO:0048439	flower morphogenesis	58	3	5.19	0.00846
GO:0006415	translational termination	33	4	2.95	0.00848
GO:0050832	defense response to fungus	202	29	18.07	0.0088
GO:0010039	response to iron ion	22	1	1.97	0.00901
GO:0046474	glycerophospholipid biosynthetic process	214	21	19.14	0.00903
GO:0090116	C-5 methylation of cytosine	16	3	1.43	0.00905
GO:0006839	mitochondrial transport	162	8	14.49	0.00907
GO:1901879	regulation of protein depolymerization	19	3	1.7	0.00907
GO:0010225	response to UV-C	9	1	0.81	0.00924
GO:0006275	regulation of DNA replication	92	5	8.23	0.00945
GO:0015717	triose phosphate transport	13	1	1.16	0.00945
GO:0090342	regulation of cell aging	8	0	0.72	0.00992
GO:1902531	regulation of intracellular signal transduction	186	13	16.64	0.00992
GO:0055122	response to very low light intensity stimulus	13	0	1.16	0.00996
GO:1901068	guanosine-containing compound metabolic process	398	25	35.61	0.01034
GO:0009838	abscission	47	3	4.2	0.01035
GO:0006432	phenylalanyl-tRNA aminoacylation	13	3	1.16	0.01043
GO:2000037	regulation of stomatal complex patterning	9	3	0.81	0.01064
GO:0045454	cell redox homeostasis	182	25	16.28	0.01066
GO:0009880	embryonic pattern specification	38	4	3.4	0.01067
GO:0010227	floral organ abscission	39	3	3.49	0.01069
GO:0009640	photomorphogenesis	219	16	19.59	0.01072
GO:0072507	divalent inorganic cation homeostasis	44	9	3.94	0.01097
GO:0034982	mitochondrial protein processing	9	0	0.81	0.0111
GO:0006627	protein processing involved in protein targeting to mitochondrion	9	0	0.81	0.0111
GO:0009408	response to heat	197	24	17.62	0.01114
GO:1901990	regulation of mitotic cell cycle phase transition	41	1	3.67	0.01123
GO:1901987	regulation of cell cycle phase transition	41	1	3.67	0.01123
GO:0016098	monoterpenoid metabolic process	39	1	3.49	0.01141
GO:0016099	monoterpenoid biosynthetic process	39	1	3.49	0.01141
GO:0051716	cellular response to stimulus	2954	267	264.26	0.01166
GO:0042158	lipoprotein biosynthetic process	127	8	11.36	0.01168
GO:0006497	protein lipidation	127	8	11.36	0.01168
GO:0006568	tryptophan metabolic process	83	6	7.43	0.01179
GO:0006586	indolalkylamine metabolic process	83	6	7.43	0.01179
GO:0006108	malate metabolic process	46	7	4.12	0.01182
GO:0035670	plant-type ovary development	160	17	14.31	0.0119
GO:0048481	ovule development	160	17	14.31	0.0119
GO:0009851	auxin biosynthetic process	85	10	7.6	0.01196
GO:0009250	glucan biosynthetic process	484	59	43.3	0.01199
GO:0043405	regulation of MAP kinase activity	27	7	2.42	0.01222
GO:0009965	leaf morphogenesis	208	29	18.61	0.01224
GO:0044283	small molecule biosynthetic process	1719	256	153.78	0.01252
GO:0006767	water-soluble vitamin metabolic process	128	16	11.45	0.01252
GO:0006779	porphyrin-containing compound biosynthetic process	235	75	21.02	0.01269
GO:0042726	flavin-containing compound metabolic process	32	4	2.86	0.01291
GO:0048467	gynoecium development	187	18	16.73	0.01294
GO:0019676	ammonia assimilation cycle	7	4	0.63	0.01313
GO:0046900	tetrahydrofolylpolyglutamate metabolic process	11	0	0.98	0.01318
GO:0046901	tetrahydrofolylpolyglutamate biosynthetic process	11	0	0.98	0.01318
GO:0016042	lipid catabolic process	342	16	30.6	0.01336
GO:0048440	carpel development	181	18	16.19	0.01341
GO:0044281	small molecule metabolic process	4701	577	420.55	0.01344
GO:0070887	cellular response to chemical stimulus	1081	122	96.71	0.01371
GO:0009110	vitamin biosynthetic process	135	18	12.08	0.01377
GO:0016192	vesicle-mediated transport	676	24	60.47	0.01418
GO:0016093	polyprenol metabolic process	17	1	1.52	0.01434
GO:0016094	polyprenol biosynthetic process	17	1	1.52	0.01434
GO:0019348	dolichol metabolic process	17	1	1.52	0.01434
GO:0019408	dolichol biosynthetic process	17	1	1.52	0.01434
GO:0046395	carboxylic acid catabolic process	469	60	41.96	0.01447
GO:0016054	organic acid catabolic process	469	60	41.96	0.01447
GO:0009733	response to auxin	369	34	33.01	0.01454
GO:0006635	fatty acid beta-oxidation	200	6	17.89	0.01458
GO:0005982	starch metabolic process	324	63	28.98	0.01472
GO:0007005	mitochondrion organization	158	4	14.13	0.01481
GO:0006012	galactose metabolic process	40	5	3.58	0.01487
GO:0018343	protein farnesylation	10	1	0.89	0.0149
GO:0006816	calcium ion transport	160	21	14.31	0.01514
GO:0019725	cellular homeostasis	347	61	31.04	0.01521
GO:0010072	primary shoot apical meristem specification	42	4	3.76	0.01527
GO:0006783	heme biosynthetic process	67	13	5.99	0.01536
GO:0009643	photosynthetic acclimation	8	0	0.72	0.0156
GO:0051259	protein oligomerization	26	3	2.33	0.01564
GO:0042873	aldonate transport	14	2	1.25	0.01578
GO:0015713	phosphoglycerate transport	14	2	1.25	0.01578
GO:0006664	glycolipid metabolic process	133	13	11.9	0.01585
GO:0042157	lipoprotein metabolic process	129	9	11.54	0.01701
GO:0010236	plastoquinone biosynthetic process	11	1	0.98	0.01714
GO:0006040	amino sugar metabolic process	49	5	4.38	0.01744
GO:0006346	methylation-dependent chromatin silencing	62	3	5.55	0.01766
GO:0046471	phosphatidylglycerol metabolic process	93	16	8.32	0.01773
GO:0006655	phosphatidylglycerol biosynthetic process	93	16	8.32	0.01773
GO:0010466	negative regulation of peptidase activity	66	12	5.9	0.01781
GO:0052547	regulation of peptidase activity	66	12	5.9	0.01781
GO:0007034	vacuolar transport	180	3	16.1	0.01782
GO:0016024	CDP-diacylglycerol biosynthetic process	10	0	0.89	0.01783
GO:0046341	CDP-diacylglycerol metabolic process	10	0	0.89	0.01783
GO:0042364	water-soluble vitamin biosynthetic process	123	16	11	0.01792
GO:0016128	phytosteroid metabolic process	77	12	6.89	0.01809
GO:0016131	brassinosteroid metabolic process	77	12	6.89	0.01809
GO:0010389	regulation of G2/M transition of mitotic cell cycle	33	1	2.95	0.01812
GO:1902749	regulation of cell cycle G2/M phase transition	33	1	2.95	0.01812
GO:0015813	L-glutamate transport	6	2	0.54	0.01813
GO:0006218	uridine catabolic process	8	0	0.72	0.0182
GO:0046133	pyrimidine ribonucleoside catabolic process	8	0	0.72	0.0182
GO:0046135	pyrimidine nucleoside catabolic process	8	0	0.72	0.0182
GO:0048519	negative regulation of biological process	886	89	79.26	0.01827
GO:0042592	homeostatic process	444	65	39.72	0.01842
GO:0034050	host programmed cell death induced by symbiont	219	44	19.59	0.01844
GO:0000054	ribosomal subunit export from nucleus	6	0	0.54	0.01864
GO:0000055	ribosomal large subunit export from nucleus	6	0	0.54	0.01864
GO:0033750	ribosome localization	6	0	0.54	0.01864
GO:0033753	establishment of ribosome localization	6	0	0.54	0.01864
GO:0071426	ribonucleoprotein complex export from nucleus	6	0	0.54	0.01864
GO:0071428	rRNA-containing ribonucleoprotein complex export from nucleus	6	0	0.54	0.01864
GO:0071166	ribonucleoprotein complex localization	6	0	0.54	0.01864
GO:0042147	retrograde transport, endosome to Golgi	13	0	1.16	0.01864
GO:0006468	protein phosphorylation	1793	149	160.4	0.01873
GO:0015693	magnesium ion transport	47	2	4.2	0.01873
GO:0006778	porphyrin-containing compound metabolic process	362	91	32.38	0.01889
GO:0007154	cell communication	2293	207	205.13	0.019
GO:0010048	vernalization response	49	1	4.38	0.019
GO:0006913	nucleocytoplasmic transport	205	14	18.34	0.01907
GO:0051169	nuclear transport	205	14	18.34	0.01907
GO:0043412	macromolecule modification	3907	350	349.52	0.01931
GO:0048438	floral whorl development	295	30	26.39	0.01962
GO:0010016	shoot system morphogenesis	438	63	39.18	0.01977
GO:0015914	phospholipid transport	14	0	1.25	0.0198
GO:0006643	membrane lipid metabolic process	184	16	16.46	0.01997
GO:0006891	intra-Golgi vesicle-mediated transport	63	3	5.64	0.02015
GO:0030163	protein catabolic process	616	40	55.11	0.02033
GO:0046039	GTP metabolic process	362	24	32.38	0.02045
GO:0006164	purine nucleotide biosynthetic process	214	19	19.14	0.02054
GO:0046051	UTP metabolic process	11	3	0.98	0.02054
GO:0006165	nucleoside diphosphate phosphorylation	11	3	0.98	0.02054
GO:0006183	GTP biosynthetic process	11	3	0.98	0.02054
GO:0006228	UTP biosynthetic process	11	3	0.98	0.02054
GO:0055072	iron ion homeostasis	26	2	2.33	0.02056
GO:0006751	glutathione catabolic process	8	3	0.72	0.02063
GO:0043171	peptide catabolic process	8	3	0.72	0.02063
GO:1901565	organonitrogen compound catabolic process	1197	125	107.08	0.02096
GO:0032272	negative regulation of protein polymerization	15	3	1.34	0.02103
GO:0031333	negative regulation of protein complex assembly	15	3	1.34	0.02103
GO:0046501	protoporphyrinogen IX metabolic process	30	9	2.68	0.02111
GO:0006782	protoporphyrinogen IX biosynthetic process	30	9	2.68	0.02111
GO:0034655	nucleobase-containing compound catabolic process	852	51	76.22	0.02118
GO:0010647	positive regulation of cell communication	44	11	3.94	0.02123
GO:0048509	regulation of meristem development	178	23	15.92	0.02147
GO:0009584	detection of visible light	20	2	1.79	0.02149
GO:0071489	cellular response to red or far red light	38	4	3.4	0.0217
GO:0010017	red or far-red light signaling pathway	38	4	3.4	0.0217
GO:0016129	phytosteroid biosynthetic process	76	11	6.8	0.02178
GO:0016132	brassinosteroid biosynthetic process	76	11	6.8	0.02178
GO:0042454	ribonucleoside catabolic process	745	47	66.65	0.02184
GO:0009164	nucleoside catabolic process	745	47	66.65	0.02184
GO:0006152	purine nucleoside catabolic process	745	47	66.65	0.02184
GO:0042493	response to drug	99	5	8.86	0.02186
GO:0006855	drug transmembrane transport	99	5	8.86	0.02186
GO:0015893	drug transport	99	5	8.86	0.02186
GO:0009694	jasmonic acid metabolic process	110	9	9.84	0.02188
GO:0051336	regulation of hydrolase activity	144	13	12.88	0.02196
GO:0006598	polyamine catabolic process	28	5	2.5	0.02271
GO:0048585	negative regulation of response to stimulus	229	33	20.49	0.02285
GO:0010038	response to metal ion	433	42	38.74	0.0229
GO:0044264	cellular polysaccharide metabolic process	740	86	66.2	0.0229
GO:0042594	response to starvation	119	12	10.65	0.02291
GO:0009683	indoleacetic acid metabolic process	56	9	5.01	0.02302
GO:0009684	indoleacetic acid biosynthetic process	56	9	5.01	0.02302
GO:0045694	regulation of embryo sac egg cell differentiation	8	1	0.72	0.02307
GO:0000169	activation of MAPK activity involved in osmosensory signaling pathway	6	3	0.54	0.0232
GO:0080136	priming of cellular response to stress	6	3	0.54	0.0232
GO:0019365	pyridine nucleotide salvage	7	1	0.63	0.02338
GO:0071840	cellular component organization or biogenesis	3714	375	332.25	0.02351
GO:0034035	purine ribonucleoside bisphosphate metabolic process	26	1	2.33	0.02358
GO:0015969	guanosine tetraphosphate metabolic process	26	1	2.33	0.02358
GO:0031124	mRNA 3'-end processing	9	0	0.81	0.02374
GO:0009626	plant-type hypersensitive response	218	44	19.5	0.02375
GO:0051170	nuclear import	143	11	12.79	0.02376
GO:0009887	organ morphogenesis	397	38	35.52	0.02387
GO:0016574	histone ubiquitination	10	0	0.89	0.02392
GO:0006066	alcohol metabolic process	418	44	37.39	0.02401
GO:0006072	glycerol-3-phosphate metabolic process	16	1	1.43	0.02405
GO:0052646	alditol phosphate metabolic process	16	1	1.43	0.02405
GO:0044262	cellular carbohydrate metabolic process	1024	120	91.61	0.02416
GO:0071902	positive regulation of protein serine/threonine kinase activity	17	7	1.52	0.02426
GO:0000187	activation of MAPK activity	17	7	1.52	0.02426
GO:1902533	positive regulation of intracellular signal transduction	17	7	1.52	0.02426
GO:0043410	positive regulation of MAPK cascade	17	7	1.52	0.02426
GO:0043406	positive regulation of MAP kinase activity	17	7	1.52	0.02426
GO:0051241	negative regulation of multicellular organismal process	62	2	5.55	0.0247
GO:0017038	protein import	318	19	28.45	0.02478
GO:0009267	cellular response to starvation	118	12	10.56	0.02488
GO:0032269	negative regulation of cellular protein metabolic process	45	2	4.03	0.02524
GO:0051248	negative regulation of protein metabolic process	45	2	4.03	0.02524
GO:0010375	stomatal complex patterning	12	3	1.07	0.02536
GO:0010228	vegetative to reproductive phase transition of meristem	311	23	27.82	0.02584
GO:0072665	protein localization to vacuole	165	3	14.76	0.02587
GO:0072666	establishment of protein localization to vacuole	165	3	14.76	0.02587
GO:0006623	protein targeting to vacuole	165	3	14.76	0.02587
GO:0006073	cellular glucan metabolic process	617	81	55.2	0.02606
GO:0044042	glucan metabolic process	617	81	55.2	0.02606
GO:0010203	response to very low fluence red light stimulus	6	0	0.54	0.02621
GO:0071490	cellular response to far red light	6	0	0.54	0.02621
GO:0010018	far-red light signaling pathway	6	0	0.54	0.02621
GO:0031365	N-terminal protein amino acid modification	105	6	9.39	0.02626
GO:0010431	seed maturation	119	11	10.65	0.02665
GO:0061458	reproductive system development	1456	110	130.25	0.02673
GO:0048608	reproductive structure development	1456	110	130.25	0.02673
GO:0090407	organophosphate biosynthetic process	1164	173	104.13	0.02677
GO:0000303	response to superoxide	42	8	3.76	0.02705
GO:0070585	protein localization to mitochondrion	122	3	10.91	0.0271
GO:0072655	establishment of protein localization to mitochondrion	122	3	10.91	0.0271
GO:0006626	protein targeting to mitochondrion	122	3	10.91	0.0271
GO:0051346	negative regulation of hydrolase activity	67	12	5.99	0.02716
GO:1901071	glucosamine-containing compound metabolic process	45	5	4.03	0.02726
GO:0006464	cellular protein modification process	3473	319	310.69	0.0273
GO:0036211	protein modification process	3473	319	310.69	0.0273
GO:0009743	response to carbohydrate	321	39	28.72	0.0273
GO:0009074	aromatic amino acid family catabolic process	101	22	9.04	0.02738
GO:0071407	cellular response to organic cyclic compound	332	37	29.7	0.02751
GO:0072503	cellular divalent inorganic cation homeostasis	37	8	3.31	0.02786
GO:0019220	regulation of phosphate metabolic process	449	53	40.17	0.02795
GO:0051174	regulation of phosphorus metabolic process	449	53	40.17	0.02795
GO:0009612	response to mechanical stimulus	20	3	1.79	0.02823
GO:0080040	positive regulation of cellular response to phosphate starvation	7	2	0.63	0.02845
GO:0032103	positive regulation of response to external stimulus	7	2	0.63	0.02845
GO:0032104	regulation of response to extracellular stimulus	7	2	0.63	0.02845
GO:0032106	positive regulation of response to extracellular stimulus	7	2	0.63	0.02845
GO:0032107	regulation of response to nutrient levels	7	2	0.63	0.02845
GO:0032109	positive regulation of response to nutrient levels	7	2	0.63	0.02845
GO:0071395	cellular response to jasmonic acid stimulus	137	22	12.26	0.0285
GO:0009867	jasmonic acid mediated signaling pathway	137	22	12.26	0.0285
GO:0035436	triose phosphate transmembrane transport	12	1	1.07	0.02855
GO:0043094	cellular metabolic compound salvage	223	32	19.95	0.02857
GO:0006112	energy reserve metabolic process	25	3	2.24	0.02863
GO:0005977	glycogen metabolic process	25	3	2.24	0.02863
GO:0005978	glycogen biosynthetic process	25	3	2.24	0.02863
GO:0071310	cellular response to organic substance	905	89	80.96	0.02895
GO:0070178	D-serine metabolic process	9	0	0.81	0.0291
GO:0019318	hexose metabolic process	565	106	50.54	0.02912
GO:0006546	glycine catabolic process	65	18	5.81	0.02913
GO:0007602	phototransduction	32	2	2.86	0.02928
GO:0009585	red, far-red light phototransduction	32	2	2.86	0.02928
GO:0006312	mitotic recombination	52	4	4.65	0.02946
GO:0009553	embryo sac development	205	13	18.34	0.02978
GO:0010075	regulation of meristem growth	150	21	13.42	0.02981
GO:0006270	DNA replication initiation	50	0	4.47	0.03029
GO:0010100	negative regulation of photomorphogenesis	19	1	1.7	0.03038
GO:0001932	regulation of protein phosphorylation	214	16	19.14	0.03109
GO:0018377	protein myristoylation	98	6	8.77	0.03131
GO:0006498	N-terminal protein lipidation	98	6	8.77	0.03131
GO:0006499	N-terminal protein myristoylation	98	6	8.77	0.03131
GO:0009734	auxin-activated signaling pathway	221	15	19.77	0.03171
GO:0045038	protein import into chloroplast thylakoid membrane	21	2	1.88	0.03173
GO:0042537	benzene-containing compound metabolic process	184	42	16.46	0.03185
GO:1901880	negative regulation of protein depolymerization	13	1	1.16	0.03197
GO:0043242	negative regulation of protein complex disassembly	13	1	1.16	0.03197
GO:0009695	jasmonic acid biosynthetic process	99	9	8.86	0.03211
GO:0009167	purine ribonucleoside monophosphate metabolic process	543	39	48.58	0.03221
GO:0009126	purine nucleoside monophosphate metabolic process	543	39	48.58	0.03221
GO:0046620	regulation of organ growth	6	0	0.54	0.03226
GO:0046621	negative regulation of organ growth	6	0	0.54	0.03226
GO:0022406	membrane docking	32	2	2.86	0.03236
GO:0017148	negative regulation of translation	11	1	0.98	0.03249
GO:0015718	monocarboxylic acid transport	42	5	3.76	0.03274
GO:0006591	ornithine metabolic process	18	0	1.61	0.03279
GO:0045926	negative regulation of growth	16	2	1.43	0.0329
GO:0045744	negative regulation of G-protein coupled receptor protein signaling pathway	7	2	0.63	0.03358
GO:0023021	termination of signal transduction	7	2	0.63	0.03358
GO:0038032	termination of G-protein coupled receptor signaling pathway	7	2	0.63	0.03358
GO:0008277	regulation of G-protein coupled receptor protein signaling pathway	7	2	0.63	0.03358
GO:0006569	tryptophan catabolic process	50	6	4.47	0.03362
GO:0046218	indolalkylamine catabolic process	50	6	4.47	0.03362
GO:0035383	thioester metabolic process	92	12	8.23	0.03394
GO:0006637	acyl-CoA metabolic process	92	12	8.23	0.03394
GO:0010033	response to organic substance	1757	185	157.18	0.0341
GO:0046942	carboxylic acid transport	211	23	18.88	0.0342
GO:0015849	organic acid transport	211	23	18.88	0.0342
GO:0046085	adenosine metabolic process	6	0	0.54	0.03429
GO:0035266	meristem growth	154	21	13.78	0.03434
GO:0010119	regulation of stomatal movement	42	5	3.76	0.03437
GO:0035196	production of miRNAs involved in gene silencing by miRNA	97	2	8.68	0.03449
GO:0042325	regulation of phosphorylation	220	16	19.68	0.03465
GO:0042430	indole-containing compound metabolic process	109	12	9.75	0.03484
GO:1902532	negative regulation of intracellular signal transduction	11	0	0.98	0.03496
GO:0015780	nucleotide-sugar transport	21	2	1.88	0.03496
GO:0009934	regulation of meristem structural organization	15	1	1.34	0.03504
GO:0009073	aromatic amino acid family biosynthetic process	152	28	13.6	0.03546
GO:1901658	glycosyl compound catabolic process	746	47	66.74	0.03566
GO:0048584	positive regulation of response to stimulus	84	16	7.51	0.03573
GO:0009057	macromolecule catabolic process	908	59	81.23	0.03621
GO:1901698	response to nitrogen compound	347	30	31.04	0.03662
GO:0050789	regulation of biological process	5623	572	503.03	0.03666
GO:0009416	response to light stimulus	958	148	85.7	0.03675
GO:0034754	cellular hormone metabolic process	81	11	7.25	0.0369
GO:0043543	protein acylation	153	11	13.69	0.03698
GO:0000305	response to oxygen radical	43	8	3.85	0.03785
GO:0045682	regulation of epidermis development	12	4	1.07	0.03792
GO:0007186	G-protein coupled receptor signaling pathway	103	10	9.21	0.03797
GO:0044257	cellular protein catabolic process	542	32	48.49	0.0381
GO:0046168	glycerol-3-phosphate catabolic process	14	1	1.25	0.03834
GO:0000086	G2/M transition of mitotic cell cycle	34	1	3.04	0.03848
GO:0044839	cell cycle G2/M phase transition	34	1	3.04	0.03848
GO:0051603	proteolysis involved in cellular protein catabolic process	515	25	46.07	0.03852
GO:0019752	carboxylic acid metabolic process	2821	390	252.37	0.03867
GO:1902593	single-organism nuclear import	140	10	12.52	0.03878
GO:0044744	protein targeting to nucleus	140	10	12.52	0.03878
GO:0006606	protein import into nucleus	140	10	12.52	0.03878
GO:0044700	single organism signaling	2099	189	187.78	0.03892
GO:0009903	chloroplast avoidance movement	6	2	0.54	0.0393
GO:0071446	cellular response to salicylic acid stimulus	164	32	14.67	0.03935
GO:0009863	salicylic acid mediated signaling pathway	164	32	14.67	0.03935
GO:0009611	response to wounding	196	30	17.53	0.03963
GO:0051338	regulation of transferase activity	208	16	18.61	0.03986
GO:0009072	aromatic amino acid family metabolic process	344	56	30.77	0.0399
GO:0009753	response to jasmonic acid	206	30	18.43	0.03991
GO:0030162	regulation of proteolysis	68	12	6.08	0.04021
GO:0009247	glycolipid biosynthetic process	106	9	9.48	0.04033
GO:0042450	arginine biosynthetic process via ornithine	7	0	0.63	0.04043
GO:0009650	UV protection	12	3	1.07	0.04061
GO:0009627	systemic acquired resistance	239	41	21.38	0.04069
GO:0009144	purine nucleoside triphosphate metabolic process	859	59	76.85	0.0408
GO:0009205	purine ribonucleoside triphosphate metabolic process	859	59	76.85	0.0408
GO:0033523	histone H2B ubiquitination	9	0	0.81	0.04122
GO:0010150	leaf senescence	53	5	4.74	0.04135
GO:0072529	pyrimidine-containing compound catabolic process	15	0	1.34	0.04147
GO:0035195	gene silencing by miRNA	101	2	9.04	0.04149
GO:0043549	regulation of kinase activity	207	16	18.52	0.04154
GO:0045859	regulation of protein kinase activity	207	16	18.52	0.04154
GO:0044699	single-organism process	15378	1426	1375.71	0.04155
GO:0009199	ribonucleoside triphosphate metabolic process	866	59	77.47	0.04174
GO:1901700	response to oxygen-containing compound	1478	195	132.22	0.04187
GO:0071365	cellular response to auxin stimulus	222	15	19.86	0.04188
GO:0006213	pyrimidine nucleoside metabolic process	55	11	4.92	0.04197
GO:0046131	pyrimidine ribonucleoside metabolic process	55	11	4.92	0.04197
GO:0051260	protein homooligomerization	21	3	1.88	0.04201
GO:0009310	amine catabolic process	78	11	6.98	0.04225
GO:0042402	cellular biogenic amine catabolic process	78	11	6.98	0.04225
GO:0009642	response to light intensity	232	41	20.75	0.0425
GO:0046108	uridine metabolic process	9	0	0.81	0.04262
GO:0031047	gene silencing by RNA	245	9	21.92	0.04263
GO:0048522	positive regulation of cellular process	758	91	67.81	0.04296
GO:0023052	signaling	2102	189	188.04	0.04315
GO:0010043	response to zinc ion	28	3	2.5	0.04327
GO:0031425	chloroplast RNA processing	28	3	2.5	0.04344
GO:0046417	chorismate metabolic process	28	6	2.5	0.0439
GO:0048829	root cap development	16	2	1.43	0.04428
GO:0045814	negative regulation of gene expression, epigenetic	138	5	12.35	0.04479
GO:0019538	protein metabolic process	6040	533	540.34	0.0448
GO:0015743	malate transport	6	3	0.54	0.04482
GO:0046394	carboxylic acid biosynthetic process	1386	219	123.99	0.04506
GO:0016053	organic acid biosynthetic process	1386	219	123.99	0.04506
GO:0032011	ARF protein signal transduction	30	0	2.68	0.04516
GO:0032012	regulation of ARF protein signal transduction	30	0	2.68	0.04516
GO:0010193	response to ozone	14	1	1.25	0.04541
GO:0016043	cellular component organization	3379	341	302.28	0.04554
GO:0048518	positive regulation of biological process	899	108	80.42	0.04629
GO:0009145	purine nucleoside triphosphate biosynthetic process	104	13	9.3	0.04642
GO:0009206	purine ribonucleoside triphosphate biosynthetic process	104	13	9.3	0.04642
GO:0043605	cellular amide catabolic process	11	1	0.98	0.04643
GO:1901136	carbohydrate derivative catabolic process	815	54	72.91	0.04699
GO:0018342	protein prenylation	19	1	1.7	0.04708
GO:0097354	prenylation	19	1	1.7	0.04708
GO:0009649	entrainment of circadian clock	10	3	0.89	0.04722
GO:0006882	cellular zinc ion homeostasis	7	3	0.63	0.04735
GO:0043407	negative regulation of MAP kinase activity	10	0	0.89	0.04742
GO:0043409	negative regulation of MAPK cascade	10	0	0.89	0.04742
GO:0009933	meristem structural organization	186	11	16.64	0.04743
GO:0009790	embryo development	588	38	52.6	0.04779
GO:0042752	regulation of circadian rhythm	31	7	2.77	0.04781
GO:0009809	lignin biosynthetic process	42	7	3.76	0.04826
GO:0046049	UMP metabolic process	31	7	2.77	0.04831
GO:0009174	pyrimidine ribonucleoside monophosphate biosynthetic process	31	7	2.77	0.04831
GO:0006222	UMP biosynthetic process	31	7	2.77	0.04831
GO:0009071	serine family amino acid catabolic process	68	18	6.08	0.04866
GO:0065007	biological regulation	6016	614	538.19	0.04875
GO:0043631	RNA polyadenylation	16	3	1.43	0.04879
GO:0000271	polysaccharide biosynthetic process	668	71	59.76	0.04883
GO:0071482	cellular response to light stimulus	92	14	8.23	0.04908
GO:0071478	cellular response to radiation	92	14	8.23	0.04908
GO:0006082	organic acid metabolic process	2833	395	253.44	0.04911
GO:0051604	protein maturation	87	4	7.78	0.04911
GO:0015711	organic anion transport	248	23	22.19	0.04927
GO:1901401	regulation of tetrapyrrole metabolic process	17	4	1.52	0.04942
GO:0019637	organophosphate metabolic process	2350	282	210.23	0.0495
GO:0048278	vesicle docking	28	0	2.5	0.04971
GO:0009648	photoperiodism	93	12	8.32	0.04976
GO:0043436	oxoacid metabolic process	2832	395	253.35	0.04981

## Sheet: S20 vs S-2.topGO_CC
GO.ID	Term	Annotated	Significant	Expected	KS
GO:0009535	chloroplast thylakoid membrane	483	198	45.51	< 1e-30
GO:0009941	chloroplast envelope	847	203	79.81	< 1e-30
GO:0009570	chloroplast stroma	978	242	92.16	2.2e-30
GO:0009522	photosystem I	117	83	11.03	1.4e-28
GO:0009523	photosystem II	169	96	15.93	1.8e-26
GO:0009507	chloroplast	3384	655	318.88	6.5e-21
GO:0009538	photosystem I reaction center	22	21	2.07	1.6e-15
GO:0010287	plastoglobule	95	44	8.95	6.7e-15
GO:0009534	chloroplast thylakoid	676	252	63.7	7.7e-13
GO:0009579	thylakoid	873	325	82.26	3.1e-09
GO:0010319	stromule	62	28	5.84	5.4e-09
GO:0048046	apoplast	370	83	34.87	4.8e-08
GO:0009654	photosystem II oxygen evolving complex	41	21	3.86	1e-07
GO:0009543	chloroplast thylakoid lumen	98	33	9.23	2e-06
GO:0030076	light-harvesting complex	33	17	3.11	2.1e-06
GO:0009783	photosystem II antenna complex	12	8	1.13	7.3e-06
GO:0044434	chloroplast part	1936	472	182.43	0.00013
GO:0044424	intracellular part	11761	1206	1108.27	0.00015
GO:0080008	Cul4-RING E3 ubiquitin ligase complex	101	6	9.52	0.00026
GO:0090575	RNA polymerase II transcription factor complex	67	3	6.31	0.00066
GO:0009533	chloroplast stromal thylakoid	10	6	0.94	0.00072
GO:0031969	chloroplast membrane	190	27	17.9	0.00087
GO:0031977	thylakoid lumen	128	44	12.06	0.00126
GO:0009706	chloroplast inner membrane	68	17	6.41	0.0014
GO:0000311	plastid large ribosomal subunit	7	5	0.66	0.00154
GO:0030119	AP-type membrane coat adaptor complex	47	1	4.43	0.00176
GO:0000220	vacuolar proton-transporting V-type ATPase, V0 domain	23	1	2.17	0.00183
GO:0010598	NAD(P)H dehydrogenase complex (plastoquinone)	8	4	0.75	0.00256
GO:0009512	cytochrome b6f complex	6	2	0.57	0.00433
GO:0030125	clathrin vesicle coat	31	1	2.92	0.00526
GO:0009501	amyloplast	56	8	5.28	0.00606
GO:0009506	plasmodesma	483	29	45.51	0.00657
GO:0009898	cytoplasmic side of plasma membrane	7	3	0.66	0.00692
GO:0030095	chloroplast photosystem II	12	6	1.13	0.00781
GO:0009317	acetyl-CoA carboxylase complex	11	3	1.04	0.00787
GO:0046930	pore complex	43	2	4.05	0.00861
GO:0000159	protein phosphatase type 2A complex	27	1	2.54	0.00921
GO:0005615	extracellular space	34	1	3.2	0.00935
GO:0005669	transcription factor TFIID complex	21	0	1.98	0.0122
GO:0009514	glyoxysome	12	6	1.13	0.01247
GO:0030131	clathrin adaptor complex	39	1	3.68	0.01277
GO:0009295	nucleoid	58	12	5.47	0.01299
GO:0005829	cytosol	1518	93	143.04	0.01387
GO:0031907	microbody lumen	6	2	0.57	0.01404
GO:0005782	peroxisomal matrix	6	2	0.57	0.01404
GO:0000790	nuclear chromatin	11	1	1.04	0.01539
GO:0042720	mitochondrial inner membrane peptidase complex	9	0	0.85	0.01542
GO:0009517	PSII associated light-harvesting complex II	11	5	1.04	0.01745
GO:0009503	thylakoid light-harvesting complex	11	5	1.04	0.01745
GO:0033180	proton-transporting V-type ATPase, V1 domain	23	1	2.17	0.01788
GO:0044436	thylakoid part	636	254	59.93	0.01946
GO:0005643	nuclear pore	36	2	3.39	0.02021
GO:0005965	protein farnesyltransferase complex	10	1	0.94	0.02118
GO:0032040	small-subunit processome	8	2	0.75	0.02248
GO:0030684	preribosome	8	2	0.75	0.02248
GO:0005635	nuclear envelope	71	3	6.69	0.02313
GO:0016363	nuclear matrix	13	0	1.23	0.02459
GO:0030118	clathrin coat	70	2	6.6	0.02531
GO:0016602	CCAAT-binding factor complex	23	2	2.17	0.02568
GO:0031248	protein acetyltransferase complex	19	1	1.79	0.02726
GO:1902493	acetyltransferase complex	19	1	1.79	0.02726
GO:0000123	histone acetyltransferase complex	19	1	1.79	0.02726
GO:0034357	photosynthetic membrane	572	237	53.9	0.02737
GO:0005737	cytoplasm	9025	982	850.45	0.02821
GO:0009537	proplastid	12	1	1.13	0.03068
GO:0019898	extrinsic component of membrane	120	22	11.31	0.03193
GO:0005960	glycine cleavage complex	13	5	1.23	0.03202
GO:0030123	AP-3 adaptor complex	8	0	0.75	0.03716
GO:0031012	extracellular matrix	17	0	1.6	0.03803
GO:0005783	endoplasmic reticulum	680	45	64.08	0.039
GO:0033178	proton-transporting two-sector ATPase complex, catalytic domain	64	5	6.03	0.04015
GO:0009331	glycerol-3-phosphate dehydrogenase complex	15	1	1.41	0.04071
GO:0044464	cell part	13256	1317	1249.15	0.04194
GO:0005623	cell	13256	1317	1249.15	0.04194
GO:0000793	condensed chromosome	25	1	2.36	0.04587
GO:0044438	microbody part	37	3	3.49	0.04961
GO:0044439	peroxisomal part	37	3	3.49	0.04961

## Sheet: S20 vs S-2.topGO_MF
GO.ID	Term	Annotated	Significant	Expected	KS
GO:0016168	chlorophyll binding	109	73	9.17	< 1e-30
GO:0045548	phenylalanine ammonia-lyase activity	41	16	3.45	3.1e-18
GO:0009882	blue light photoreceptor activity	36	10	3.03	7.8e-13
GO:0005524	ATP binding	3741	316	314.82	8.7e-13
GO:0004332	fructose-bisphosphate aldolase activity	38	14	3.2	5.4e-08
GO:0000155	phosphorelay sensor kinase activity	93	20	7.83	2.1e-07
GO:0016984	ribulose-bisphosphate carboxylase activity	18	12	1.51	4e-07
GO:0004813	alanine-tRNA ligase activity	14	1	1.18	5.3e-07
GO:0008266	poly(U) RNA binding	32	12	2.69	9.2e-07
GO:0047100	glyceraldehyde-3-phosphate dehydrogenase (NADP+) (phosphorylating) activity	10	9	0.84	9.9e-07
GO:0003924	GTPase activity	282	21	23.73	1.6e-06
GO:0004807	triose-phosphate isomerase activity	20	2	1.68	7.3e-06
GO:0004014	adenosylmethionine decarboxylase activity	21	8	1.77	7.5e-06
GO:0016767	geranylgeranyl-diphosphate geranylgeranyltransferase activity	19	5	1.6	1.8e-05
GO:2001070	starch binding	26	2	2.19	2.4e-05
GO:0005388	calcium-transporting ATPase activity	56	8	4.71	3e-05
GO:0042803	protein homodimerization activity	152	18	12.79	3.5e-05
GO:0004832	valine-tRNA ligase activity	7	2	0.59	4.1e-05
GO:0005509	calcium ion binding	485	68	40.81	7.4e-05
GO:0048529	magnesium-protoporphyrin IX monomethyl ester (oxidative) cyclase activity	6	3	0.5	9.6e-05
GO:0016905	myosin heavy chain kinase activity	39	3	3.28	0.0001
GO:0043546	molybdopterin cofactor binding	8	5	0.67	0.00014
GO:0051287	NAD binding	146	23	12.29	0.00018
GO:0016667	oxidoreductase activity, acting on a sulfur group of donors	204	29	17.17	0.00019
GO:0008028	monocarboxylic acid transmembrane transporter activity	38	4	3.2	0.0002
GO:0030983	mismatched DNA binding	20	1	1.68	0.00024
GO:0016831	carboxy-lyase activity	223	44	18.77	0.00027
GO:0004372	glycine hydroxymethyltransferase activity	29	4	2.44	0.00027
GO:0051219	phosphoprotein binding	11	0	0.93	0.00028
GO:0002161	aminoacyl-tRNA editing activity	19	3	1.6	0.0003
GO:0010277	chlorophyllide a oxygenase [overall] activity	18	9	1.51	0.0003
GO:0016652	oxidoreductase activity, acting on NAD(P)H, NAD(P) as acceptor	13	1	1.09	0.00043
GO:0010484	H3 histone acetyltransferase activity	9	0	0.76	0.00046
GO:0080041	ADP-ribose pyrophosphohydrolase activity	11	4	0.93	0.00047
GO:0009055	electron carrier activity	837	66	70.44	0.0005
GO:0051537	2 iron, 2 sulfur cluster binding	75	17	6.31	0.0005
GO:0008536	Ran GTPase binding	53	3	4.46	0.00051
GO:0008792	arginine decarboxylase activity	14	3	1.18	0.00051
GO:0004072	aspartate kinase activity	7	4	0.59	0.00066
GO:0019829	cation-transporting ATPase activity	175	14	14.73	0.00068
GO:0004866	endopeptidase inhibitor activity	84	13	7.07	0.00073
GO:0008891	glycolate oxidase activity	14	1	1.18	0.00083
GO:0045435	lycopene epsilon cyclase activity	7	2	0.59	0.00084
GO:0008859	exoribonuclease II activity	6	1	0.5	0.00092
GO:0003755	peptidyl-prolyl cis-trans isomerase activity	99	16	8.33	0.00092
GO:0052592	oxidoreductase activity, acting on CH or CH2 groups, with an iron-sulfur protein as acceptor	11	1	0.93	0.001
GO:0004197	cysteine-type endopeptidase activity	39	3	3.28	0.00102
GO:0050661	NADP binding	153	29	12.88	0.00109
GO:0000049	tRNA binding	35	3	2.95	0.00114
GO:0051920	peroxiredoxin activity	10	5	0.84	0.00116
GO:0008601	protein phosphatase type 2A regulator activity	31	1	2.61	0.00117
GO:0004096	catalase activity	10	6	0.84	0.00117
GO:0004412	homoserine dehydrogenase activity	9	4	0.76	0.00117
GO:0004362	glutathione-disulfide reductase activity	8	1	0.67	0.00124
GO:0004013	adenosylhomocysteinase activity	8	1	0.67	0.00125
GO:0009001	serine O-acetyltransferase activity	8	2	0.67	0.0013
GO:0036094	small molecule binding	6668	535	561.14	0.00132
GO:0004029	aldehyde dehydrogenase (NAD) activity	24	1	2.02	0.00135
GO:0050236	pyridoxine:NADP 4-dehydrogenase activity	11	0	0.93	0.00136
GO:0004366	glycerol-3-phosphate O-acyltransferase activity	18	7	1.51	0.00136
GO:0016760	cellulose synthase (UDP-forming) activity	60	6	5.05	0.00137
GO:0016851	magnesium chelatase activity	8	5	0.67	0.0014
GO:0004506	squalene monooxygenase activity	10	4	0.84	0.00145
GO:0004348	glucosylceramidase activity	13	0	1.09	0.00148
GO:0009703	nitrate reductase (NADH) activity	10	5	0.84	0.00148
GO:0004176	ATP-dependent peptidase activity	25	4	2.1	0.0015
GO:0016813	hydrolase activity, acting on carbon-nitrogen (but not peptide) bonds, in linear amidines	21	5	1.77	0.00151
GO:0004124	cysteine synthase activity	24	4	2.02	0.00151
GO:0010181	FMN binding	108	13	9.09	0.00154
GO:0004789	thiamine-phosphate diphosphorylase activity	14	0	1.18	0.00156
GO:0004222	metalloendopeptidase activity	113	11	9.51	0.00158
GO:0015078	hydrogen ion transmembrane transporter activity	223	14	18.77	0.00191
GO:0008237	metallopeptidase activity	178	14	14.98	0.00193
GO:0008236	serine-type peptidase activity	341	30	28.7	0.00204
GO:0003913	DNA photolyase activity	28	6	2.36	0.00206
GO:0015662	ATPase activity, coupled to transmembrane movement of ions, phosphorylative mechanism	81	8	6.82	0.00208
GO:0008964	phosphoenolpyruvate carboxylase activity	18	6	1.51	0.00215
GO:0009974	zeinoxanthin epsilon hydroxylase activity	6	2	0.5	0.00215
GO:0004640	phosphoribosylanthranilate isomerase activity	14	0	1.18	0.00219
GO:0005516	calmodulin binding	167	19	14.05	0.00226
GO:0051539	4 iron, 4 sulfur cluster binding	66	5	5.55	0.00246
GO:0016597	amino acid binding	92	12	7.74	0.00256
GO:0033926	glycopeptide alpha-N-acetylgalactosaminidase activity	33	5	2.78	0.00258
GO:0004177	aminopeptidase activity	54	1	4.54	0.00277
GO:0004630	phospholipase D activity	31	3	2.61	0.00303
GO:0033293	monocarboxylic acid binding	19	2	1.6	0.00304
GO:0004930	G-protein coupled receptor activity	44	5	3.7	0.00316
GO:0016853	isomerase activity	505	57	42.5	0.00331
GO:0004175	endopeptidase activity	515	36	43.34	0.0034
GO:0004753	saccharopine dehydrogenase activity	10	0	0.84	0.00368
GO:0003857	3-hydroxyacyl-CoA dehydrogenase activity	15	1	1.26	0.00372
GO:0016301	kinase activity	2744	232	230.92	0.00378
GO:0003978	UDP-glucose 4-epimerase activity	20	1	1.68	0.00382
GO:0005083	small GTPase regulator activity	75	2	6.31	0.00387
GO:0008026	ATP-dependent helicase activity	220	15	18.51	0.0041
GO:0044769	ATPase activity, coupled to transmembrane movement of ions, rotational mechanism	66	5	5.55	0.00418
GO:0004471	malate dehydrogenase (decarboxylating) (NAD+) activity	6	0	0.5	0.00418
GO:0004345	glucose-6-phosphate dehydrogenase activity	20	3	1.68	0.00419
GO:0016630	protochlorophyllide reductase activity	29	5	2.44	0.00425
GO:0004180	carboxypeptidase activity	85	12	7.15	0.00429
GO:0070290	N-acylphosphatidylethanolamine-specific phospholipase D activity	30	3	2.52	0.00444
GO:0009011	starch synthase activity	29	2	2.44	0.00457
GO:0005053	peroxisome matrix targeting signal-2 binding	11	0	0.93	0.00461
GO:0003796	lysozyme activity	9	0	0.76	0.00468
GO:0004310	farnesyl-diphosphate farnesyltransferase activity	13	1	1.09	0.00477
GO:0051996	squalene synthase activity	13	1	1.09	0.00477
GO:0008484	sulfuric ester hydrolase activity	6	1	0.5	0.00505
GO:0004565	beta-galactosidase activity	52	4	4.38	0.00512
GO:0004046	aminoacylase activity	6	1	0.5	0.00514
GO:0004033	aldo-keto reductase (NADP) activity	21	2	1.77	0.00519
GO:0003729	mRNA binding	19	6	1.6	0.00522
GO:0015293	symporter activity	129	7	10.86	0.0054
GO:0016639	oxidoreductase activity, acting on the CH-NH2 group of donors, NAD or NADP as acceptor	17	2	1.43	0.00544
GO:0008469	histone-arginine N-methyltransferase activity	10	0	0.84	0.00579
GO:0008559	xenobiotic-transporting ATPase activity	27	0	2.27	0.00583
GO:0042802	identical protein binding	332	39	27.94	0.00592
GO:0005319	lipid transporter activity	42	3	3.53	0.00616
GO:0015036	disulfide oxidoreductase activity	135	16	11.36	0.00621
GO:0004365	glyceraldehyde-3-phosphate dehydrogenase (NAD+) (phosphorylating) activity	15	5	1.26	0.00624
GO:0004674	protein serine/threonine kinase activity	1374	113	115.63	0.00628
GO:0050660	flavin adenine dinucleotide binding	265	28	22.3	0.00633
GO:0043565	sequence-specific DNA binding	461	55	38.8	0.00658
GO:0003989	acetyl-CoA carboxylase activity	15	3	1.26	0.00667
GO:0008353	RNA polymerase II carboxy-terminal domain kinase activity	21	0	1.77	0.00677
GO:0003700	sequence-specific DNA binding transcription factor activity	910	116	76.58	0.00679
GO:0003684	damaged DNA binding	37	2	3.11	0.0072
GO:0004815	aspartate-tRNA ligase activity	7	1	0.59	0.00734
GO:0042409	caffeoyl-CoA O-methyltransferase activity	21	6	1.77	0.00735
GO:0008568	microtubule-severing ATPase activity	64	2	5.39	0.00749
GO:0004324	ferredoxin-NADP+ reductase activity	7	2	0.59	0.00752
GO:0003746	translation elongation factor activity	80	8	6.73	0.00753
GO:0004781	sulfate adenylyltransferase (ATP) activity	6	2	0.5	0.00797
GO:0016857	racemase and epimerase activity, acting on carbohydrates and derivatives	65	7	5.47	0.00803
GO:0005215	transporter activity	1987	144	167.22	0.00808
GO:0036361	racemase activity, acting on amino acids and derivatives	11	0	0.93	0.00809
GO:0003886	DNA (cytosine-5-)-methyltransferase activity	16	3	1.35	0.0082
GO:0004635	phosphoribosyl-AMP cyclohydrolase activity	7	0	0.59	0.00852
GO:0004636	phosphoribosyl-ATP diphosphatase activity	7	0	0.59	0.00852
GO:0016836	hydro-lyase activity	170	19	14.31	0.00887
GO:0015299	solute:proton antiporter activity	62	4	5.22	0.00936
GO:0005216	ion channel activity	183	10	15.4	0.00942
GO:0042578	phosphoric ester hydrolase activity	734	65	61.77	0.00946
GO:0004826	phenylalanine-tRNA ligase activity	13	3	1.09	0.00952
GO:0030246	carbohydrate binding	285	32	23.98	0.0097
GO:0004729	oxygen-dependent protoporphyrinogen oxidase activity	14	3	1.18	0.00979
GO:0004856	xylulokinase activity	10	1	0.84	0.00992
GO:0004697	protein kinase C activity	26	4	2.19	0.01065
GO:0016661	oxidoreductase activity, acting on other nitrogenous compounds as donors	15	7	1.26	0.01078
GO:0008883	glutamyl-tRNA reductase activity	9	3	0.76	0.0108
GO:0015294	solute:cation symporter activity	118	7	9.93	0.01086
GO:0003747	translation release factor activity	26	4	2.19	0.01086
GO:0008079	translation termination factor activity	26	4	2.19	0.01086
GO:0004867	serine-type endopeptidase inhibitor activity	42	4	3.53	0.01114
GO:0004300	enoyl-CoA hydratase activity	21	1	1.77	0.01118
GO:0016884	carbon-nitrogen ligase activity, with glutamine as amido-N-donor	60	7	5.05	0.01154
GO:0004034	aldose 1-epimerase activity	16	3	1.35	0.01177
GO:0016791	phosphatase activity	588	48	49.48	0.01184
GO:0003827	alpha-1,3-mannosylglycoprotein 2-beta-N-acetylglucosaminyltransferase activity	9	0	0.76	0.01187
GO:0043021	ribonucleoprotein complex binding	34	3	2.86	0.0119
GO:0016730	oxidoreductase activity, acting on iron-sulfur proteins as donors	12	2	1.01	0.01195
GO:0050833	pyruvate transmembrane transporter activity	8	0	0.67	0.01199
GO:0019783	small conjugating protein-specific protease activity	16	1	1.35	0.01225
GO:0031409	pigment binding	6	4	0.5	0.01237
GO:0004326	tetrahydrofolylpolyglutamate synthase activity	11	0	0.93	0.01251
GO:0008253	5'-nucleotidase activity	14	0	1.18	0.01256
GO:0000166	nucleotide binding	6463	515	543.89	0.01257
GO:1901265	nucleoside phosphate binding	6463	515	543.89	0.01257
GO:0015926	glucosidase activity	130	13	10.94	0.01257
GO:0017111	nucleoside-triphosphatase activity	1586	100	133.47	0.01308
GO:0004683	calmodulin-dependent protein kinase activity	119	11	10.01	0.01321
GO:0033743	peptide-methionine (R)-S-oxide reductase activity	11	0	0.93	0.01322
GO:0015035	protein disulfide oxidoreductase activity	118	14	9.93	0.01324
GO:0004457	lactate dehydrogenase activity	12	0	1.01	0.01324
GO:0030151	molybdenum ion binding	23	5	1.94	0.01333
GO:0008703	5-amino-6-(5-phosphoribosylamino)uracil reductase activity	6	0	0.5	0.01345
GO:0070567	cytidylyltransferase activity	27	2	2.27	0.01359
GO:0042879	aldonate transmembrane transporter activity	14	2	1.18	0.014
GO:0015120	phosphoglycerate transmembrane transporter activity	14	2	1.18	0.014
GO:0005230	extracellular ligand-gated ion channel activity	67	5	5.64	0.01425
GO:0004040	amidase activity	10	1	0.84	0.01449
GO:0030599	pectinesterase activity	78	9	6.56	0.01456
GO:0015095	magnesium ion transmembrane transporter activity	46	2	3.87	0.01462
GO:0047661	amino-acid racemase activity	10	0	0.84	0.01484
GO:0047652	allantoate deiminase activity	9	0	0.76	0.01499
GO:0036442	hydrogen-exporting ATPase activity	61	3	5.13	0.01534
GO:0004737	pyruvate decarboxylase activity	8	0	0.67	0.01551
GO:0016818	hydrolase activity, acting on acid anhydrides, in phosphorus-containing anhydrides	1687	111	141.97	0.01565
GO:0016874	ligase activity	565	48	47.55	0.01577
GO:0016262	protein N-acetylglucosaminyltransferase activity	7	0	0.59	0.01588
GO:0008408	3'-5' exonuclease activity	47	5	3.96	0.01593
GO:0003849	3-deoxy-7-phosphoheptulonate synthase activity	9	5	0.76	0.01594
GO:0016755	transferase activity, transferring amino-acyl groups	17	3	1.43	0.01605
GO:0010013	N-1-naphthylphthalamic acid binding	9	0	0.76	0.01664
GO:0030170	pyridoxal phosphate binding	332	31	27.94	0.01673
GO:0090595	acetyl-CoA:L-lysine N6-acetyltransferase	44	5	3.7	0.01674
GO:0004402	histone acetyltransferase activity	44	5	3.7	0.01674
GO:0030785	[ribulose-bisphosphate carboxylase]-lysine N-methyltransferase activity	15	6	1.26	0.01677
GO:0047622	adenosine nucleosidase activity	8	0	0.67	0.01692
GO:0045437	uridine nucleosidase activity	8	0	0.67	0.01692
GO:0072585	xanthosine nucleotidase activity	8	0	0.67	0.01692
GO:0050263	ribosylpyrimidine nucleosidase activity	8	0	0.67	0.01692
GO:0005313	L-glutamate transmembrane transporter activity	6	2	0.5	0.01695
GO:0030234	enzyme regulator activity	382	33	32.15	0.01695
GO:0072328	alkene binding	15	5	1.26	0.01702
GO:0051740	ethylene binding	15	5	1.26	0.01702
GO:0016898	oxidoreductase activity, acting on the CH-OH group of donors, cytochrome as acceptor	8	0	0.67	0.01741
GO:0004458	D-lactate dehydrogenase (cytochrome) activity	8	0	0.67	0.01741
GO:0005310	dicarboxylic acid transmembrane transporter activity	10	3	0.84	0.01755
GO:0004611	phosphoenolpyruvate carboxykinase activity	28	8	2.36	0.01782
GO:0003844	1,4-alpha-glucan branching enzyme activity	9	0	0.76	0.01787
GO:0000822	inositol hexakisphosphate binding	20	0	1.68	0.01791
GO:0005548	phospholipid transporter activity	14	0	1.18	0.01799
GO:0004012	phospholipid-translocating ATPase activity	14	0	1.18	0.01799
GO:0043178	alcohol binding	30	0	2.52	0.01811
GO:0045330	aspartyl esterase activity	57	7	4.8	0.01813
GO:0004869	cysteine-type endopeptidase inhibitor activity	29	8	2.44	0.01856
GO:0016149	translation release factor activity, codon specific	17	3	1.43	0.01864
GO:0015085	calcium ion transmembrane transporter activity	78	9	6.56	0.01877
GO:0004551	nucleotide diphosphatase activity	15	4	1.26	0.0191
GO:0016773	phosphotransferase activity, alcohol group as acceptor	2318	191	195.07	0.01926
GO:0080084	5S rDNA binding	7	1	0.59	0.01927
GO:0009881	photoreceptor activity	56	12	4.71	0.01932
GO:0004550	nucleoside diphosphate kinase activity	11	3	0.93	0.0194
GO:0008144	drug binding	17	0	1.43	0.01973
GO:0008835	diaminohydroxyphosphoribosylaminopyrimidine deaminase activity	7	0	0.59	0.01975
GO:0047724	inosine nucleosidase activity	13	0	1.09	0.01984
GO:0035639	purine ribonucleoside triphosphate binding	4261	343	358.58	0.02011
GO:0046961	proton-transporting ATPase activity, rotational mechanism	51	3	4.29	0.02017
GO:0004607	phosphatidylcholine-sterol O-acyltransferase activity	11	0	0.93	0.02049
GO:0016731	oxidoreductase activity, acting on iron-sulfur proteins as donors, NAD or NADP as acceptor	10	2	0.84	0.02055
GO:0003973	(S)-2-hydroxy-acid oxidase activity	18	1	1.51	0.02058
GO:0016781	phosphotransferase activity, paired acceptors	10	1	0.84	0.02062
GO:0003825	alpha,alpha-trehalose-phosphate synthase (UDP-forming) activity	24	2	2.02	0.02071
GO:0016671	oxidoreductase activity, acting on a sulfur group of donors, disulfide as acceptor	42	8	3.53	0.02077
GO:0031420	alkali metal ion binding	26	3	2.19	0.02086
GO:0004743	pyruvate kinase activity	26	3	2.19	0.02086
GO:0030955	potassium ion binding	26	3	2.19	0.02086
GO:0016462	pyrophosphatase activity	1676	111	141.04	0.02117
GO:0015370	solute:sodium symporter activity	22	3	1.85	0.02148
GO:0005092	GDP-dissociation inhibitor activity	11	1	0.93	0.02169
GO:0050373	UDP-arabinose 4-epimerase activity	8	1	0.67	0.02184
GO:0008020	G-protein coupled photoreceptor activity	13	2	1.09	0.0222
GO:0016887	ATPase activity	876	58	73.72	0.02239
GO:0004713	protein tyrosine kinase activity	261	31	21.96	0.02241
GO:0016893	endonuclease activity, active with either ribo- or deoxyribonucleic acids and producing 5'-phosphomonoesters	79	3	6.65	0.02261
GO:0004618	phosphoglycerate kinase activity	11	2	0.93	0.02268
GO:0005351	sugar:proton symporter activity	84	4	7.07	0.02297
GO:0005402	cation:sugar symporter activity	84	4	7.07	0.02297
GO:0015295	solute:proton symporter activity	84	4	7.07	0.02297
GO:0072509	divalent inorganic cation transmembrane transporter activity	154	13	12.96	0.02298
GO:0004666	prostaglandin-endoperoxide synthase activity	6	2	0.5	0.023
GO:0045431	flavonol synthase activity	12	1	1.01	0.02326
GO:0004427	inorganic diphosphatase activity	25	3	2.1	0.02376
GO:0046906	tetrapyrrole binding	822	127	69.18	0.02393
GO:0016157	sucrose synthase activity	16	2	1.35	0.02407
GO:0004605	phosphatidate cytidylyltransferase activity	13	1	1.09	0.02413
GO:0031516	far-red light photoreceptor activity	6	0	0.5	0.02431
GO:0009883	red or far-red light photoreceptor activity	6	0	0.5	0.02431
GO:0016207	4-coumarate-CoA ligase activity	17	1	1.43	0.02505
GO:0016308	1-phosphatidylinositol-4-phosphate 5-kinase activity	13	1	1.09	0.02555
GO:0048037	cofactor binding	1176	126	98.97	0.02563
GO:0008508	bile acid:sodium symporter activity	16	1	1.35	0.02565
GO:0015125	bile acid transmembrane transporter activity	16	1	1.35	0.02565
GO:0071917	triose-phosphate transmembrane transporter activity	12	1	1.01	0.02578
GO:0004707	MAP kinase activity	54	9	4.54	0.02623
GO:0016307	phosphatidylinositol phosphate kinase activity	16	1	1.35	0.02634
GO:0004161	dimethylallyltranstransferase activity	17	3	1.43	0.0265
GO:0005343	organic acid:sodium symporter activity	18	2	1.51	0.02654
GO:0019001	guanyl nucleotide binding	530	30	44.6	0.02699
GO:0004965	G-protein coupled GABA receptor activity	20	2	1.68	0.02703
GO:0016917	GABA receptor activity	20	2	1.68	0.02703
GO:0003941	L-serine ammonia-lyase activity	9	0	0.76	0.02711
GO:0030378	serine racemase activity	9	0	0.76	0.02711
GO:0008721	D-serine ammonia-lyase activity	9	0	0.76	0.02711
GO:0015238	drug transmembrane transporter activity	126	5	10.6	0.02722
GO:0090484	drug transporter activity	126	5	10.6	0.02722
GO:0004252	serine-type endopeptidase activity	212	16	17.84	0.02783
GO:0020037	heme binding	713	54	60	0.02807
GO:0016623	oxidoreductase activity, acting on the aldehyde or oxo group of donors, oxygen as acceptor	21	1	1.77	0.0281
GO:0022834	ligand-gated channel activity	80	5	6.73	0.0281
GO:0015276	ligand-gated ion channel activity	80	5	6.73	0.0281
GO:0008409	5'-3' exonuclease activity	13	0	1.09	0.02819
GO:0050662	coenzyme binding	773	90	65.05	0.02981
GO:0016868	intramolecular transferase activity, phosphotransferases	40	3	3.37	0.03006
GO:0016817	hydrolase activity, acting on acid anhydrides	1712	113	144.07	0.03007
GO:0004660	protein farnesyltransferase activity	9	1	0.76	0.0303
GO:0047134	protein-disulfide reductase activity	9	1	0.76	0.03102
GO:0061630	ubiquitin protein ligase activity	10	1	0.84	0.03154
GO:0034450	ubiquitin-ubiquitin ligase activity	10	1	0.84	0.03154
GO:0003959	NADPH dehydrogenase activity	8	1	0.67	0.03167
GO:0004337	geranyltranstransferase activity	30	7	2.52	0.0318
GO:0004612	phosphoenolpyruvate carboxykinase (ATP) activity	9	1	0.76	0.03189
GO:0034593	phosphatidylinositol bisphosphate phosphatase activity	6	0	0.5	0.03222
GO:0034595	phosphatidylinositol phosphate 5-phosphatase activity	6	0	0.5	0.03222
GO:0047458	beta-pyrazolylalanine synthase activity	6	1	0.5	0.03248
GO:0008477	purine nucleosidase activity	14	0	1.18	0.0325
GO:0060589	nucleoside-triphosphatase regulator activity	97	3	8.16	0.03274
GO:0004609	phosphatidylserine decarboxylase activity	9	0	0.76	0.03303
GO:0004367	glycerol-3-phosphate dehydrogenase [NAD+] activity	14	1	1.18	0.03304
GO:0008318	protein prenyltransferase activity	17	1	1.43	0.03317
GO:0004031	aldehyde oxidase activity	20	1	1.68	0.03332
GO:0016896	exoribonuclease activity, producing 5'-phosphomonoesters	37	4	3.11	0.03346
GO:0004532	exoribonuclease activity	37	4	3.11	0.03346
GO:0005525	GTP binding	524	27	44.1	0.03443
GO:0032561	guanyl ribonucleotide binding	524	27	44.1	0.03443
GO:0031683	G-protein beta/gamma-subunit complex binding	17	4	1.43	0.03454
GO:0016166	phytoene dehydrogenase activity	7	0	0.59	0.03517
GO:0019206	nucleoside kinase activity	34	7	2.86	0.03556
GO:0015297	antiporter activity	204	15	17.17	0.03604
GO:0004755	saccharopine dehydrogenase (NADP+, L-glutamate-forming) activity	7	0	0.59	0.03632
GO:0047130	saccharopine dehydrogenase (NADP+, L-lysine-forming) activity	7	0	0.59	0.03632
GO:0004805	trehalose-phosphatase activity	45	6	3.79	0.03632
GO:0051119	sugar transmembrane transporter activity	106	8	8.92	0.03652
GO:0003876	AMP deaminase activity	7	1	0.59	0.03667
GO:0047623	adenosine-phosphate deaminase activity	7	1	0.59	0.03667
GO:0016866	intramolecular transferase activity	108	8	9.09	0.03673
GO:0008066	glutamate receptor activity	63	5	5.3	0.03682
GO:0016879	ligase activity, forming carbon-nitrogen bonds	226	15	19.02	0.03688
GO:0005047	signal recognition particle binding	8	0	0.67	0.03704
GO:0005093	Rab GDP-dissociation inhibitor activity	6	0	0.5	0.03739
GO:0004416	hydroxyacylglutathione hydrolase activity	10	0	0.84	0.0374
GO:0004721	phosphoprotein phosphatase activity	349	27	29.37	0.03775
GO:0004812	aminoacyl-tRNA ligase activity	132	15	11.11	0.03805
GO:0016875	ligase activity, forming carbon-oxygen bonds	132	15	11.11	0.03805
GO:0016876	ligase activity, forming aminoacyl-tRNA and related compounds	132	15	11.11	0.03805
GO:0004347	glucose-6-phosphate isomerase activity	9	0	0.76	0.03812
GO:0016774	phosphotransferase activity, carboxyl group as acceptor	31	6	2.61	0.03826
GO:0004750	ribulose-phosphate 3-epimerase activity	11	2	0.93	0.03875
GO:0004970	ionotropic glutamate receptor activity	62	5	5.22	0.0388
GO:0005231	excitatory extracellular ligand-gated ion channel activity	62	5	5.22	0.0388
GO:0005234	extracellular-glutamate-gated ion channel activity	62	5	5.22	0.0388
GO:1901681	sulfur compound binding	42	2	3.53	0.03924
GO:0009982	pseudouridine synthase activity	26	2	2.19	0.03925
GO:0004473	malate dehydrogenase (decarboxylating) (NADP+) activity	7	1	0.59	0.03966
GO:0043022	ribosome binding	26	3	2.19	0.04036
GO:0016854	racemase and epimerase activity	81	7	6.82	0.0408
GO:1901476	carbohydrate transporter activity	131	10	11.02	0.04104
GO:0015144	carbohydrate transmembrane transporter activity	131	10	11.02	0.04104
GO:0008060	ARF GTPase activator activity	18	0	1.51	0.04189
GO:0004540	ribonuclease activity	139	10	11.7	0.04197
GO:0019887	protein kinase regulator activity	48	4	4.04	0.04214
GO:0004849	uridine kinase activity	22	6	1.85	0.0425
GO:0008047	enzyme activator activity	96	3	8.08	0.04254
GO:0005355	glucose transmembrane transporter activity	7	3	0.59	0.0438
GO:0015105	arsenite transmembrane transporter activity	10	1	0.84	0.04396
GO:0004576	oligosaccharyl transferase activity	27	1	2.27	0.04409
GO:0022857	transmembrane transporter activity	1497	93	125.98	0.04444
GO:0046873	metal ion transmembrane transporter activity	344	23	28.95	0.0463
GO:0004185	serine-type carboxypeptidase activity	60	10	5.05	0.04664
GO:0022892	substrate-specific transporter activity	1330	81	111.93	0.04672
GO:0051752	phosphoglucan, water dikinase activity	7	0	0.59	0.04739
GO:0050664	oxidoreductase activity, acting on NAD(P)H, oxygen as acceptor	22	5	1.85	0.04805
GO:0022836	gated channel activity	139	7	11.7	0.0483
GO:0019239	deaminase activity	25	1	2.1	0.04863
GO:0090599	alpha-glucosidase activity	41	6	3.45	0.04879
GO:0015020	glucuronosyltransferase activity	10	1	0.84	0.04927
GO:0004514	nicotinate-nucleotide diphosphorylase (carboxylating) activity	7	0	0.59	0.04956
GO:0004066	asparagine synthase (glutamine-hydrolyzing) activity	11	4	0.93	0.04996
GO:0015369	calcium:proton antiporter activity	12	1	1.01	0.04998

## Sheet: S2 vs S-2.topGO_BP
GO.ID	Term	Annotated	Significant	Expected	KS
GO:0009800	cinnamic acid biosynthetic process	41	0	0.51	3.2e-15
GO:0006559	L-phenylalanine catabolic process	50	2	0.62	3.2e-15
GO:0009902	chloroplast relocation	185	8	2.3	1.6e-12
GO:0035304	regulation of protein dephosphorylation	155	6	1.92	2.9e-12
GO:0009765	photosynthesis, light harvesting	119	5	1.48	1.2e-11
GO:0019252	starch biosynthetic process	286	7	3.55	1.4e-10
GO:0010027	thylakoid membrane organization	301	9	3.74	2e-10
GO:0000023	maltose metabolic process	221	6	2.74	1.7e-09
GO:0006364	rRNA processing	390	12	4.84	2e-09
GO:0010362	negative regulation of anion channel activity by blue light	19	3	0.24	4.2e-09
GO:0043085	positive regulation of catalytic activity	326	5	4.05	3.8e-08
GO:0046777	protein autophosphorylation	171	4	2.12	3.8e-08
GO:0006419	alanyl-tRNA aminoacylation	14	0	0.17	4.8e-08
GO:0006508	proteolysis	1306	12	16.22	5.1e-08
GO:0009785	blue light signaling pathway	49	4	0.61	1e-07
GO:0018298	protein-chromophore linkage	108	4	1.34	1.7e-07
GO:0009638	phototropism	38	3	0.47	1.8e-07
GO:0006487	protein N-linked glycosylation	108	4	1.34	2e-07
GO:0042793	transcription from plastid promoter	140	6	1.74	2.3e-07
GO:0019344	cysteine biosynthetic process	240	8	2.98	2.3e-07
GO:0016558	protein import into peroxisome matrix	118	2	1.47	3.7e-07
GO:0030244	cellulose biosynthetic process	162	3	2.01	7.3e-07
GO:0006094	gluconeogenesis	189	3	2.35	9e-07
GO:0019288	isopentenyl diphosphate biosynthetic process, methylerythritol 4-phosphate pathway	349	5	4.33	1e-06
GO:0010103	stomatal complex morphogenesis	156	5	1.94	2.7e-06
GO:0006098	pentose-phosphate shunt	277	3	3.44	3.1e-06
GO:0009583	detection of light stimulus	46	4	0.57	3.4e-06
GO:0006096	glycolytic process	328	4	4.07	3.4e-06
GO:0010343	singlet oxygen-mediated programmed cell death	16	1	0.2	3.6e-06
GO:0006396	RNA processing	1205	19	14.96	4.4e-06
GO:0010239	chloroplast mRNA processing	13	0	0.16	5.1e-06
GO:0016556	mRNA modification	152	3	1.89	5.6e-06
GO:1902243	copal-8-ol diphosphate(3-) biosynthetic process	16	0	0.2	5.7e-06
GO:1902247	geranylgeranyl diphosphate catabolic process	16	0	0.2	5.7e-06
GO:0006886	intracellular protein transport	1073	18	13.32	5.8e-06
GO:0000956	nuclear-transcribed mRNA catabolic process	81	1	1.01	6.4e-06
GO:0023014	signal transduction by phosphorylation	364	6	4.52	6.7e-06
GO:0009630	gravitropism	118	1	1.47	7.5e-06
GO:0050665	hydrogen peroxide biosynthetic process	43	1	0.53	8.2e-06
GO:0006438	valyl-tRNA aminoacylation	7	0	0.09	8.3e-06
GO:0044763	single-organism cellular process	11376	159	141.25	9.1e-06
GO:0010207	photosystem II assembly	215	8	2.67	1.1e-05
GO:0006298	mismatch repair	23	0	0.29	1.1e-05
GO:0010617	circadian regulation of calcium ion oscillation	17	1	0.21	1.2e-05
GO:0042128	nitrate assimilation	12	3	0.15	1.2e-05
GO:0010218	response to far red light	125	4	1.55	1.5e-05
GO:0009805	coumarin biosynthetic process	46	2	0.57	1.6e-05
GO:0006184	GTP catabolic process	351	5	4.36	2.1e-05
GO:0006563	L-serine metabolic process	79	2	0.98	2.6e-05
GO:0046686	response to cadmium ion	377	7	4.68	2.6e-05
GO:0010114	response to red light	113	5	1.4	2.6e-05
GO:0045893	positive regulation of transcription, DNA-templated	350	9	4.35	2.9e-05
GO:0018279	protein N-linked glycosylation via asparagine	9	0	0.11	3.5e-05
GO:0015991	ATP hydrolysis coupled proton transport	78	0	0.97	4.2e-05
GO:0006450	regulation of translational fidelity	19	0	0.24	4.7e-05
GO:0070981	L-asparagine biosynthetic process	8	4	0.1	5.4e-05
GO:0007030	Golgi organization	181	4	2.25	5.9e-05
GO:0009658	chloroplast organization	370	10	4.59	0.00013
GO:0016926	protein desumoylation	35	1	0.43	0.00014
GO:0015995	chlorophyll biosynthetic process	178	3	2.21	0.00014
GO:0070588	calcium ion transmembrane transport	54	0	0.67	0.00017
GO:0006418	tRNA aminoacylation for protein translation	129	1	1.6	0.00018
GO:0043687	post-translational protein modification	89	3	1.11	0.0002
GO:0009963	positive regulation of flavonoid biosynthetic process	20	0	0.25	0.0002
GO:0006749	glutathione metabolic process	31	2	0.38	0.00021
GO:0006200	ATP catabolic process	381	10	4.73	0.00022
GO:0010196	nonphotochemical quenching	21	2	0.26	0.00031
GO:0033388	putrescine biosynthetic process from arginine	6	0	0.07	0.00031
GO:0009228	thiamine biosynthetic process	33	1	0.41	0.00036
GO:0016123	xanthophyll biosynthetic process	20	0	0.25	0.0004
GO:0009410	response to xenobiotic stimulus	29	2	0.36	0.00041
GO:0009793	embryo development ending in seed dormancy	504	3	6.26	0.00045
GO:0009814	defense response, incompatible interaction	304	1	3.77	0.00046
GO:0006833	water transport	110	3	1.37	0.00046
GO:0009833	plant-type primary cell wall biogenesis	15	1	0.19	0.00046
GO:0019684	photosynthesis, light reaction	508	15	6.31	0.00047
GO:0009954	proximal/distal pattern formation	30	0	0.37	0.00049
GO:0009853	photorespiration	174	2	2.16	0.0005
GO:0006680	glucosylceramide catabolic process	13	0	0.16	0.0005
GO:0080135	regulation of cellular response to stress	173	4	2.15	0.00051
GO:0044710	single-organism metabolic process	10260	139	127.39	0.00053
GO:0009640	photomorphogenesis	219	5	2.72	0.00054
GO:0006612	protein targeting to membrane	211	2	2.62	0.00055
GO:0045010	actin nucleation	113	0	1.4	0.00056
GO:0007155	cell adhesion	113	0	1.4	0.00056
GO:0006635	fatty acid beta-oxidation	200	1	2.48	0.00057
GO:0009697	salicylic acid biosynthetic process	92	1	1.14	0.00058
GO:0015994	chlorophyll metabolic process	300	5	3.72	0.00059
GO:0009585	red, far-red light phototransduction	32	3	0.4	0.00061
GO:0006457	protein folding	414	4	5.14	0.00064
GO:0008295	spermidine biosynthetic process	34	0	0.42	0.00067
GO:0009595	detection of biotic stimulus	64	1	0.79	0.00069
GO:0010136	ureide catabolic process	12	0	0.15	0.00082
GO:0015979	photosynthesis	734	17	9.11	0.00083
GO:0051205	protein insertion into membrane	7	0	0.09	0.00089
GO:0019761	glucosinolate biosynthetic process	164	4	2.04	0.00092
GO:0010118	stomatal movement	107	4	1.33	0.00095
GO:0044248	cellular catabolic process	2305	34	28.62	0.00097
GO:0016120	carotene biosynthetic process	22	0	0.27	0.00108
GO:1901575	organic substance catabolic process	2887	43	35.85	0.00111
GO:0009624	response to nematode	51	2	0.63	0.00118
GO:0051260	protein homooligomerization	21	1	0.26	0.00119
GO:0010155	regulation of proton transport	106	4	1.32	0.0012
GO:0006535	cysteine biosynthetic process from serine	31	2	0.38	0.00121
GO:0009657	plastid organization	595	12	7.39	0.00124
GO:0010201	response to continuous far red light stimulus by the high-irradiance response system	10	0	0.12	0.00124
GO:0006849	plasma membrane pyruvate transport	7	1	0.09	0.00126
GO:0010228	vegetative to reproductive phase transition of meristem	311	3	3.86	0.00128
GO:0016117	carotenoid biosynthetic process	244	6	3.03	0.00129
GO:0006636	unsaturated fatty acid biosynthetic process	98	2	1.22	0.00136
GO:0009408	response to heat	197	1	2.45	0.00136
GO:0016559	peroxisome fission	20	0	0.25	0.00138
GO:0055085	transmembrane transport	1499	15	18.61	0.00138
GO:0019464	glycine decarboxylation via glycine cleavage system	19	0	0.24	0.00141
GO:0009926	auxin polar transport	73	0	0.91	0.00143
GO:0043086	negative regulation of catalytic activity	244	2	3.03	0.00157
GO:0009250	glucan biosynthetic process	484	10	6.01	0.0017
GO:0009651	response to salt stress	513	8	6.37	0.00177
GO:0006597	spermine biosynthetic process	21	0	0.26	0.00179
GO:0006557	S-adenosylmethioninamine biosynthetic process	21	0	0.26	0.00179
GO:0016045	detection of bacterium	8	0	0.1	0.0018
GO:0000002	mitochondrial genome maintenance	7	0	0.09	0.00182
GO:0010215	cellulose microfibril organization	23	1	0.29	0.00183
GO:0015748	organophosphate ester transport	81	1	1.01	0.00188
GO:1901615	organic hydroxy compound metabolic process	655	6	8.13	0.00193
GO:0009836	fruit ripening, climacteric	18	0	0.22	0.00199
GO:0009266	response to temperature stimulus	674	7	8.37	0.00206
GO:0051656	establishment of organelle localization	200	8	2.48	0.0021
GO:0009620	response to fungus	281	3	3.49	0.00215
GO:0010310	regulation of hydrogen peroxide metabolic process	79	1	0.98	0.00215
GO:0071555	cell wall organization	400	4	4.97	0.00218
GO:0010304	PSII associated light-harvesting complex II catabolic process	27	0	0.34	0.00219
GO:0006108	malate metabolic process	46	0	0.57	0.00224
GO:0045036	protein targeting to chloroplast	102	3	1.27	0.00225
GO:0010204	defense response signaling pathway, resistance gene-independent	14	0	0.17	0.00226
GO:0046854	phosphatidylinositol phosphorylation	48	1	0.6	0.00227
GO:0045491	xylan metabolic process	123	2	1.53	0.00242
GO:0006415	translational termination	33	1	0.41	0.00243
GO:0042446	hormone biosynthetic process	167	1	2.07	0.00249
GO:0000413	protein peptidyl-prolyl isomerization	99	2	1.23	0.00265
GO:1901259	chloroplast rRNA processing	9	0	0.11	0.0027
GO:0019725	cellular homeostasis	347	5	4.31	0.00285
GO:0006598	polyamine catabolic process	28	1	0.35	0.00289
GO:0010225	response to UV-C	9	0	0.11	0.00312
GO:0006275	regulation of DNA replication	92	0	1.14	0.00323
GO:0034969	histone arginine methylation	10	0	0.12	0.00323
GO:0051128	regulation of cellular component organization	328	2	4.07	0.00325
GO:0031048	chromatin silencing by small RNA	48	0	0.6	0.00342
GO:0018205	peptidyl-lysine modification	70	2	0.87	0.00345
GO:0009642	response to light intensity	232	11	2.88	0.00346
GO:0046470	phosphatidylcholine metabolic process	37	0	0.46	0.0035
GO:0006891	intra-Golgi vesicle-mediated transport	63	0	0.78	0.00384
GO:0046855	inositol phosphate dephosphorylation	12	1	0.15	0.00384
GO:0016246	RNA interference	140	0	1.74	0.00388
GO:0006515	misfolded or incompletely synthesized protein catabolic process	6	1	0.07	0.00394
GO:0070887	cellular response to chemical stimulus	1081	15	13.42	0.00396
GO:0009744	response to sucrose	158	6	1.96	0.00404
GO:0010015	root morphogenesis	298	2	3.7	0.00414
GO:0070838	divalent metal ion transport	272	1	3.38	0.00416
GO:0030163	protein catabolic process	616	6	7.65	0.00427
GO:0044712	single-organism catabolic process	2265	36	28.12	0.00428
GO:0046283	anthocyanin-containing compound metabolic process	67	5	0.83	0.0043
GO:0090342	regulation of cell aging	8	0	0.1	0.0043
GO:0009643	photosynthetic acclimation	8	1	0.1	0.00432
GO:0006346	methylation-dependent chromatin silencing	62	0	0.77	0.00436
GO:0010048	vernalization response	49	0	0.61	0.00452
GO:0010090	trichome morphogenesis	147	2	1.83	0.00455
GO:0048439	flower morphogenesis	58	0	0.72	0.0047
GO:0044003	modification by symbiont of host morphology or physiology	72	1	0.89	0.0047
GO:0016099	monoterpenoid biosynthetic process	39	0	0.48	0.00474
GO:0006152	purine nucleoside catabolic process	745	15	9.25	0.00475
GO:0051168	nuclear export	112	3	1.39	0.00492
GO:0042147	retrograde transport, endosome to Golgi	13	0	0.16	0.00494
GO:0055122	response to very low light intensity stimulus	13	0	0.16	0.00501
GO:0009561	megagametogenesis	163	2	2.02	0.00509
GO:0010363	regulation of plant-type hypersensitive response	160	2	1.99	0.00516
GO:0031047	gene silencing by RNA	245	0	3.04	0.00538
GO:0046901	tetrahydrofolylpolyglutamate biosynthetic process	11	0	0.14	0.0054
GO:0006623	protein targeting to vacuole	165	7	2.05	0.0054
GO:0009247	glycolipid biosynthetic process	106	5	1.32	0.0056
GO:0048437	floral organ development	397	1	4.93	0.00562
GO:0030001	metal ion transport	709	7	8.8	0.00562
GO:0090332	stomatal closure	8	0	0.1	0.00577
GO:0006312	mitotic recombination	52	1	0.65	0.00579
GO:0006627	protein processing involved in protein targeting to mitochondrion	9	0	0.11	0.00584
GO:0006397	mRNA processing	264	2	3.28	0.00588
GO:0046164	alcohol catabolic process	33	2	0.41	0.0059
GO:0048585	negative regulation of response to stimulus	229	2	2.84	0.00596
GO:0018343	protein farnesylation	10	0	0.12	0.00615
GO:0048582	positive regulation of post-embryonic development	61	0	0.76	0.00623
GO:0006576	cellular biogenic amine metabolic process	201	2	2.5	0.00625
GO:0010014	meristem initiation	119	0	1.48	0.00626
GO:0009862	systemic acquired resistance, salicylic acid mediated signaling pathway	116	1	1.44	0.00631
GO:0031325	positive regulation of cellular metabolic process	536	11	6.66	0.00655
GO:0006499	N-terminal protein myristoylation	98	0	1.22	0.00661
GO:0010020	chloroplast fission	25	0	0.31	0.00663
GO:0006218	uridine catabolic process	8	0	0.1	0.00673
GO:0015996	chlorophyll catabolic process	113	2	1.4	0.00683
GO:0009584	detection of visible light	20	1	0.25	0.00696
GO:0015914	phospholipid transport	14	0	0.17	0.00709
GO:0000160	phosphorelay signal transduction system	216	7	2.68	0.00717
GO:0051494	negative regulation of cytoskeleton organization	16	0	0.2	0.00726
GO:0006468	protein phosphorylation	1793	28	22.26	0.00746
GO:0009637	response to blue light	182	5	2.26	0.0076
GO:0019637	organophosphate metabolic process	2350	35	29.18	0.00769
GO:0006637	acyl-CoA metabolic process	92	0	1.14	0.00769
GO:0010039	response to iron ion	22	0	0.27	0.00774
GO:0016024	CDP-diacylglycerol biosynthetic process	10	0	0.12	0.00789
GO:0031124	mRNA 3'-end processing	9	0	0.11	0.00802
GO:1901880	negative regulation of protein depolymerization	13	0	0.16	0.00803
GO:0035999	tetrahydrofolate interconversion	36	0	0.45	0.00804
GO:0033014	tetrapyrrole biosynthetic process	247	3	3.07	0.00806
GO:0044262	cellular carbohydrate metabolic process	1024	23	12.71	0.00807
GO:0010043	response to zinc ion	28	1	0.35	0.00813
GO:0000165	MAPK cascade	271	2	3.36	0.0083
GO:0072594	establishment of protein localization to organelle	647	14	8.03	0.00841
GO:0010082	regulation of root meristem growth	8	0	0.1	0.00852
GO:0031365	N-terminal protein amino acid modification	105	0	1.3	0.0087
GO:0009648	photoperiodism	93	1	1.15	0.00871
GO:0009838	abscission	47	0	0.58	0.00891
GO:0042364	water-soluble vitamin biosynthetic process	123	3	1.53	0.0091
GO:0046578	regulation of Ras protein signal transduction	68	0	0.84	0.00917
GO:0010389	regulation of G2/M transition of mitotic cell cycle	33	0	0.41	0.00918
GO:0007623	circadian rhythm	104	4	1.29	0.00921
GO:0010100	negative regulation of photomorphogenesis	19	0	0.24	0.00932
GO:0010203	response to very low fluence red light stimulus	6	0	0.07	0.00933
GO:0010018	far-red light signaling pathway	6	0	0.07	0.00933
GO:1901264	carbohydrate derivative transport	45	1	0.56	0.0094
GO:0010072	primary shoot apical meristem specification	42	0	0.52	0.00942
GO:0032259	methylation	846	6	10.5	0.00942
GO:0019563	glycerol catabolic process	6	0	0.07	0.00945
GO:0044281	small molecule metabolic process	4701	73	58.37	0.0096
GO:0015693	magnesium ion transport	47	0	0.58	0.00968
GO:0048278	vesicle docking	28	0	0.35	0.00977
GO:0009414	response to water deprivation	257	7	3.19	0.00985
GO:0048522	positive regulation of cellular process	758	16	9.41	0.00986
GO:0009755	hormone-mediated signaling pathway	620	9	7.7	0.00998
GO:0009267	cellular response to starvation	118	4	1.47	0.01
GO:1901698	response to nitrogen compound	347	4	4.31	0.01013
GO:0015717	triose phosphate transport	13	1	0.16	0.0102
GO:0018106	peptidyl-histidine phosphorylation	23	0	0.29	0.01035
GO:0044257	cellular protein catabolic process	542	4	6.73	0.01037
GO:0006970	response to osmotic stress	591	10	7.34	0.0104
GO:0051603	proteolysis involved in cellular protein catabolic process	515	4	6.39	0.01047
GO:0000054	ribosomal subunit export from nucleus	6	0	0.07	0.01048
GO:0000055	ribosomal large subunit export from nucleus	6	0	0.07	0.01048
GO:0033750	ribosome localization	6	0	0.07	0.01048
GO:0033753	establishment of ribosome localization	6	0	0.07	0.01048
GO:0071426	ribonucleoprotein complex export from nucleus	6	0	0.07	0.01048
GO:0071428	rRNA-containing ribonucleoprotein complex export from nucleus	6	0	0.07	0.01048
GO:0071166	ribonucleoprotein complex localization	6	0	0.07	0.01048
GO:0090407	organophosphate biosynthetic process	1164	14	14.45	0.01064
GO:0098586	cellular response to virus	66	1	0.82	0.01074
GO:0047484	regulation of response to osmotic stress	8	0	0.1	0.01083
GO:0015931	nucleobase-containing compound transport	145	3	1.8	0.01089
GO:0019419	sulfate reduction	10	2	0.12	0.01092
GO:0010227	floral organ abscission	39	0	0.48	0.011
GO:0090116	C-5 methylation of cytosine	16	0	0.2	0.01102
GO:0032776	DNA methylation on cytosine	16	0	0.2	0.01102
GO:0009743	response to carbohydrate	321	6	3.99	0.01109
GO:0052249	modulation of RNA levels in other organism involved in symbiotic interaction	63	1	0.78	0.01114
GO:0009616	virus induced gene silencing	63	1	0.78	0.01114
GO:0052018	modulation by symbiont of RNA levels in host	63	1	0.78	0.01114
GO:0009646	response to absence of light	22	4	0.27	0.01121
GO:0007292	female gamete generation	118	2	1.47	0.01134
GO:0009560	embryo sac egg cell differentiation	118	2	1.47	0.01134
GO:0019220	regulation of phosphate metabolic process	449	6	5.57	0.01139
GO:0051174	regulation of phosphorus metabolic process	449	6	5.57	0.01139
GO:0007005	mitochondrion organization	158	2	1.96	0.01142
GO:0043173	nucleotide salvage	19	3	0.24	0.01182
GO:0010035	response to inorganic substance	965	16	11.98	0.01189
GO:0043900	regulation of multi-organism process	106	1	1.32	0.0119
GO:0017038	protein import	318	4	3.95	0.01221
GO:0032011	ARF protein signal transduction	30	0	0.37	0.01222
GO:0032012	regulation of ARF protein signal transduction	30	0	0.37	0.01222
GO:0016574	histone ubiquitination	10	0	0.12	0.01222
GO:0016192	vesicle-mediated transport	676	6	8.39	0.01239
GO:0043414	macromolecule methylation	459	3	5.7	0.01243
GO:0042127	regulation of cell proliferation	83	3	1.03	0.01246
GO:0006568	tryptophan metabolic process	83	1	1.03	0.01284
GO:0006586	indolalkylamine metabolic process	83	1	1.03	0.01284
GO:0051262	protein tetramerization	12	0	0.15	0.01292
GO:0051289	protein homotetramerization	12	0	0.15	0.01292
GO:1901068	guanosine-containing compound metabolic process	398	5	4.94	0.01306
GO:0010608	posttranscriptional regulation of gene expression	310	2	3.85	0.01306
GO:0006270	DNA replication initiation	50	0	0.62	0.01312
GO:0007276	gamete generation	145	3	1.8	0.01338
GO:0010557	positive regulation of macromolecule biosynthetic process	401	11	4.98	0.01346
GO:0045694	regulation of embryo sac egg cell differentiation	8	0	0.1	0.01347
GO:0018393	internal peptidyl-lysine acetylation	53	1	0.66	0.01354
GO:0018394	peptidyl-lysine acetylation	53	1	0.66	0.01354
GO:0006473	protein acetylation	53	1	0.66	0.01354
GO:0006475	internal protein amino acid acetylation	53	1	0.66	0.01354
GO:0016573	histone acetylation	53	1	0.66	0.01354
GO:0006839	mitochondrial transport	162	1	2.01	0.0136
GO:0045727	positive regulation of translation	44	2	0.55	0.01364
GO:0008284	positive regulation of cell proliferation	42	3	0.52	0.01365
GO:0071407	cellular response to organic cyclic compound	332	2	4.12	0.01416
GO:0035196	production of miRNAs involved in gene silencing by miRNA	97	0	1.2	0.01424
GO:0016485	protein processing	43	1	0.53	0.01429
GO:0042440	pigment metabolic process	603	15	7.49	0.0144
GO:0006072	glycerol-3-phosphate metabolic process	16	0	0.2	0.01452
GO:0052646	alditol phosphate metabolic process	16	0	0.2	0.01452
GO:0042726	flavin-containing compound metabolic process	32	1	0.4	0.01455
GO:0031328	positive regulation of cellular biosynthetic process	412	11	5.12	0.01479
GO:0044265	cellular macromolecule catabolic process	664	6	8.24	0.01492
GO:0009768	photosynthesis, light harvesting in photosystem I	6	0	0.07	0.01496
GO:0009767	photosynthetic electron transport chain	117	1	1.45	0.01518
GO:0070178	D-serine metabolic process	9	0	0.11	0.01529
GO:0006796	phosphate-containing compound metabolic process	4971	78	61.72	0.01538
GO:1902582	single-organism intracellular transport	1106	17	13.73	0.01544
GO:0033043	regulation of organelle organization	239	1	2.97	0.01566
GO:0010604	positive regulation of macromolecule metabolic process	512	11	6.36	0.01578
GO:0046620	regulation of organ growth	6	0	0.07	0.01599
GO:0046621	negative regulation of organ growth	6	0	0.07	0.01599
GO:0071310	cellular response to organic substance	905	13	11.24	0.0161
GO:0055076	transition metal ion homeostasis	50	0	0.62	0.0163
GO:0006084	acetyl-CoA metabolic process	72	0	0.89	0.01649
GO:0000302	response to reactive oxygen species	304	2	3.77	0.01681
GO:0042537	benzene-containing compound metabolic process	184	1	2.28	0.01689
GO:0055082	cellular chemical homeostasis	150	2	1.86	0.01702
GO:0080040	positive regulation of cellular response to phosphate starvation	7	2	0.09	0.01703
GO:0032103	positive regulation of response to external stimulus	7	2	0.09	0.01703
GO:0032104	regulation of response to extracellular stimulus	7	2	0.09	0.01703
GO:0032106	positive regulation of response to extracellular stimulus	7	2	0.09	0.01703
GO:0032107	regulation of response to nutrient levels	7	2	0.09	0.01703
GO:0032109	positive regulation of response to nutrient levels	7	2	0.09	0.01703
GO:0009851	auxin biosynthetic process	85	1	1.06	0.01727
GO:0006417	regulation of translation	132	2	1.64	0.01744
GO:0006012	galactose metabolic process	40	0	0.5	0.01773
GO:0009934	regulation of meristem structural organization	15	0	0.19	0.01777
GO:0045744	negative regulation of G-protein coupled receptor protein signaling pathway	7	1	0.09	0.0178
GO:0023021	termination of signal transduction	7	1	0.09	0.0178
GO:0038032	termination of G-protein coupled receptor signaling pathway	7	1	0.09	0.0178
GO:0008277	regulation of G-protein coupled receptor protein signaling pathway	7	1	0.09	0.0178
GO:0051336	regulation of hydrolase activity	144	1	1.79	0.01782
GO:0006873	cellular ion homeostasis	149	2	1.85	0.01801
GO:0031348	negative regulation of defense response	127	1	1.58	0.01805
GO:0010053	root epidermal cell differentiation	229	1	2.84	0.0182
GO:0051170	nuclear import	143	1	1.78	0.01827
GO:0042753	positive regulation of circadian rhythm	8	3	0.1	0.01838
GO:0022412	cellular process involved in reproduction in multicellular organism	134	3	1.66	0.01841
GO:0042493	response to drug	99	0	1.23	0.01842
GO:0006855	drug transmembrane transport	99	0	1.23	0.01842
GO:0015893	drug transport	99	0	1.23	0.01842
GO:0048573	photoperiodism, flowering	88	1	1.09	0.01845
GO:0006403	RNA localization	94	3	1.17	0.0185
GO:0050657	nucleic acid transport	94	3	1.17	0.0185
GO:0050658	RNA transport	94	3	1.17	0.0185
GO:0051236	establishment of RNA localization	94	3	1.17	0.0185
GO:0006591	ornithine metabolic process	18	0	0.22	0.01869
GO:0050832	defense response to fungus	202	2	2.51	0.01877
GO:0007033	vacuole organization	73	2	0.91	0.01912
GO:0048827	phyllome development	608	5	7.55	0.01917
GO:0019318	hexose metabolic process	565	6	7.02	0.01924
GO:0006537	glutamate biosynthetic process	8	0	0.1	0.01937
GO:0051028	mRNA transport	91	3	1.13	0.01938
GO:0048284	organelle fusion	46	0	0.57	0.01942
GO:0035195	gene silencing by miRNA	101	0	1.25	0.01955
GO:0046132	pyrimidine ribonucleoside biosynthetic process	43	1	0.53	0.01994
GO:0046134	pyrimidine nucleoside biosynthetic process	43	1	0.53	0.01994
GO:0055072	iron ion homeostasis	26	0	0.32	0.02002
GO:0016093	polyprenol metabolic process	17	0	0.21	0.02004
GO:0016094	polyprenol biosynthetic process	17	0	0.21	0.02004
GO:0019348	dolichol metabolic process	17	0	0.21	0.02004
GO:0019408	dolichol biosynthetic process	17	0	0.21	0.02004
GO:0001101	response to acid chemical	807	21	10.02	0.02023
GO:0000469	cleavage involved in rRNA processing	23	0	0.29	0.02026
GO:0000478	endonucleolytic cleavage involved in rRNA processing	23	0	0.29	0.02026
GO:0090502	RNA phosphodiester bond hydrolysis, endonucleolytic	23	0	0.29	0.02026
GO:0031425	chloroplast RNA processing	28	0	0.35	0.02046
GO:0019048	modulation by virus of host morphology or physiology	7	0	0.09	0.0205
GO:0001932	regulation of protein phosphorylation	214	0	2.66	0.02055
GO:0006213	pyrimidine nucleoside metabolic process	55	2	0.68	0.02068
GO:0046131	pyrimidine ribonucleoside metabolic process	55	2	0.68	0.02068
GO:0048764	trichoblast maturation	209	1	2.6	0.02086
GO:0048765	root hair cell differentiation	209	1	2.6	0.02086
GO:0048469	cell maturation	209	1	2.6	0.02086
GO:0009880	embryonic pattern specification	38	0	0.47	0.02088
GO:0030834	regulation of actin filament depolymerization	15	0	0.19	0.02094
GO:0032272	negative regulation of protein polymerization	15	0	0.19	0.02094
GO:0031333	negative regulation of protein complex assembly	15	0	0.19	0.02094
GO:0046085	adenosine metabolic process	6	0	0.07	0.02102
GO:0032270	positive regulation of cellular protein metabolic process	155	2	1.92	0.02113
GO:0051247	positive regulation of protein metabolic process	155	2	1.92	0.02113
GO:0006305	DNA alkylation	126	0	1.56	0.02114
GO:0006306	DNA methylation	126	0	1.56	0.02114
GO:0043605	cellular amide catabolic process	11	1	0.14	0.02137
GO:0048829	root cap development	16	0	0.2	0.02141
GO:0055080	cation homeostasis	186	1	2.31	0.0215
GO:0016444	somatic cell DNA recombination	30	0	0.37	0.02156
GO:0034050	host programmed cell death induced by symbiont	219	4	2.72	0.02159
GO:0009891	positive regulation of biosynthetic process	434	11	5.39	0.02165
GO:0055114	oxidation-reduction process	3757	35	46.65	0.02179
GO:1902532	negative regulation of intracellular signal transduction	11	0	0.14	0.02181
GO:0045492	xylan biosynthetic process	98	2	1.22	0.02182
GO:0010413	glucuronoxylan metabolic process	98	2	1.22	0.02182
GO:0016036	cellular response to phosphate starvation	72	4	0.89	0.02199
GO:0048571	long-day photoperiodism	12	0	0.15	0.02206
GO:0048574	long-day photoperiodism, flowering	12	0	0.15	0.02206
GO:0009636	response to toxic substance	45	0	0.56	0.02216
GO:0005996	monosaccharide metabolic process	644	8	8	0.02241
GO:0009644	response to high light intensity	171	6	2.12	0.02243
GO:0030003	cellular cation homeostasis	145	1	1.8	0.02259
GO:0009611	response to wounding	196	5	2.43	0.02264
GO:0042325	regulation of phosphorylation	220	0	2.73	0.02268
GO:0006405	RNA export from nucleus	93	3	1.15	0.02279
GO:0033523	histone H2B ubiquitination	9	0	0.11	0.02286
GO:0006040	amino sugar metabolic process	49	1	0.61	0.02307
GO:0007059	chromosome segregation	110	0	1.37	0.02329
GO:0000741	karyogamy	43	0	0.53	0.02337
GO:0015780	nucleotide-sugar transport	21	0	0.26	0.0235
GO:0046417	chorismate metabolic process	28	0	0.35	0.02353
GO:0043543	protein acylation	153	1	1.9	0.02364
GO:1900424	regulation of defense response to bacterium	10	0	0.12	0.0237
GO:0044700	single organism signaling	2099	29	26.06	0.02377
GO:0071554	cell wall organization or biogenesis	685	9	8.51	0.02388
GO:0006406	mRNA export from nucleus	90	3	1.12	0.02391
GO:0034035	purine ribonucleoside bisphosphate metabolic process	26	0	0.32	0.02413
GO:0015969	guanosine tetraphosphate metabolic process	26	0	0.32	0.02413
GO:0007186	G-protein coupled receptor signaling pathway	103	1	1.28	0.02445
GO:0046168	glycerol-3-phosphate catabolic process	14	0	0.17	0.02465
GO:0006066	alcohol metabolic process	418	4	5.19	0.02486
GO:0051693	actin filament capping	12	0	0.15	0.02488
GO:0030835	negative regulation of actin filament depolymerization	12	0	0.15	0.02488
GO:0030837	negative regulation of actin filament polymerization	12	0	0.15	0.02488
GO:0022406	membrane docking	32	1	0.4	0.02489
GO:0044036	cell wall macromolecule metabolic process	240	4	2.98	0.02494
GO:0008380	RNA splicing	316	4	3.92	0.02504
GO:0048609	multicellular organismal reproductive process	263	3	3.27	0.02548
GO:0017006	protein-tetrapyrrole linkage	22	1	0.27	0.02551
GO:0042744	hydrogen peroxide catabolic process	103	0	1.28	0.02555
GO:0042450	arginine biosynthetic process via ornithine	7	0	0.09	0.02559
GO:0016143	S-glycoside metabolic process	183	4	2.27	0.02591
GO:0019760	glucosinolate metabolic process	183	4	2.27	0.02591
GO:0019757	glycosinolate metabolic process	183	4	2.27	0.02591
GO:0006816	calcium ion transport	160	1	1.99	0.02597
GO:0006605	protein targeting	812	16	10.08	0.02598
GO:0034599	cellular response to oxidative stress	148	1	1.84	0.02608
GO:0010431	seed maturation	119	0	1.48	0.02634
GO:0023052	signaling	2102	29	26.1	0.02648
GO:0016051	carbohydrate biosynthetic process	1022	20	12.69	0.02658
GO:0070585	protein localization to mitochondrion	122	1	1.51	0.02665
GO:0072655	establishment of protein localization to mitochondrion	122	1	1.51	0.02665
GO:0006626	protein targeting to mitochondrion	122	1	1.51	0.02665
GO:0070071	proton-transporting two-sector ATPase complex assembly	12	0	0.15	0.02665
GO:0006304	DNA modification	127	0	1.58	0.02681
GO:0044728	DNA methylation or demethylation	127	0	1.58	0.02681
GO:0051338	regulation of transferase activity	208	0	2.58	0.02718
GO:0010071	root meristem specification	11	0	0.14	0.02724
GO:0009733	response to auxin	369	5	4.58	0.02728
GO:0019953	sexual reproduction	167	4	2.07	0.02746
GO:0042168	heme metabolic process	71	0	0.88	0.02767
GO:2000037	regulation of stomatal complex patterning	9	0	0.11	0.02776
GO:0044723	single-organism carbohydrate metabolic process	1935	32	24.03	0.02779
GO:0080183	response to photooxidative stress	8	0	0.1	0.02799
GO:0009626	plant-type hypersensitive response	218	4	2.71	0.0283
GO:0006572	tyrosine catabolic process	10	2	0.12	0.02838
GO:0043549	regulation of kinase activity	207	0	2.57	0.02847
GO:0045859	regulation of protein kinase activity	207	0	2.57	0.02847
GO:0033611	oxalate catabolic process	9	0	0.11	0.02863
GO:0033609	oxalate metabolic process	9	0	0.11	0.02863
GO:0070070	proton-transporting V-type ATPase complex assembly	9	0	0.11	0.02869
GO:0010236	plastoquinone biosynthetic process	11	0	0.14	0.0287
GO:0051510	regulation of unidimensional cell growth	80	1	0.99	0.02879
GO:0009787	regulation of abscisic acid-activated signaling pathway	46	1	0.57	0.02921
GO:0009650	UV protection	12	0	0.15	0.02929
GO:0006429	leucyl-tRNA aminoacylation	6	0	0.07	0.02964
GO:0010193	response to ozone	14	0	0.17	0.02987
GO:0043650	dicarboxylic acid biosynthetic process	39	0	0.48	0.02996
GO:0009773	photosynthetic electron transport in photosystem I	58	0	0.72	0.03003
GO:0009900	dehiscence	15	0	0.19	0.03011
GO:0009809	lignin biosynthetic process	42	1	0.52	0.03048
GO:0032271	regulation of protein polymerization	141	0	1.75	0.03054
GO:0043254	regulation of protein complex assembly	141	0	1.75	0.03054
GO:0031086	nuclear-transcribed mRNA catabolic process, deadenylation-independent decay	8	0	0.1	0.0306
GO:0031087	deadenylation-independent decapping of nuclear-transcribed mRNA	8	0	0.1	0.0306
GO:1902593	single-organism nuclear import	140	1	1.74	0.03072
GO:0044744	protein targeting to nucleus	140	1	1.74	0.03072
GO:0006606	protein import into nucleus	140	1	1.74	0.03072
GO:0018202	peptidyl-histidine modification	27	0	0.34	0.03084
GO:0043407	negative regulation of MAP kinase activity	10	0	0.12	0.03088
GO:0043409	negative regulation of MAPK cascade	10	0	0.12	0.03088
GO:0006779	porphyrin-containing compound biosynthetic process	235	3	2.92	0.03089
GO:0006189	'de novo' IMP biosynthetic process	21	0	0.26	0.03105
GO:0045786	negative regulation of cell cycle	47	1	0.58	0.03134
GO:0042221	response to chemical	2634	46	32.7	0.03139
GO:0000819	sister chromatid segregation	15	0	0.19	0.03149
GO:0070301	cellular response to hydrogen peroxide	104	0	1.29	0.03197
GO:0009694	jasmonic acid metabolic process	110	1	1.37	0.03213
GO:0008064	regulation of actin polymerization or depolymerization	137	0	1.7	0.03228
GO:0032956	regulation of actin cytoskeleton organization	137	0	1.7	0.03228
GO:0032970	regulation of actin filament-based process	137	0	1.7	0.03228
GO:0030832	regulation of actin filament length	137	0	1.7	0.03228
GO:0030833	regulation of actin filament polymerization	137	0	1.7	0.03228
GO:0010466	negative regulation of peptidase activity	66	1	0.82	0.03263
GO:0052547	regulation of peptidase activity	66	1	0.82	0.03263
GO:0010030	positive regulation of seed germination	14	0	0.17	0.03297
GO:0006081	cellular aldehyde metabolic process	470	6	5.84	0.03357
GO:0032318	regulation of Ras GTPase activity	58	0	0.72	0.03366
GO:0090501	RNA phosphodiester bond hydrolysis	24	0	0.3	0.0337
GO:0016310	phosphorylation	2670	39	33.15	0.03375
GO:0042752	regulation of circadian rhythm	31	3	0.38	0.03381
GO:0097305	response to alcohol	436	13	5.41	0.03393
GO:0042742	defense response to bacterium	286	4	3.55	0.03401
GO:0010054	trichoblast differentiation	218	1	2.71	0.03407
GO:0035436	triose phosphate transmembrane transport	12	1	0.15	0.03419
GO:0098542	defense response to other organism	688	5	8.54	0.03427
GO:0009612	response to mechanical stimulus	20	1	0.25	0.03438
GO:0045595	regulation of cell differentiation	113	2	1.4	0.03462
GO:0006778	porphyrin-containing compound metabolic process	362	5	4.49	0.0349
GO:0046482	para-aminobenzoic acid metabolic process	46	0	0.57	0.03506
GO:0010161	red light signaling pathway	8	0	0.1	0.03515
GO:0071491	cellular response to red light	8	0	0.1	0.03515
GO:0006112	energy reserve metabolic process	25	0	0.31	0.03522
GO:0005977	glycogen metabolic process	25	0	0.31	0.03522
GO:0005978	glycogen biosynthetic process	25	0	0.31	0.03522
GO:0045037	protein import into chloroplast stroma	25	1	0.31	0.03523
GO:0032984	macromolecular complex disassembly	70	1	0.87	0.03525
GO:0043241	protein complex disassembly	70	1	0.87	0.03525
GO:0016128	phytosteroid metabolic process	77	0	0.96	0.03538
GO:0016131	brassinosteroid metabolic process	77	0	0.96	0.03538
GO:0006511	ubiquitin-dependent protein catabolic process	400	3	4.97	0.03551
GO:0032101	regulation of response to external stimulus	35	2	0.43	0.03554
GO:0006414	translational elongation	126	2	1.56	0.03577
GO:0006290	pyrimidine dimer repair	7	0	0.09	0.03593
GO:0010106	cellular response to iron ion starvation	22	0	0.27	0.03593
GO:0048508	embryonic meristem development	57	0	0.71	0.03617
GO:0010150	leaf senescence	53	0	0.66	0.03652
GO:0051607	defense response to virus	106	1	1.32	0.03666
GO:0035670	plant-type ovary development	160	1	1.99	0.03677
GO:0048481	ovule development	160	1	1.99	0.03677
GO:1902531	regulation of intracellular signal transduction	186	0	2.31	0.03679
GO:0007205	protein kinase C-activating G-protein coupled receptor signaling pathway	36	0	0.45	0.03686
GO:0006526	arginine biosynthetic process	24	1	0.3	0.03732
GO:0031408	oxylipin biosynthetic process	93	2	1.15	0.0376
GO:0043408	regulation of MAPK cascade	118	0	1.47	0.03766
GO:0010214	seed coat development	28	1	0.35	0.03766
GO:0009635	response to herbicide	21	0	0.26	0.03831
GO:0046416	D-amino acid metabolic process	14	0	0.17	0.03898
GO:0007215	glutamate receptor signaling pathway	62	0	0.77	0.03916
GO:0035235	ionotropic glutamate receptor signaling pathway	62	0	0.77	0.03916
GO:0008654	phospholipid biosynthetic process	573	6	7.11	0.03922
GO:0043405	regulation of MAP kinase activity	27	0	0.34	0.03936
GO:0046049	UMP metabolic process	31	1	0.38	0.03946
GO:0009174	pyrimidine ribonucleoside monophosphate biosynthetic process	31	1	0.38	0.03946
GO:0006222	UMP biosynthetic process	31	1	0.38	0.03946
GO:0007154	cell communication	2293	33	28.47	0.03947
GO:0006972	hyperosmotic response	180	3	2.23	0.03953
GO:0009734	auxin-activated signaling pathway	221	1	2.74	0.03956
GO:0031050	dsRNA fragmentation	122	0	1.51	0.03975
GO:0071359	cellular response to dsRNA	122	0	1.51	0.03975
GO:0043331	response to dsRNA	122	0	1.51	0.03975
GO:0070918	production of small RNA involved in gene silencing by RNA	122	0	1.51	0.03975
GO:1901071	glucosamine-containing compound metabolic process	45	1	0.56	0.03976
GO:0015977	carbon fixation	69	2	0.86	0.03984
GO:0043632	modification-dependent macromolecule catabolic process	403	3	5	0.03997
GO:0019941	modification-dependent protein catabolic process	403	3	5	0.03997
GO:0051567	histone H3-K9 methylation	81	0	1.01	0.04029
GO:0016226	iron-sulfur cluster assembly	146	3	1.81	0.04039
GO:0031163	metallo-sulfur cluster assembly	146	3	1.81	0.04039
GO:0044282	small molecule catabolic process	503	11	6.25	0.04041
GO:0031407	oxylipin metabolic process	94	2	1.17	0.04066
GO:0045926	negative regulation of growth	16	0	0.2	0.04073
GO:0006546	glycine catabolic process	65	0	0.81	0.04084
GO:0015781	pyrimidine nucleotide-sugar transport	7	0	0.09	0.04109
GO:0030041	actin filament polymerization	138	0	1.71	0.04132
GO:0009627	systemic acquired resistance	239	1	2.97	0.04153
GO:1901700	response to oxygen-containing compound	1478	32	18.35	0.04159
GO:0009167	purine ribonucleoside monophosphate metabolic process	543	10	6.74	0.04163
GO:0009126	purine nucleoside monophosphate metabolic process	543	10	6.74	0.04163
GO:0051246	regulation of protein metabolic process	574	9	7.13	0.04209
GO:0010375	stomatal complex patterning	12	0	0.15	0.04239
GO:0016129	phytosteroid biosynthetic process	76	0	0.94	0.04268
GO:0016132	brassinosteroid biosynthetic process	76	0	0.94	0.04268
GO:0046474	glycerophospholipid biosynthetic process	214	3	2.66	0.04293
GO:0000184	nuclear-transcribed mRNA catabolic process, nonsense-mediated decay	6	0	0.07	0.04296
GO:0006505	GPI anchor metabolic process	41	0	0.51	0.04307
GO:0000075	cell cycle checkpoint	13	0	0.16	0.04308
GO:0010033	response to organic substance	1757	34	21.82	0.04338
GO:0031399	regulation of protein modification process	368	6	4.57	0.04344
GO:0042743	hydrogen peroxide metabolic process	223	2	2.77	0.04363
GO:0010647	positive regulation of cell communication	44	2	0.55	0.04401
GO:0032269	negative regulation of cellular protein metabolic process	45	0	0.56	0.04407
GO:0051248	negative regulation of protein metabolic process	45	0	0.56	0.04407
GO:0006544	glycine metabolic process	88	0	1.09	0.04436
GO:0009639	response to red or far red light	383	11	4.76	0.04439
GO:0016042	lipid catabolic process	342	2	4.25	0.04452
GO:0009269	response to desiccation	28	3	0.35	0.0446
GO:0033692	cellular polysaccharide biosynthetic process	608	12	7.55	0.04465
GO:0002239	response to oomycetes	16	0	0.2	0.04482
GO:0010564	regulation of cell cycle process	97	0	1.2	0.04496
GO:0007165	signal transduction	2067	29	25.66	0.04538
GO:0048878	chemical homeostasis	209	2	2.6	0.04538
GO:0016998	cell wall macromolecule catabolic process	57	1	0.71	0.04539
GO:0010638	positive regulation of organelle organization	155	1	1.92	0.04548
GO:0000280	nuclear division	183	0	2.27	0.04561
GO:0055065	metal ion homeostasis	93	1	1.15	0.04582
GO:0046395	carboxylic acid catabolic process	469	8	5.82	0.04583
GO:0016054	organic acid catabolic process	469	8	5.82	0.04583
GO:0005975	carbohydrate metabolic process	2729	51	33.88	0.04585
GO:0022604	regulation of cell morphogenesis	83	1	1.03	0.04589
GO:0035335	peptidyl-tyrosine dephosphorylation	56	1	0.7	0.04599
GO:0016071	mRNA metabolic process	491	6	6.1	0.04606
GO:0043446	cellular alkane metabolic process	9	1	0.11	0.04615
GO:0043447	alkane biosynthetic process	9	1	0.11	0.04615
GO:0008216	spermidine metabolic process	36	0	0.45	0.04676
GO:0006402	mRNA catabolic process	86	1	1.07	0.04693
GO:0051346	negative regulation of hydrolase activity	67	1	0.83	0.04699
GO:1902410	mitotic cytokinetic process	122	0	1.51	0.0474
GO:0000911	cytokinesis by cell plate formation	122	0	1.51	0.0474
GO:0000281	mitotic cytokinesis	122	0	1.51	0.0474
GO:0046907	intracellular transport	1361	21	16.9	0.04742
GO:0009615	response to virus	125	2	1.55	0.0475
GO:0007126	meiotic nuclear division	114	0	1.42	0.04811
GO:0043244	regulation of protein complex disassembly	27	0	0.34	0.04823
GO:0010476	gibberellin mediated signaling pathway	43	3	0.53	0.04828
GO:0071370	cellular response to gibberellin stimulus	43	3	0.53	0.04828
GO:0009740	gibberellic acid mediated signaling pathway	43	3	0.53	0.04828
GO:0000394	RNA splicing, via endonucleolytic cleavage and ligation	135	0	1.68	0.04851
GO:0019395	fatty acid oxidation	204	1	2.53	0.04888
GO:1901401	regulation of tetrapyrrole metabolic process	17	1	0.21	0.04914
GO:0033554	cellular response to stress	1019	14	12.65	0.04933
GO:0044264	cellular polysaccharide metabolic process	740	16	9.19	0.04954
GO:0009629	response to gravity	122	1	1.51	0.04998

## Sheet: S2 vs S-2.topGO_CC
GO.ID	Term	Annotated	Significant	Expected	KS
GO:0009507	chloroplast	3384	41	39.24	6e-11
GO:0009570	chloroplast stroma	978	8	11.34	1.2e-09
GO:0009941	chloroplast envelope	847	9	9.82	3.8e-09
GO:0009522	photosystem I	117	3	1.36	1.7e-07
GO:0005829	cytosol	1518	15	17.6	9.6e-06
GO:0080008	Cul4-RING E3 ubiquitin ligase complex	101	1	1.17	3e-05
GO:0009535	chloroplast thylakoid membrane	483	8	5.6	3.9e-05
GO:0009534	chloroplast thylakoid	676	15	7.84	7.5e-05
GO:0044424	intracellular part	11761	139	136.38	0.00012
GO:0009506	plasmodesma	483	3	5.6	0.0002
GO:0009523	photosystem II	169	6	1.96	0.00022
GO:0000220	vacuolar proton-transporting V-type ATPase, V0 domain	23	0	0.27	0.00044
GO:0031969	chloroplast membrane	190	6	2.2	0.00045
GO:0010287	plastoglobule	95	2	1.1	0.00065
GO:0000159	protein phosphatase type 2A complex	27	0	0.31	0.00171
GO:0009783	photosystem II antenna complex	12	1	0.14	0.00192
GO:0030131	clathrin adaptor complex	39	0	0.45	0.00192
GO:0005886	plasma membrane	1867	15	21.65	0.00193
GO:0031307	integral component of mitochondrial outer membrane	10	1	0.12	0.00223
GO:0005615	extracellular space	34	0	0.39	0.00253
GO:0010319	stromule	62	0	0.72	0.00362
GO:0000790	nuclear chromatin	11	0	0.13	0.00453
GO:0030125	clathrin vesicle coat	31	0	0.36	0.0047
GO:0005669	transcription factor TFIID complex	21	0	0.24	0.00475
GO:0033180	proton-transporting V-type ATPase, V1 domain	23	0	0.27	0.00681
GO:0005783	endoplasmic reticulum	680	3	7.89	0.00695
GO:0005782	peroxisomal matrix	6	1	0.07	0.00699
GO:0048046	apoplast	370	7	4.29	0.00721
GO:0042720	mitochondrial inner membrane peptidase complex	9	0	0.1	0.00792
GO:0044434	chloroplast part	1936	25	22.45	0.00828
GO:0005965	protein farnesyltransferase complex	10	0	0.12	0.00839
GO:0005643	nuclear pore	36	0	0.42	0.00879
GO:0009532	plastid stroma	1009	10	11.7	0.00952
GO:0030663	COPI-coated vesicle membrane	19	1	0.22	0.01028
GO:0030126	COPI vesicle coat	19	1	0.22	0.01028
GO:0030137	COPI-coated vesicle	19	1	0.22	0.01028
GO:0016363	nuclear matrix	13	0	0.15	0.01034
GO:0032040	small-subunit processome	8	0	0.09	0.01211
GO:0030684	preribosome	8	0	0.09	0.01211
GO:0044436	thylakoid part	636	10	7.38	0.01211
GO:0030117	membrane coat	118	1	1.37	0.01377
GO:0048475	coated membrane	118	1	1.37	0.01377
GO:0005759	mitochondrial matrix	108	4	1.25	0.01423
GO:0044431	Golgi apparatus part	304	3	3.53	0.01435
GO:0031248	protein acetyltransferase complex	19	1	0.22	0.01547
GO:1902493	acetyltransferase complex	19	1	0.22	0.01547
GO:0000123	histone acetyltransferase complex	19	1	0.22	0.01547
GO:0005737	cytoplasm	9025	97	104.65	0.0162
GO:0009501	amyloplast	56	1	0.65	0.01718
GO:0009317	acetyl-CoA carboxylase complex	11	0	0.13	0.01719
GO:0000139	Golgi membrane	94	2	1.09	0.01739
GO:0031012	extracellular matrix	17	0	0.2	0.018
GO:0030119	AP-type membrane coat adaptor complex	47	0	0.55	0.01839
GO:0030123	AP-3 adaptor complex	8	0	0.09	0.01858
GO:0000793	condensed chromosome	25	1	0.29	0.02173
GO:0009538	photosystem I reaction center	22	0	0.26	0.02187
GO:0005875	microtubule associated complex	96	1	1.11	0.02338
GO:0009331	glycerol-3-phosphate dehydrogenase complex	15	0	0.17	0.02471
GO:0016604	nuclear body	40	0	0.46	0.02517
GO:0005871	kinesin complex	79	1	0.92	0.02571
GO:0034399	nuclear periphery	14	0	0.16	0.02715
GO:0048471	perinuclear region of cytoplasm	8	0	0.09	0.02913
GO:0012510	trans-Golgi network transport vesicle membrane	13	0	0.15	0.03167
GO:0000229	cytoplasmic chromosome	31	2	0.36	0.03206
GO:0009508	plastid chromosome	31	2	0.36	0.03206
GO:0005763	mitochondrial small ribosomal subunit	6	0	0.07	0.03371
GO:0016602	CCAAT-binding factor complex	23	0	0.27	0.03415
GO:0030665	clathrin-coated vesicle membrane	40	0	0.46	0.03625
GO:0008250	oligosaccharyltransferase complex	13	0	0.15	0.03626
GO:0030904	retromer complex	8	0	0.09	0.03726
GO:0090575	RNA polymerase II transcription factor complex	67	0	0.78	0.03769
GO:0005578	proteinaceous extracellular matrix	11	0	0.13	0.04036
GO:0044459	plasma membrane part	193	3	2.24	0.04141
GO:0000314	organellar small ribosomal subunit	9	0	0.1	0.04153
GO:0031977	thylakoid lumen	128	2	1.48	0.04464
GO:0009528	plastid inner membrane	73	2	0.85	0.04491
GO:0015030	Cajal body	10	0	0.12	0.04519
GO:0009706	chloroplast inner membrane	68	2	0.79	0.04574
GO:0015935	small ribosomal subunit	111	0	1.29	0.04694

## Sheet: S2 vs S-2.topGO_MF
GO.ID	Term	Annotated	Significant	Expected	KS
GO:0005524	ATP binding	3741	59	42.99	8.8e-19
GO:0045548	phenylalanine ammonia-lyase activity	41	0	0.47	3.2e-15
GO:0009882	blue light photoreceptor activity	36	4	0.41	9.5e-12
GO:0016168	chlorophyll binding	109	5	1.25	6.7e-09
GO:0004813	alanine-tRNA ligase activity	14	0	0.16	4.8e-08
GO:0003924	GTPase activity	282	5	3.24	6.4e-07
GO:0000166	nucleotide binding	6463	90	74.27	4e-06
GO:0000155	phosphorelay sensor kinase activity	93	4	1.07	6.3e-06
GO:0004832	valine-tRNA ligase activity	7	0	0.08	8.1e-06
GO:0042803	protein homodimerization activity	152	5	1.75	9e-06
GO:0004807	triose-phosphate isomerase activity	20	1	0.23	1.1e-05
GO:0004332	fructose-bisphosphate aldolase activity	38	0	0.44	1.7e-05
GO:0016905	myosin heavy chain kinase activity	39	0	0.45	1.9e-05
GO:2001070	starch binding	26	0	0.3	2.1e-05
GO:0043546	molybdopterin cofactor binding	8	3	0.09	2.6e-05
GO:0030983	mismatched DNA binding	20	0	0.23	3.6e-05
GO:0051219	phosphoprotein binding	11	0	0.13	4e-05
GO:0002161	aminoacyl-tRNA editing activity	19	0	0.22	4.5e-05
GO:0017111	nucleoside-triphosphatase activity	1586	26	18.22	6.2e-05
GO:0005388	calcium-transporting ATPase activity	56	0	0.64	6.3e-05
GO:0004177	aminopeptidase activity	54	2	0.62	8.9e-05
GO:0016767	geranylgeranyl-diphosphate geranylgeranyltransferase activity	19	3	0.22	0.00011
GO:0010484	H3 histone acetyltransferase activity	9	1	0.1	0.00012
GO:0016652	oxidoreductase activity, acting on NAD(P)H, NAD(P) as acceptor	13	0	0.15	0.00013
GO:0008026	ATP-dependent helicase activity	220	1	2.53	0.00017
GO:0008536	Ran GTPase binding	53	0	0.61	0.00017
GO:0080041	ADP-ribose pyrophosphohydrolase activity	11	0	0.13	0.00017
GO:0052592	oxidoreductase activity, acting on CH or CH2 groups, with an iron-sulfur protein as acceptor	11	0	0.13	0.00019
GO:0051287	NAD binding	146	3	1.68	0.00022
GO:0008601	protein phosphatase type 2A regulator activity	31	0	0.36	0.00023
GO:0004222	metalloendopeptidase activity	113	2	1.3	0.00024
GO:0004789	thiamine-phosphate diphosphorylase activity	14	1	0.16	0.00025
GO:0016760	cellulose synthase (UDP-forming) activity	60	2	0.69	0.00025
GO:0004372	glycine hydroxymethyltransferase activity	29	0	0.33	0.00026
GO:0004362	glutathione-disulfide reductase activity	8	0	0.09	0.00027
GO:0004013	adenosylhomocysteinase activity	8	1	0.09	0.00027
GO:0009703	nitrate reductase (NADH) activity	10	3	0.11	0.00029
GO:0050236	pyridoxine:NADP 4-dehydrogenase activity	11	0	0.13	0.0003
GO:0004197	cysteine-type endopeptidase activity	39	0	0.45	0.00031
GO:0008237	metallopeptidase activity	178	4	2.05	0.00032
GO:0008859	exoribonuclease II activity	6	0	0.07	0.00032
GO:0004029	aldehyde dehydrogenase (NAD) activity	24	0	0.28	0.00033
GO:0008891	glycolate oxidase activity	14	0	0.16	0.00033
GO:0004565	beta-galactosidase activity	52	3	0.6	0.00034
GO:0009055	electron carrier activity	837	8	9.62	0.00035
GO:0019829	cation-transporting ATPase activity	175	1	2.01	0.00038
GO:0004348	glucosylceramidase activity	13	0	0.15	0.00047
GO:0000049	tRNA binding	35	0	0.4	0.00051
GO:0015662	ATPase activity, coupled to transmembrane movement of ions, phosphorylative mechanism	81	0	0.93	0.00051
GO:0015299	solute:proton antiporter activity	62	2	0.71	0.00052
GO:0004506	squalene monooxygenase activity	10	0	0.11	0.0006
GO:0005516	calmodulin binding	167	2	1.92	0.00062
GO:0008266	poly(U) RNA binding	32	1	0.37	0.00064
GO:0048529	magnesium-protoporphyrin IX monomethyl ester (oxidative) cyclase activity	6	1	0.07	0.00068
GO:0005083	small GTPase regulator activity	75	1	0.86	0.0008
GO:0045435	lycopene epsilon cyclase activity	7	0	0.08	0.00082
GO:0051539	4 iron, 4 sulfur cluster binding	66	1	0.76	0.00094
GO:0008353	RNA polymerase II carboxy-terminal domain kinase activity	21	0	0.24	0.00094
GO:0008236	serine-type peptidase activity	341	4	3.92	0.00098
GO:0004640	phosphoribosylanthranilate isomerase activity	14	0	0.16	0.00099
GO:0004175	endopeptidase activity	515	5	5.92	0.00102
GO:0004697	protein kinase C activity	26	3	0.3	0.00116
GO:0003857	3-hydroxyacyl-CoA dehydrogenase activity	15	0	0.17	0.00138
GO:0004753	saccharopine dehydrogenase activity	10	0	0.11	0.00151
GO:0016887	ATPase activity	876	13	10.07	0.00167
GO:0004014	adenosylmethionine decarboxylase activity	21	0	0.24	0.00168
GO:0004046	aminoacylase activity	6	0	0.07	0.0018
GO:0004310	farnesyl-diphosphate farnesyltransferase activity	13	0	0.15	0.00183
GO:0051996	squalene synthase activity	13	0	0.15	0.00183
GO:0010181	FMN binding	108	3	1.24	0.00192
GO:0004471	malate dehydrogenase (decarboxylating) (NAD+) activity	6	0	0.07	0.00199
GO:0016831	carboxy-lyase activity	223	4	2.56	0.00201
GO:0003755	peptidyl-prolyl cis-trans isomerase activity	99	2	1.14	0.00204
GO:0008559	xenobiotic-transporting ATPase activity	27	0	0.31	0.00213
GO:0042409	caffeoyl-CoA O-methyltransferase activity	21	1	0.24	0.00214
GO:0016639	oxidoreductase activity, acting on the CH-NH2 group of donors, NAD or NADP as acceptor	17	0	0.2	0.00223
GO:0005053	peroxisome matrix targeting signal-2 binding	11	0	0.13	0.00229
GO:0003796	lysozyme activity	9	0	0.1	0.00229
GO:0030151	molybdenum ion binding	23	3	0.26	0.00229
GO:0008484	sulfuric ester hydrolase activity	6	0	0.07	0.00249
GO:0004124	cysteine synthase activity	24	2	0.28	0.00269
GO:0003684	damaged DNA binding	37	0	0.43	0.0027
GO:0015078	hydrogen ion transmembrane transporter activity	223	2	2.56	0.0027
GO:0004672	protein kinase activity	1992	31	22.89	0.00272
GO:0016854	racemase and epimerase activity	81	2	0.93	0.00275
GO:0008469	histone-arginine N-methyltransferase activity	10	0	0.11	0.00296
GO:0004815	aspartate-tRNA ligase activity	7	0	0.08	0.00297
GO:0004066	asparagine synthase (glutamine-hydrolyzing) activity	11	4	0.13	0.00314
GO:0004867	serine-type endopeptidase inhibitor activity	42	0	0.48	0.0033
GO:0004630	phospholipase D activity	31	0	0.36	0.00337
GO:0033926	glycopeptide alpha-N-acetylgalactosaminidase activity	33	1	0.38	0.00338
GO:0008568	microtubule-severing ATPase activity	64	0	0.74	0.00342
GO:0009011	starch synthase activity	29	1	0.33	0.00356
GO:0003827	alpha-1,3-mannosylglycoprotein 2-beta-N-acetylglucosaminyltransferase activity	9	1	0.1	0.00358
GO:0016731	oxidoreductase activity, acting on iron-sulfur proteins as donors, NAD or NADP as acceptor	10	0	0.11	0.0037
GO:0004072	aspartate kinase activity	7	1	0.08	0.00379
GO:0004300	enoyl-CoA hydratase activity	21	0	0.24	0.00387
GO:0019783	small conjugating protein-specific protease activity	16	0	0.18	0.00393
GO:0050660	flavin adenine dinucleotide binding	265	3	3.05	0.00406
GO:0004412	homoserine dehydrogenase activity	9	1	0.1	0.00417
GO:0016791	phosphatase activity	588	9	6.76	0.00449
GO:0004812	aminoacyl-tRNA ligase activity	132	1	1.52	0.00451
GO:0004635	phosphoribosyl-AMP cyclohydrolase activity	7	0	0.08	0.00452
GO:0004636	phosphoribosyl-ATP diphosphatase activity	7	0	0.08	0.00452
GO:0004737	pyruvate decarboxylase activity	8	0	0.09	0.00467
GO:0003746	translation elongation factor activity	80	2	0.92	0.00473
GO:0047724	inosine nucleosidase activity	13	0	0.15	0.00477
GO:0015926	glucosidase activity	130	2	1.49	0.00484
GO:0048037	cofactor binding	1176	15	13.51	0.00491
GO:0044769	ATPase activity, coupled to transmembrane movement of ions, rotational mechanism	66	0	0.76	0.00495
GO:0070290	N-acylphosphatidylethanolamine-specific phospholipase D activity	30	0	0.34	0.00511
GO:0004607	phosphatidylcholine-sterol O-acyltransferase activity	11	0	0.13	0.00534
GO:0004729	oxygen-dependent protoporphyrinogen oxidase activity	14	0	0.16	0.00542
GO:0004326	tetrahydrofolylpolyglutamate synthase activity	11	0	0.13	0.00544
GO:0004856	xylulokinase activity	10	0	0.11	0.00545
GO:0010013	N-1-naphthylphthalamic acid binding	9	0	0.1	0.00547
GO:0016301	kinase activity	2744	40	31.53	0.00551
GO:0003978	UDP-glucose 4-epimerase activity	20	0	0.23	0.00553
GO:0016813	hydrolase activity, acting on carbon-nitrogen (but not peptide) bonds, in linear amidines	21	0	0.24	0.00566
GO:0016262	protein N-acetylglucosaminyltransferase activity	7	0	0.08	0.00575
GO:0050833	pyruvate transmembrane transporter activity	8	1	0.09	0.0058
GO:0008703	5-amino-6-(5-phosphoribosylamino)uracil reductase activity	6	0	0.07	0.00587
GO:0010277	chlorophyllide a oxygenase [overall] activity	18	0	0.21	0.00589
GO:0008408	3'-5' exonuclease activity	47	1	0.54	0.00612
GO:0004176	ATP-dependent peptidase activity	25	1	0.29	0.00615
GO:0015293	symporter activity	129	2	1.48	0.00624
GO:0016308	1-phosphatidylinositol-4-phosphate 5-kinase activity	13	0	0.15	0.00656
GO:0047622	adenosine nucleosidase activity	8	0	0.09	0.00657
GO:0045437	uridine nucleosidase activity	8	0	0.09	0.00657
GO:0072585	xanthosine nucleotidase activity	8	0	0.09	0.00657
GO:0033743	peptide-methionine (R)-S-oxide reductase activity	11	0	0.13	0.00659
GO:0000822	inositol hexakisphosphate binding	20	0	0.23	0.00668
GO:0043565	sequence-specific DNA binding	461	10	5.3	0.00675
GO:0035639	purine ribonucleoside triphosphate binding	4261	65	48.96	0.0068
GO:0004012	phospholipid-translocating ATPase activity	14	0	0.16	0.00684
GO:1901681	sulfur compound binding	42	1	0.48	0.00686
GO:0008253	5'-nucleotidase activity	14	0	0.16	0.00716
GO:0005216	ion channel activity	183	1	2.1	0.00731
GO:0047661	amino-acid racemase activity	10	0	0.11	0.00746
GO:0004457	lactate dehydrogenase activity	12	0	0.14	0.00757
GO:0015095	magnesium ion transmembrane transporter activity	46	0	0.53	0.00765
GO:0004930	G-protein coupled receptor activity	44	0	0.51	0.00789
GO:0016149	translation release factor activity, codon specific	17	0	0.2	0.0083
GO:0047652	allantoate deiminase activity	9	0	0.1	0.00867
GO:0015085	calcium ion transmembrane transporter activity	78	0	0.9	0.00874
GO:0016667	oxidoreductase activity, acting on a sulfur group of donors	204	3	2.34	0.00909
GO:0016868	intramolecular transferase activity, phosphotransferases	40	2	0.46	0.00909
GO:0031516	far-red light photoreceptor activity	6	0	0.07	0.0091
GO:0008409	5'-3' exonuclease activity	13	0	0.15	0.00929
GO:0036442	hydrogen-exporting ATPase activity	61	0	0.7	0.00932
GO:0008020	G-protein coupled photoreceptor activity	13	0	0.15	0.0097
GO:0008835	diaminohydroxyphosphoribosylaminopyrimidine deaminase activity	7	0	0.08	0.01
GO:0009008	DNA-methyltransferase activity	16	0	0.18	0.01017
GO:0003886	DNA (cytosine-5-)-methyltransferase activity	16	0	0.18	0.01017
GO:0016898	oxidoreductase activity, acting on the CH-OH group of donors, cytochrome as acceptor	8	0	0.09	0.0103
GO:0004458	D-lactate dehydrogenase (cytochrome) activity	8	0	0.09	0.0103
GO:0003844	1,4-alpha-glucan branching enzyme activity	9	0	0.1	0.01059
GO:0004683	calmodulin-dependent protein kinase activity	119	2	1.37	0.01095
GO:0004345	glucose-6-phosphate dehydrogenase activity	20	0	0.23	0.01117
GO:0004096	catalase activity	10	0	0.11	0.01118
GO:0003989	acetyl-CoA carboxylase activity	15	0	0.17	0.0114
GO:0080084	5S rDNA binding	7	1	0.08	0.01141
GO:0016857	racemase and epimerase activity, acting on carbohydrates and derivatives	65	2	0.75	0.01165
GO:0003973	(S)-2-hydroxy-acid oxidase activity	18	0	0.21	0.01192
GO:0016597	amino acid binding	92	3	1.06	0.01233
GO:0031420	alkali metal ion binding	26	0	0.3	0.01242
GO:0004743	pyruvate kinase activity	26	0	0.3	0.01242
GO:0030955	potassium ion binding	26	0	0.3	0.01242
GO:0003913	DNA photolyase activity	28	1	0.32	0.01243
GO:0016893	endonuclease activity, active with either ribo- or deoxyribonucleic acids and producing 5'-phosphomonoesters	79	0	0.91	0.01248
GO:0050662	coenzyme binding	773	12	8.88	0.0127
GO:0019001	guanyl nucleotide binding	530	6	6.09	0.01277
GO:0034593	phosphatidylinositol bisphosphate phosphatase activity	6	0	0.07	0.01297
GO:0034595	phosphatidylinositol phosphate 5-phosphatase activity	6	0	0.07	0.01297
GO:0030246	carbohydrate binding	285	4	3.27	0.013
GO:0047458	beta-pyrazolylalanine synthase activity	6	1	0.07	0.01309
GO:0004611	phosphoenolpyruvate carboxykinase activity	28	1	0.32	0.01315
GO:0016630	protochlorophyllide reductase activity	29	3	0.33	0.01321
GO:0004540	ribonuclease activity	139	1	1.6	0.01326
GO:0005525	GTP binding	524	6	6.02	0.01348
GO:0032561	guanyl ribonucleotide binding	524	6	6.02	0.01348
GO:0015036	disulfide oxidoreductase activity	135	1	1.55	0.01355
GO:0016157	sucrose synthase activity	16	1	0.18	0.01364
GO:0004579	dolichyl-diphosphooligosaccharide-protein glycotransferase activity	24	0	0.28	0.01382
GO:0043021	ribonucleoprotein complex binding	34	2	0.39	0.01387
GO:0004666	prostaglandin-endoperoxide synthase activity	6	0	0.07	0.01391
GO:0004366	glycerol-3-phosphate O-acyltransferase activity	18	1	0.21	0.01416
GO:0045431	flavonol synthase activity	12	0	0.14	0.01437
GO:0008318	protein prenyltransferase activity	17	0	0.2	0.01446
GO:0004180	carboxypeptidase activity	85	1	0.98	0.01447
GO:0005215	transporter activity	1987	21	22.83	0.01477
GO:0003941	L-serine ammonia-lyase activity	9	0	0.1	0.01482
GO:0030378	serine racemase activity	9	0	0.1	0.01482
GO:0008721	D-serine ammonia-lyase activity	9	0	0.1	0.01482
GO:0004660	protein farnesyltransferase activity	9	0	0.1	0.01483
GO:0046961	proton-transporting ATPase activity, rotational mechanism	51	0	0.59	0.01486
GO:0004347	glucose-6-phosphate isomerase activity	9	0	0.1	0.01568
GO:0016896	exoribonuclease activity, producing 5'-phosphomonoesters	37	0	0.43	0.01578
GO:0004532	exoribonuclease activity	37	0	0.43	0.01578
GO:0004674	protein serine/threonine kinase activity	1374	23	15.79	0.01606
GO:0042802	identical protein binding	332	8	3.81	0.0162
GO:0008060	ARF GTPase activator activity	18	0	0.21	0.01654
GO:0004576	oligosaccharyl transferase activity	27	0	0.31	0.01658
GO:0047134	protein-disulfide reductase activity	9	0	0.1	0.01732
GO:0003959	NADPH dehydrogenase activity	8	0	0.09	0.01764
GO:0051752	phosphoglucan, water dikinase activity	7	0	0.08	0.01767
GO:0008883	glutamyl-tRNA reductase activity	9	0	0.1	0.01769
GO:0004612	phosphoenolpyruvate carboxykinase (ATP) activity	9	0	0.1	0.01786
GO:0016623	oxidoreductase activity, acting on the aldehyde or oxo group of donors, oxygen as acceptor	21	0	0.24	0.01832
GO:0045330	aspartyl esterase activity	57	1	0.65	0.01844
GO:0022834	ligand-gated channel activity	80	0	0.92	0.01851
GO:0015276	ligand-gated ion channel activity	80	0	0.92	0.01851
GO:0008047	enzyme activator activity	96	0	1.1	0.01864
GO:0046906	tetrapyrrole binding	822	11	9.45	0.01865
GO:0003777	microtubule motor activity	88	1	1.01	0.01868
GO:0008762	UDP-N-acetylmuramate dehydrogenase activity	75	0	0.86	0.01919
GO:0061630	ubiquitin protein ligase activity	10	0	0.11	0.02021
GO:0034450	ubiquitin-ubiquitin ligase activity	10	0	0.11	0.02021
GO:0004755	saccharopine dehydrogenase (NADP+, L-glutamate-forming) activity	7	0	0.08	0.02041
GO:0047130	saccharopine dehydrogenase (NADP+, L-lysine-forming) activity	7	0	0.08	0.02041
GO:0005230	extracellular ligand-gated ion channel activity	67	0	0.77	0.02045
GO:0004721	phosphoprotein phosphatase activity	349	5	4.01	0.0205
GO:0005093	Rab GDP-dissociation inhibitor activity	6	0	0.07	0.02053
GO:0015294	solute:cation symporter activity	118	1	1.36	0.02101
GO:0005047	signal recognition particle binding	8	0	0.09	0.02103
GO:0004843	ubiquitin-specific protease activity	14	0	0.16	0.02105
GO:0004609	phosphatidylserine decarboxylase activity	9	0	0.1	0.02121
GO:0020037	heme binding	713	6	8.19	0.02124
GO:0019887	protein kinase regulator activity	48	1	0.55	0.02146
GO:0004367	glycerol-3-phosphate dehydrogenase [NAD+] activity	14	0	0.16	0.02171
GO:0030145	manganese ion binding	47	2	0.54	0.02175
GO:0004416	hydroxyacylglutathione hydrolase activity	10	1	0.11	0.02187
GO:0090599	alpha-glucosidase activity	41	1	0.47	0.02189
GO:0070567	cytidylyltransferase activity	27	0	0.31	0.02204
GO:0004031	aldehyde oxidase activity	20	0	0.23	0.02217
GO:0005338	nucleotide-sugar transmembrane transporter activity	16	0	0.18	0.02223
GO:0052866	phosphatidylinositol phosphate phosphatase activity	12	0	0.14	0.02223
GO:0030599	pectinesterase activity	78	1	0.9	0.02229
GO:0004473	malate dehydrogenase (decarboxylating) (NADP+) activity	7	0	0.08	0.02263
GO:0016166	phytoene dehydrogenase activity	7	0	0.08	0.0227
GO:0004252	serine-type endopeptidase activity	212	3	2.44	0.02294
GO:0008792	arginine decarboxylase activity	14	0	0.16	0.02355
GO:0004514	nicotinate-nucleotide diphosphorylase (carboxylating) activity	7	0	0.08	0.02377
GO:0016885	ligase activity, forming carbon-carbon bonds	23	1	0.26	0.02399
GO:0016421	CoA carboxylase activity	23	1	0.26	0.02399
GO:0000339	RNA cap binding	6	0	0.07	0.02506
GO:0016874	ligase activity	565	9	6.49	0.02508
GO:0003825	alpha,alpha-trehalose-phosphate synthase (UDP-forming) activity	24	0	0.28	0.02521
GO:0005509	calcium ion binding	485	5	5.57	0.02571
GO:0008066	glutamate receptor activity	63	0	0.72	0.0258
GO:0015105	arsenite transmembrane transporter activity	10	0	0.11	0.0263
GO:0015238	drug transmembrane transporter activity	126	0	1.45	0.02631
GO:0090484	drug transporter activity	126	0	1.45	0.02631
GO:0004386	helicase activity	318	4	3.65	0.02635
GO:0008138	protein tyrosine/serine/threonine phosphatase activity	44	0	0.51	0.02647
GO:0030234	enzyme regulator activity	382	4	4.39	0.02713
GO:0004970	ionotropic glutamate receptor activity	62	0	0.71	0.02735
GO:0005231	excitatory extracellular ligand-gated ion channel activity	62	0	0.71	0.02735
GO:0005234	extracellular-glutamate-gated ion channel activity	62	0	0.71	0.02735
GO:0046873	metal ion transmembrane transporter activity	344	2	3.95	0.02742
GO:0031406	carboxylic acid binding	175	4	2.01	0.02802
GO:0043177	organic acid binding	175	4	2.01	0.02802
GO:0050203	oxalate-CoA ligase activity	9	0	0.1	0.02815
GO:0030674	protein binding, bridging	10	0	0.11	0.02829
GO:0060090	binding, bridging	10	0	0.11	0.02829
GO:0015215	nucleotide transmembrane transporter activity	33	0	0.38	0.02904
GO:0015370	solute:sodium symporter activity	22	1	0.25	0.02916
GO:0004030	aldehyde dehydrogenase [NAD(P)+] activity	14	0	0.16	0.02919
GO:0015035	protein disulfide oxidoreductase activity	118	1	1.36	0.02938
GO:0004823	leucine-tRNA ligase activity	6	0	0.07	0.02942
GO:0015369	calcium:proton antiporter activity	12	0	0.14	0.03069
GO:0030170	pyridoxal phosphate binding	332	2	3.81	0.03092
GO:0016174	NAD(P)H oxidase activity	8	1	0.09	0.0311
GO:0016755	transferase activity, transferring amino-acyl groups	17	0	0.2	0.03131
GO:0004028	3-chloroallyl aldehyde dehydrogenase activity	19	0	0.22	0.03195
GO:0003725	double-stranded RNA binding	16	0	0.18	0.03205
GO:0051015	actin filament binding	20	0	0.23	0.03231
GO:0022892	substrate-specific transporter activity	1330	13	15.28	0.03234
GO:0071917	triose-phosphate transmembrane transporter activity	12	1	0.14	0.03327
GO:0015020	glucuronosyltransferase activity	10	0	0.11	0.0335
GO:0016796	exonuclease activity, active with either ribo- or deoxyribonucleic acids and producing 5'-phosphomonoesters	41	0	0.47	0.03381
GO:0004353	glutamate dehydrogenase [NAD(P)+] activity	12	0	0.14	0.03444
GO:0008028	monocarboxylic acid transmembrane transporter activity	38	2	0.44	0.03488
GO:0022890	inorganic cation transmembrane transporter activity	539	4	6.19	0.03494
GO:0004143	diacylglycerol kinase activity	36	0	0.41	0.03509
GO:0004556	alpha-amylase activity	25	0	0.29	0.03523
GO:0050017	L-3-cyanoalanine synthase activity	8	1	0.09	0.03532
GO:0004034	aldose 1-epimerase activity	16	0	0.18	0.03535
GO:0015075	ion transmembrane transporter activity	1034	11	11.88	0.03545
GO:0004340	glucokinase activity	12	0	0.14	0.03547
GO:0032440	2-alkenal reductase [NAD(P)] activity	318	2	3.65	0.03551
GO:0016884	carbon-nitrogen ligase activity, with glutamine as amido-N-donor	60	4	0.69	0.03557
GO:0004781	sulfate adenylyltransferase (ATP) activity	6	1	0.07	0.03559
GO:0004779	sulfate adenylyltransferase activity	6	1	0.07	0.03559
GO:0004427	inorganic diphosphatase activity	25	0	0.29	0.03583
GO:0016836	hydro-lyase activity	170	4	1.95	0.03627
GO:0005343	organic acid:sodium symporter activity	18	1	0.21	0.03631
GO:0004133	glycogen debranching enzyme activity	12	0	0.14	0.03631
GO:0016656	monodehydroascorbate reductase (NADH) activity	11	0	0.13	0.03632
GO:0047100	glyceraldehyde-3-phosphate dehydrogenase (NADP+) (phosphorylating) activity	10	0	0.11	0.03632
GO:0004324	ferredoxin-NADP+ reductase activity	7	0	0.08	0.03654
GO:0008863	formate dehydrogenase (NAD+) activity	7	0	0.08	0.03735
GO:0008324	cation transmembrane transporter activity	705	7	8.1	0.03787
GO:0005096	GTPase activator activity	56	0	0.64	0.03787
GO:0019207	kinase regulator activity	49	1	0.56	0.03868
GO:0004575	sucrose alpha-glucosidase activity	34	1	0.39	0.03923
GO:0022829	wide pore channel activity	8	0	0.09	0.03979
GO:0015288	porin activity	8	0	0.09	0.03979
GO:0008508	bile acid:sodium symporter activity	16	1	0.18	0.03983
GO:0015125	bile acid transmembrane transporter activity	16	1	0.18	0.03983
GO:0009815	1-aminocyclopropane-1-carboxylate oxidase activity	35	1	0.4	0.03988
GO:0015165	pyrimidine nucleotide-sugar transmembrane transporter activity	7	0	0.08	0.04039
GO:0016774	phosphotransferase activity, carboxyl group as acceptor	31	1	0.36	0.04186
GO:0016812	hydrolase activity, acting on carbon-nitrogen (but not peptide) bonds, in cyclic amides	20	0	0.23	0.04285
GO:0004040	amidase activity	10	0	0.11	0.04324
GO:0000033	alpha-1,3-mannosyltransferase activity	7	0	0.08	0.04392
GO:0015386	potassium:proton antiporter activity	10	0	0.11	0.04394
GO:0022821	potassium ion antiporter activity	10	0	0.11	0.04394
GO:0050661	NADP binding	153	1	1.76	0.04423
GO:0015103	inorganic anion transmembrane transporter activity	117	1	1.34	0.04425
GO:0030695	GTPase regulator activity	83	1	0.95	0.04455
GO:0015296	anion:cation symporter activity	24	1	0.28	0.04463
GO:0003987	acetate-CoA ligase activity	11	0	0.13	0.04479
GO:0022836	gated channel activity	139	1	1.6	0.0448
GO:0000182	rDNA binding	8	1	0.09	0.04501
GO:0050080	malonyl-CoA decarboxylase activity	8	0	0.09	0.04504
GO:0016781	phosphotransferase activity, paired acceptors	10	0	0.11	0.04525
GO:0016743	carboxyl- or carbamoyltransferase activity	10	0	0.11	0.04537
GO:0030976	thiamine pyrophosphate binding	26	0	0.3	0.04587
GO:0008235	metalloexopeptidase activity	31	2	0.36	0.04625
GO:0015297	antiporter activity	204	3	2.34	0.04666
GO:0046933	proton-transporting ATP synthase activity, rotational mechanism	53	0	0.61	0.04667
GO:0004042	acetyl-CoA:L-glutamate N-acetyltransferase activity	12	1	0.14	0.0467
GO:0016891	endoribonuclease activity, producing 5'-phosphomonoesters	64	0	0.74	0.04686
GO:0005092	GDP-dissociation inhibitor activity	11	0	0.13	0.04753
GO:0008928	mannose-1-phosphate guanylyltransferase (GDP) activity	10	0	0.11	0.048
GO:0009001	serine O-acetyltransferase activity	8	0	0.09	0.04805
GO:0016412	serine O-acyltransferase activity	8	0	0.09	0.04805
GO:0016888	endodeoxyribonuclease activity, producing 5'-phosphomonoesters	15	0	0.17	0.04811
GO:0015605	organophosphate ester transmembrane transporter activity	72	3	0.83	0.04828
GO:0004829	threonine-tRNA ligase activity	10	0	0.11	0.04846
GO:0004805	trehalose-phosphatase activity	45	1	0.52	0.04889
GO:0070569	uridylyltransferase activity	8	0	0.09	0.04896
GO:0016773	phosphotransferase activity, alcohol group as acceptor	2318	36	26.64	0.04925
GO:0050664	oxidoreductase activity, acting on NAD(P)H, oxygen as acceptor	22	1	0.25	0.04966
