# Supplementary material for: Full-length transcriptome sequencing reveals the molecular mechanism of potato seedlings responding to low-temperature
Source: BMC Plant Biol. 2022 Mar 18;22:125. doi: 10.1186/s12870-022-03461-8 (PMC8932150; doi:10.1186/s12870-022-03461-8)
Supplement: Supplementary file 5 — Additional file 5. [file 12870_2022_3461_MOESM5_ESM.xlsx]

## Sheet: S20 vs S2.Cog_class
#Gene name	Protein name in COG	E_value	Identity	Score	Organism	COG id	COG class defination	Function code	Functional categories	Function class defination
PB.11447.3	Cj1411c	5e-10	45/144(31.25)	65.1	Cje	COG2124	Cytochrome P450	[Q]	METABOLISM	Secondary metabolites biosynthesis, transport and catabolism
PB.11449.2	alr2751	3e-36	88/231(38.10)	139	Nos	COG0702	Predicted nucleoside-diphosphate-sugar epimerases	[MG]	--	--
PB.11449.5	alr2751	2e-36	91/236(38.56)	139	Nos	COG0702	Predicted nucleoside-diphosphate-sugar epimerases	[MG]	--	--
PB.11453.3	alr3683	1e-28	65/140(46.43)	115	Nos	COG0740	Protease subunit of ATP-dependent Clp proteases	[OU]	--	--
PB.11458.3	ssr1480	2e-06	22/48(45.83)	47.8	Syn	COG0724	RNA-binding proteins (RRM domain)	[R]	POORLY CHARACTERIZED	General function prediction only
PB.11527.1	ECU01g0750	6e-07	28/81(34.57)	54.3	Ecu	COG5243	HRD ubiquitin ligase complex, ER membrane component	[O]	CELLULAR PROCESSES AND SIGNALING	Posttranslational modification, protein turnover, chaperones
PB.11593.2	RSp0365	2e-60	130/360(36.11)	220	Rso	COG2986	Histidine ammonia-lyase	[E]	METABOLISM	Amino acid transport and metabolism
PB.116.2	SPCC4B3.13	1e-63	138/409(33.74)	223	Spo	COG0534	Na+-driven multidrug efflux pump	[V]	CELLULAR PROCESSES AND SIGNALING	Defense mechanisms
PB.116.6	SPCC4B3.13	3e-50	117/356(32.87)	186	Spo	COG0534	Na+-driven multidrug efflux pump	[V]	CELLULAR PROCESSES AND SIGNALING	Defense mechanisms
PB.1163.14	BH2515	2e-50	60/112(53.57)	125	Bha	COG0474	Cation transport ATPase	[P]	METABOLISM	Inorganic ion transport and metabolism
PB.11645.1	CC0094	1e-49	108/279(38.71)	174	Ccr	COG1028	Dehydrogenases with different specificities (related to short-chain alcohol dehydrogenases)	[IQR]	--	--
PB.11645.3	CC0094	8e-49	108/279(38.71)	175	Ccr	COG1028	Dehydrogenases with different specificities (related to short-chain alcohol dehydrogenases)	[IQR]	--	--
PB.1165.1	PA1204	6e-11	30/56(53.57)	65.1	Pae	COG0431	Predicted flavoprotein	[R]	POORLY CHARACTERIZED	General function prediction only
PB.11710.4	RSc2087	6e-14	36/62(58.06)	75.1	Rso	COG1611	Predicted Rossmann fold nucleotide-binding protein	[R]	POORLY CHARACTERIZED	General function prediction only
PB.11710.7	RSc2087	4e-40	37/66(56.06)	77	Rso	COG1611	Predicted Rossmann fold nucleotide-binding protein	[R]	POORLY CHARACTERIZED	General function prediction only
PB.11710.9	PA4923	1e-18	27/39(69.23)	55.1	Pae	COG1611	Predicted Rossmann fold nucleotide-binding protein	[R]	POORLY CHARACTERIZED	General function prediction only
PB.11732.2	XF0105	1e-42	57/166(34.34)	105	Xfa	COG1519	3-deoxy-D-manno-octulosonic-acid transferase	[M]	CELLULAR PROCESSES AND SIGNALING	Cell wall/membrane/envelope biogenesis
PB.11794.2	XF2272	1e-147	229/413(55.45)	454	Xfa	COG0620	Methionine synthase II (cobalamin-independent)	[E]	METABOLISM	Amino acid transport and metabolism
PB.11796.3	CAC3285	5e-47	75/190(39.47)	164	Cac	COG0531	Amino acid transporters	[E]	METABOLISM	Amino acid transport and metabolism
PB.11797.3	PA3429	1e-08	35/109(32.11)	59.3	Pae	COG0596	Predicted hydrolases or acyltransferases (alpha/beta hydrolase superfamily)	[R]	POORLY CHARACTERIZED	General function prediction only
PB.11803.5	SPCC4B3.13	3e-12	66/267(24.72)	72	Spo	COG0534	Na+-driven multidrug efflux pump	[V]	CELLULAR PROCESSES AND SIGNALING	Defense mechanisms
PB.11838.2	ZasnS	1e-71	119/186(63.98)	249	EcZ	COG0017	Aspartyl/asparaginyl-tRNA synthetases	[J]	INFORMATION STORAGE AND PROCESSING	Translation, ribosomal structure and biogenesis
PB.11849.3	SPBC32H8.12c	0	324/412(78.64)	679	Spo	COG5277	Actin and related proteins	[Z]	CELLULAR PROCESSES AND SIGNALING	Cytoskeleton
PB.11856.1	SPBC4C3.05c	5e-36	80/190(42.11)	147	Spo	COG0086	DNA-directed RNA polymerase, beta' subunit/160 kD subunit	[K]	INFORMATION STORAGE AND PROCESSING	Transcription
PB.11877.1	all0324	1e-20	68/230(29.57)	97.4	Nos	COG0277	FAD/FMN-containing dehydrogenases	[C]	METABOLISM	Energy production and conversion
PB.11902.3	ECU06g1100i	6e-26	76/189(40.21)	112	Ecu	COG1405	Transcription initiation factor TFIIIB, Brf1 subunit/Transcription initiation factor TFIIB	[K]	INFORMATION STORAGE AND PROCESSING	Transcription
PB.11902.4	ECU06g1100i	2e-28	84/207(40.58)	119	Ecu	COG1405	Transcription initiation factor TFIIIB, Brf1 subunit/Transcription initiation factor TFIIB	[K]	INFORMATION STORAGE AND PROCESSING	Transcription
PB.11918.3	SPCC31H12.08c_2	6e-49	121/371(32.61)	179	Spo	COG5239	mRNA deadenylase, exonuclease subunit and related nucleases	[A]	INFORMATION STORAGE AND PROCESSING	RNA processing and modification
PB.11958.1	AGc2890	3e-15	48/138(34.78)	80.5	Atu	COG2124	Cytochrome P450	[Q]	METABOLISM	Secondary metabolites biosynthesis, transport and catabolism
PB.11974.3	SPBC1711.17	0	336/578(58.13)	596	Spo	COG1643	HrpA-like helicases	[L]	INFORMATION STORAGE AND PROCESSING	Replication, recombination and repair
PB.11996.1	SA1732	4e-70	167/483(34.58)	241	Sau	COG0471	Di- and tricarboxylate transporters	[P]	METABOLISM	Inorganic ion transport and metabolism
PB.11996.4	SA1732	7e-70	169/477(35.43)	239	Sau	COG0471	Di- and tricarboxylate transporters	[P]	METABOLISM	Inorganic ion transport and metabolism
PB.11996.5	SA1732	1e-34	89/257(34.63)	141	Sau	COG0471	Di- and tricarboxylate transporters	[P]	METABOLISM	Inorganic ion transport and metabolism
PB.12001.1	TM1227	3e-38	84/237(35.44)	132	Tma	COG3934	Endo-beta-mannanase	[G]	METABOLISM	Carbohydrate transport and metabolism
PB.12020.1	SPCC320.12c	2e-18	55/165(33.33)	89.7	Spo	COG0515	Serine/threonine protein kinase	[RTKL]	--	--
PB.12030.1	SPBC18H10.15	2e-21	47/129(36.43)	71.2	Spo	COG0515	Serine/threonine protein kinase	[RTKL]	--	--
PB.12030.2	SPBC18H10.15	1e-100	162/309(52.43)	328	Spo	COG0515	Serine/threonine protein kinase	[RTKL]	--	--
PB.12046.5	ECU09g0190	9e-10	54/166(32.53)	64.3	Ecu	COG4886	Leucine-rich repeat (LRR) protein	[S]	POORLY CHARACTERIZED	Function unknown
PB.12090.1	YBL024w	2e-89	137/323(42.41)	252	Sce	COG0144	tRNA and rRNA cytosine-C5-methylases	[J]	INFORMATION STORAGE AND PROCESSING	Translation, ribosomal structure and biogenesis
PB.12126.1	SPAC20H4.04	9e-22	147/522(28.16)	104	Spo	COG1111	ERCC4-like helicases	[L]	INFORMATION STORAGE AND PROCESSING	Replication, recombination and repair
PB.12126.2	SPCC188.13c	3e-09	32/78(41.03)	63.2	Spo	COG0571	dsRNA-specific ribonuclease	[K]	INFORMATION STORAGE AND PROCESSING	Transcription
PB.12127.2	SPCC188.13c	2e-28	92/246(37.40)	124	Spo	COG0571	dsRNA-specific ribonuclease	[K]	INFORMATION STORAGE AND PROCESSING	Transcription
PB.12149.2	Rv1240	2e-16	48/120(40.00)	57.8	Mtu	COG0039	Malate/lactate dehydrogenases	[C]	METABOLISM	Energy production and conversion
PB.1217.2	all4826	1e-29	88/318(27.67)	120	Nos	COG0451	Nucleoside-diphosphate-sugar epimerases	[MG]	--	--
PB.12219.1	YPL153c	2e-34	85/241(35.27)	145	Sce	COG0515	Serine/threonine protein kinase	[RTKL]	--	--
PB.12235.1	Cgl2127_1	3e-22	70/199(35.18)	103	Cgl	COG0515	Serine/threonine protein kinase	[RTKL]	--	--
PB.12237.1	SPAC1F3.02c	4e-61	110/257(42.80)	226	Spo	COG0515	Serine/threonine protein kinase	[RTKL]	--	--
PB.12237.3	SPBC1D7.05c	1e-54	114/288(39.58)	199	Spo	COG0515	Serine/threonine protein kinase	[RTKL]	--	--
PB.12275.1	SPAC19G12.07c	2e-56	135/380(35.53)	207	Spo	COG0724	RNA-binding proteins (RRM domain)	[R]	POORLY CHARACTERIZED	General function prediction only
PB.12289.1	SPBC582.03	5e-45	96/259(37.07)	170	Spo	COG5024	Cyclin	[D]	CELLULAR PROCESSES AND SIGNALING	Cell cycle control, cell division, chromosome partitioning
PB.12308.2	SPAC2F3.08	1e-25	100/352(28.41)	115	Spo	COG0477	Permeases of the major facilitator superfamily	[GEPR]	--	--
PB.12317.3	MT1801	9e-50	124/339(36.58)	185	MtC	COG2041	Sulfite oxidase and related enzymes	[R]	POORLY CHARACTERIZED	General function prediction only
PB.12317.4	SPCC970.03	6e-38	54/128(42.19)	108	Spo	COG0543	2-polyprenylphenol hydroxylase and related flavodoxin oxidoreductases	[HC]	--	--
PB.1232.7	YNR047w_2	4e-89	145/330(43.94)	299	Sce	COG0515	Serine/threonine protein kinase	[RTKL]	--	--
PB.12354.3	alr5007	1e-26	94/368(25.54)	115	Nos	COG4638	Phenylpropionate dioxygenase and related ring-hydroxylating dioxygenases, large terminal subunit	[PR]	--	--
PB.12354.4	alr5007	5e-23	90/366(24.59)	105	Nos	COG4638	Phenylpropionate dioxygenase and related ring-hydroxylating dioxygenases, large terminal subunit	[PR]	--	--
PB.1237.1	YIL069c	4e-46	80/122(65.57)	155	Sce	COG2004	Ribosomal protein S24E	[J]	INFORMATION STORAGE AND PROCESSING	Translation, ribosomal structure and biogenesis
PB.12377.2	NMA0224	2e-09	25/41(60.98)	60.8	NmA	COG1186	Protein chain release factor B	[J]	INFORMATION STORAGE AND PROCESSING	Translation, ribosomal structure and biogenesis
PB.12422.2	all1887	2e-11	51/121(42.15)	68.6	Nos	COG4299	Uncharacterized conserved protein	[S]	POORLY CHARACTERIZED	Function unknown
PB.1247.10	SPAC31A2.14	3e-53	161/568(28.35)	204	Spo	COG2319	FOG: WD40 repeat	[R]	POORLY CHARACTERIZED	General function prediction only
PB.12487.2	SPCC18.06c	6e-62	109/222(49.10)	211	Spo	COG5228	mRNA deadenylase subunit	[A]	INFORMATION STORAGE AND PROCESSING	RNA processing and modification
PB.12519.3	YDR477w_1	5e-87	131/262(50.00)	282	Sce	COG0515	Serine/threonine protein kinase	[RTKL]	--	--
PB.12519.4	YDR477w_1	5e-88	131/262(50.00)	282	Sce	COG0515	Serine/threonine protein kinase	[RTKL]	--	--
PB.12560.2	BS_yflS	3e-65	141/263(53.61)	232	Bsu	COG0471	Di- and tricarboxylate transporters	[P]	METABOLISM	Inorganic ion transport and metabolism
PB.12561.2	alr0483	1e-60	125/240(52.08)	217	Nos	COG1160	Predicted GTPases	[R]	POORLY CHARACTERIZED	General function prediction only
PB.12568.2	PAE1861	7e-16	69/222(31.08)	80.5	Pya	COG0666	FOG: Ankyrin repeat	[R]	POORLY CHARACTERIZED	General function prediction only
PB.12571.2	SPCC1739.13	0	354/449(78.84)	691	Spo	COG0443	Molecular chaperone	[O]	CELLULAR PROCESSES AND SIGNALING	Posttranslational modification, protein turnover, chaperones
PB.12579.3	SPAC19G12.10c_2	4e-54	139/396(35.10)	196	Spo	COG2939	Carboxypeptidase C (cathepsin A)	[E]	METABOLISM	Amino acid transport and metabolism
PB.12592.3	sll1244	3e-17	35/84(41.67)	72.4	Syn	COG0359	Ribosomal protein L9	[J]	INFORMATION STORAGE AND PROCESSING	Translation, ribosomal structure and biogenesis
PB.12674.4	SPAC1D4.04	2e-75	124/161(77.02)	263	Spo	COG0459	Chaperonin GroEL (HSP60 family)	[O]	CELLULAR PROCESSES AND SIGNALING	Posttranslational modification, protein turnover, chaperones
PB.12703.2	YJL055w	2e-17	46/121(38.02)	86.3	Sce	COG1611	Predicted Rossmann fold nucleotide-binding protein	[R]	POORLY CHARACTERIZED	General function prediction only
PB.12751.4	all0352	3e-29	79/287(27.53)	116	Nos	COG1028	Dehydrogenases with different specificities (related to short-chain alcohol dehydrogenases)	[IQR]	--	--
PB.12759.5	AGc4204	2e-18	49/147(33.33)	94	Atu	COG4631	Xanthine dehydrogenase, molybdopterin-binding subunit B	[F]	METABOLISM	Nucleotide transport and metabolism
PB.12784.8	PA0147	7e-18	45/118(38.14)	84	Pae	COG3491	Isopenicillin N synthase and related dioxygenases	[R]	POORLY CHARACTERIZED	General function prediction only
PB.12816.6	YNR047w_2	2e-74	131/306(42.81)	257	Sce	COG0515	Serine/threonine protein kinase	[RTKL]	--	--
PB.12816.7	SPAC4G8.05	4e-64	104/201(51.74)	199	Spo	COG0515	Serine/threonine protein kinase	[RTKL]	--	--
PB.1284.2	SPAC3A12.06c	1e-22	68/183(37.16)	106	Spo	COG0530	Ca2+/Na+ antiporter	[P]	METABOLISM	Inorganic ion transport and metabolism
PB.12842.6	BH2504_1	1e-21	68/211(32.23)	100	Bha	COG0515	Serine/threonine protein kinase	[RTKL]	--	--
PB.12896.1	ZbarA_1	1e-34	56/137(40.88)	85.9	EcZ	COG0642	Signal transduction histidine kinase	[T]	CELLULAR PROCESSES AND SIGNALING	Signal transduction mechanisms
PB.12934.3	BH0155	9e-51	93/213(43.66)	179	Bha	COG0563	Adenylate kinase and related kinases	[F]	METABOLISM	Nucleotide transport and metabolism
PB.13003.2	SPAC1D4.13	4e-48	105/271(38.75)	175	Spo	COG0515	Serine/threonine protein kinase	[RTKL]	--	--
PB.13026.4	SPAC664.09	4e-84	133/353(37.68)	202	Spo	COG0405	Gamma-glutamyltransferase	[E]	METABOLISM	Amino acid transport and metabolism
PB.13026.5	SPAC664.09	6e-71	97/265(36.60)	158	Spo	COG0405	Gamma-glutamyltransferase	[E]	METABOLISM	Amino acid transport and metabolism
PB.13051.1	alr2975	8e-56	86/168(51.19)	187	Nos	COG0681	Signal peptidase I	[U]	CELLULAR PROCESSES AND SIGNALING	Intracellular trafficking, secretion, and vesicular transport
PB.13059.3	SMc00876	3e-66	127/318(39.94)	225	Sme	COG0489	ATPases involved in chromosome partitioning	[D]	CELLULAR PROCESSES AND SIGNALING	Cell cycle control, cell division, chromosome partitioning
PB.10009.2	SPBP4H10.11c	2e-75	75/216(34.72)	121	Spo	COG1022	Long-chain acyl-CoA synthetases (AMP-forming)	[I]	METABOLISM	Lipid transport and metabolism
PB.10021.4	all3642	8e-75	114/214(53.27)	214	Nos	COG0465	ATP-dependent Zn proteases	[O]	CELLULAR PROCESSES AND SIGNALING	Posttranslational modification, protein turnover, chaperones
PB.10028.1	alr3757	3e-23	126/451(27.94)	107	Nos	COG1215	Glycosyltransferases, probably involved in cell wall biogenesis	[M]	CELLULAR PROCESSES AND SIGNALING	Cell wall/membrane/envelope biogenesis
PB.1004.2	APE0316	7e-15	40/82(48.78)	76.6	Ape	COG0010	Arginase/agmatinase/formimionoglutamate hydrolase, arginase family	[E]	METABOLISM	Amino acid transport and metabolism
PB.1004.3	APE0316	3e-33	71/183(38.80)	128	Ape	COG0010	Arginase/agmatinase/formimionoglutamate hydrolase, arginase family	[E]	METABOLISM	Amino acid transport and metabolism
PB.1004.4	APE0316	5e-15	40/82(48.78)	76.6	Ape	COG0010	Arginase/agmatinase/formimionoglutamate hydrolase, arginase family	[E]	METABOLISM	Amino acid transport and metabolism
PB.1004.5	APE0316	1e-30	77/214(35.98)	119	Ape	COG0010	Arginase/agmatinase/formimionoglutamate hydrolase, arginase family	[E]	METABOLISM	Amino acid transport and metabolism
PB.10073.7	SPBC106.04	3e-158	152/255(59.61)	327	Spo	COG1816	Adenosine deaminase	[F]	METABOLISM	Nucleotide transport and metabolism
PB.10087.2	alr2265	2e-54	93/201(46.27)	194	Nos	COG0438	Glycosyltransferase	[M]	CELLULAR PROCESSES AND SIGNALING	Cell wall/membrane/envelope biogenesis
PB.1011.3	all2124_3	4e-14	95/362(26.24)	77.8	Nos	COG2319	FOG: WD40 repeat	[R]	POORLY CHARACTERIZED	General function prediction only
PB.10147.2	alr4456	2e-47	83/166(50.00)	170	Nos	COG1028	Dehydrogenases with different specificities (related to short-chain alcohol dehydrogenases)	[IQR]	--	--
PB.10160.2	CAC0404_1	8e-20	60/164(36.59)	92.8	Cac	COG0515	Serine/threonine protein kinase	[RTKL]	--	--
PB.10171.4	YBL075c	2e-74	114/175(65.14)	246	Sce	COG0443	Molecular chaperone	[O]	CELLULAR PROCESSES AND SIGNALING	Posttranslational modification, protein turnover, chaperones
PB.13096.1	Cgl0747	4e-80	145/341(42.52)	272	Cgl	COG0513	Superfamily II DNA and RNA helicases	[LKJ]	--	--
PB.13096.3	Cgl1130	2e-81	159/375(42.40)	281	Cgl	COG0513	Superfamily II DNA and RNA helicases	[LKJ]	--	--
PB.13096.7	DR1624	2e-51	102/194(52.58)	195	Dra	COG0513	Superfamily II DNA and RNA helicases	[LKJ]	--	--
PB.13123.3	SPAC323.06c	6e-49	77/259(29.73)	127	Spo	COG0476	Dinucleotide-utilizing enzymes involved in molybdopterin and thiamine biosynthesis family 2	[H]	METABOLISM	Coenzyme transport and metabolism
PB.13138.2	BH0858	2e-44	91/265(34.34)	164	Bha	COG0385	Predicted Na+-dependent transporter	[R]	POORLY CHARACTERIZED	General function prediction only
PB.13190.4	YJL167w	6e-66	115/218(52.75)	222	Sce	COG0142	Geranylgeranyl pyrophosphate synthase	[H]	METABOLISM	Coenzyme transport and metabolism
PB.13200.4	RSc0456	4e-35	57/149(38.26)	100	Rso	COG4178	ABC-type uncharacterized transport system, permease and ATPase components	[R]	POORLY CHARACTERIZED	General function prediction only
PB.13222.2	all2748	5e-07	29/73(39.73)	55.5	Nos	COG0666	FOG: Ankyrin repeat	[R]	POORLY CHARACTERIZED	General function prediction only
PB.13242.2	ECU08g1080	1e-21	55/114(48.25)	100	Ecu	COG0513	Superfamily II DNA and RNA helicases	[LKJ]	--	--
PB.13264.2	MJ1261	5e-34	43/82(52.44)	100	Mja	COG5257	Translation initiation factor 2, gamma subunit (eIF-2gamma; GTPase)	[J]	INFORMATION STORAGE AND PROCESSING	Translation, ribosomal structure and biogenesis
PB.13279.4	BS_bmrU	7e-06	57/245(23.27)	51.6	Bsu	COG1597	Sphingosine kinase and enzymes related to eukaryotic diacylglycerol kinase	[IR]	--	--
PB.13325.2	all2124_3	8e-11	74/347(21.33)	68.2	Nos	COG2319	FOG: WD40 repeat	[R]	POORLY CHARACTERIZED	General function prediction only
PB.1335.1	SPAC16.02c	7e-13	56/166(33.73)	72.4	Spo	COG0724	RNA-binding proteins (RRM domain)	[R]	POORLY CHARACTERIZED	General function prediction only
PB.13363.1	BH2504_1	1e-21	69/211(32.70)	99.4	Bha	COG0515	Serine/threonine protein kinase	[RTKL]	--	--
PB.13365.5	SPBC244.03	0	346/747(46.32)	733	Spo	COG2319	FOG: WD40 repeat	[R]	POORLY CHARACTERIZED	General function prediction only
PB.13433.4	ECU11g1280i	1e-116	105/129(81.40)	216	Ecu	COG1155	Archaeal/vacuolar-type H+-ATPase subunit A	[C]	METABOLISM	Energy production and conversion
PB.13467.1	SPBPI060	3e-71	124/136(91.18)	221	Spo	COG2036	Histones H3 and H4	[B]	INFORMATION STORAGE AND PROCESSING	Chromatin structure and dynamics
PB.13469.1	alr3757	7e-11	64/232(27.59)	68.9	Nos	COG1215	Glycosyltransferases, probably involved in cell wall biogenesis	[M]	CELLULAR PROCESSES AND SIGNALING	Cell wall/membrane/envelope biogenesis
PB.13469.4	alr3757	4e-11	65/232(28.02)	69.7	Nos	COG1215	Glycosyltransferases, probably involved in cell wall biogenesis	[M]	CELLULAR PROCESSES AND SIGNALING	Cell wall/membrane/envelope biogenesis
PB.1348.2	YER089c_1	1e-11	43/135(31.85)	46.2	Sce	COG0631	Serine/threonine protein phosphatase	[T]	CELLULAR PROCESSES AND SIGNALING	Signal transduction mechanisms
PB.13493.2	YDR507c	1e-08	15/31(48.39)	36.6	Sce	COG0515	Serine/threonine protein kinase	[RTKL]	--	--
PB.1357.1	SPAC823.05c	3e-07	30/71(42.25)	55.8	Spo	COG5325	t-SNARE complex subunit, syntaxin	[U]	CELLULAR PROCESSES AND SIGNALING	Intracellular trafficking, secretion, and vesicular transport
PB.13573.1	RSp0842	9e-07	45/146(30.82)	55.5	Rso	COG4886	Leucine-rich repeat (LRR) protein	[S]	POORLY CHARACTERIZED	Function unknown
PB.13581.2	RSp1581	1e-135	214/482(44.40)	412	Rso	COG0753	Catalase	[P]	METABOLISM	Inorganic ion transport and metabolism
PB.13651.3	RSc0257	1e-14	60/170(35.29)	81.3	Rso	COG0666	FOG: Ankyrin repeat	[R]	POORLY CHARACTERIZED	General function prediction only
PB.13754.6	alr0124_1	9e-12	114/436(26.15)	69.3	Nos	COG4886	Leucine-rich repeat (LRR) protein	[S]	POORLY CHARACTERIZED	Function unknown
PB.13763.3	SPBP35G2.05c	8e-45	109/332(32.83)	172	Spo	COG0515	Serine/threonine protein kinase	[RTKL]	--	--
PB.13768.1	YOR204w	3e-99	162/285(56.84)	330	Sce	COG0513	Superfamily II DNA and RNA helicases	[LKJ]	--	--
PB.13768.3	YOR204w	1e-107	171/269(63.57)	353	Sce	COG0513	Superfamily II DNA and RNA helicases	[LKJ]	--	--
PB.1388.1	CAC0855	3e-17	64/187(34.22)	81.3	Cac	COG0637	Predicted phosphatase/phosphohexomutase	[R]	POORLY CHARACTERIZED	General function prediction only
PB.1404.3	SPAC1687.15	4e-136	207/373(55.50)	408	Spo	COG0515	Serine/threonine protein kinase	[RTKL]	--	--
PB.1411.1	BH2504_1	6e-26	70/209(33.49)	112	Bha	COG0515	Serine/threonine protein kinase	[RTKL]	--	--
PB.1448.3	SPBC1D7.05c	2e-12	49/161(30.43)	72.4	Spo	COG0515	Serine/threonine protein kinase	[RTKL]	--	--
PB.1448.7	SPBC1D7.05c	2e-16	75/274(27.37)	84.3	Spo	COG0515	Serine/threonine protein kinase	[RTKL]	--	--
PB.1448.8	SPBC1D7.05c	5e-17	76/274(27.74)	86.3	Spo	COG0515	Serine/threonine protein kinase	[RTKL]	--	--
PB.1481.1	SPCC191.07	6e-23	42/74(56.76)	99.4	Spo	COG3474	Cytochrome c2	[C]	METABOLISM	Energy production and conversion
PB.1492.4	alr1742	1e-161	151/205(73.66)	282	Nos	COG0443	Molecular chaperone	[O]	CELLULAR PROCESSES AND SIGNALING	Posttranslational modification, protein turnover, chaperones
PB.1524.2	SPAC24C9.12c	7e-113	151/264(57.20)	306	Spo	COG0112	Glycine/serine hydroxymethyltransferase	[E]	METABOLISM	Amino acid transport and metabolism
PB.1533.5	SPAC19G12.14	3e-52	139/397(35.01)	199	Spo	COG5253	Phosphatidylinositol-4-phosphate 5-kinase	[T]	CELLULAR PROCESSES AND SIGNALING	Signal transduction mechanisms
PB.1592.2	YDL006w	3e-25	58/146(39.73)	108	Sce	COG0631	Serine/threonine protein phosphatase	[T]	CELLULAR PROCESSES AND SIGNALING	Signal transduction mechanisms
PB.1592.3	SPCC1223.11	1e-24	68/193(35.23)	107	Spo	COG0631	Serine/threonine protein phosphatase	[T]	CELLULAR PROCESSES AND SIGNALING	Signal transduction mechanisms
PB.1592.5	SPCC4F11.02	1e-15	44/91(48.35)	80.9	Spo	COG0631	Serine/threonine protein phosphatase	[T]	CELLULAR PROCESSES AND SIGNALING	Signal transduction mechanisms
PB.1633.1	ECU08g1640	3e-12	39/104(37.50)	72	Ecu	COG5076	Transcription factor involved in chromatin remodeling, contains bromodomain	[BK]	--	--
PB.1712.4	VC2308	1e-33	72/206(34.95)	133	Vch	COG0693	Putative intracellular protease/amidase	[R]	POORLY CHARACTERIZED	General function prediction only
PB.1738.2	CAC3006	5e-179	294/849(34.63)	490	Cac	COG1026	Predicted Zn-dependent peptidases, insulinase-like	[R]	POORLY CHARACTERIZED	General function prediction only
PB.1776.2	BS_ywtG	2e-42	112/321(34.89)	165	Bsu	COG0477	Permeases of the major facilitator superfamily	[GEPR]	--	--
PB.1779.3	SPAC23H3.10	4e-33	94/285(32.98)	138	Spo	COG5259	RSC chromatin remodeling complex subunit RSC8	[BK]	--	--
PB.1781.2	SPAC57A7.10c	1e-143	269/583(46.14)	458	Spo	COG5240	Vesicle coat complex COPI, gamma subunit	[U]	CELLULAR PROCESSES AND SIGNALING	Intracellular trafficking, secretion, and vesicular transport
PB.1792.1	ssr1480	1e-06	22/48(45.83)	48.9	Syn	COG0724	RNA-binding proteins (RRM domain)	[R]	POORLY CHARACTERIZED	General function prediction only
PB.1792.3	ssr1480	1e-06	22/48(45.83)	48.9	Syn	COG0724	RNA-binding proteins (RRM domain)	[R]	POORLY CHARACTERIZED	General function prediction only
PB.1801.3	PA5277	1e-60	115/286(40.21)	213	Pae	COG0019	Diaminopimelate decarboxylase	[E]	METABOLISM	Amino acid transport and metabolism
PB.1816.3	YOR270c	8e-35	31/70(44.29)	66.2	Sce	COG1269	Archaeal/vacuolar-type H+-ATPase subunit I	[C]	METABOLISM	Energy production and conversion
PB.1826.5	SMc03983	1e-48	69/149(46.31)	127	Sme	COG3588	Fructose-1,6-bisphosphate aldolase	[G]	METABOLISM	Carbohydrate transport and metabolism
PB.1826.8	XF0826	5e-21	57/171(33.33)	95.1	Xfa	COG3588	Fructose-1,6-bisphosphate aldolase	[G]	METABOLISM	Carbohydrate transport and metabolism
PB.1833.2	slr0942	5e-41	52/106(49.06)	87.8	Syn	COG0656	Aldo/keto reductases, related to diketogulonate reductase	[R]	POORLY CHARACTERIZED	General function prediction only
PB.1887.2	SPCC1223.11	2e-12	58/214(27.10)	69.3	Spo	COG0631	Serine/threonine protein phosphatase	[T]	CELLULAR PROCESSES AND SIGNALING	Signal transduction mechanisms
PB.1889.1	CC0774	2e-18	117/473(24.74)	90.5	Ccr	COG2072	Predicted flavoprotein involved in K+ transport	[P]	METABOLISM	Inorganic ion transport and metabolism
PB.1889.2	CC0774	1e-05	36/109(33.03)	50.8	Ccr	COG2072	Predicted flavoprotein involved in K+ transport	[P]	METABOLISM	Inorganic ion transport and metabolism
PB.1893.2	all4752	8e-114	164/306(53.59)	345	Nos	COG0702	Predicted nucleoside-diphosphate-sugar epimerases	[MG]	--	--
PB.1893.4	all4752	4e-51	93/160(58.13)	187	Nos	COG0702	Predicted nucleoside-diphosphate-sugar epimerases	[MG]	--	--
PB.1911.4	SPAC637.05c	0	312/395(78.99)	655	Spo	COG1156	Archaeal/vacuolar-type H+-ATPase subunit B	[C]	METABOLISM	Energy production and conversion
PB.1922.1	MJ1104	2e-27	102/277(36.82)	113	Mja	COG0083	Homoserine kinase	[E]	METABOLISM	Amino acid transport and metabolism
PB.1927.2	ML1288	1e-20	94/337(27.89)	97.4	Mle	COG0624	Acetylornithine deacetylase/Succinyl-diaminopimelate desuccinylase and related deacylases	[E]	METABOLISM	Amino acid transport and metabolism
PB.1951.1	sll1342	3e-40	76/125(60.80)	153	Syn	COG0057	Glyceraldehyde-3-phosphate dehydrogenase/erythrose-4-phosphate dehydrogenase	[G]	METABOLISM	Carbohydrate transport and metabolism
PB.1953.4	SPBC23E6.02	3e-103	231/654(35.32)	355	Spo	COG0553	Superfamily II DNA/RNA helicases, SNF2 family	[KL]	--	--
PB.1977.2	SPCC24B10.10c	9e-48	63/139(45.32)	124	Spo	COG0464	ATPases of the AAA+ class	[O]	CELLULAR PROCESSES AND SIGNALING	Posttranslational modification, protein turnover, chaperones
PB.1977.4	YGR028w	1e-56	88/171(51.46)	172	Sce	COG0464	ATPases of the AAA+ class	[O]	CELLULAR PROCESSES AND SIGNALING	Posttranslational modification, protein turnover, chaperones
PB.2006.2	SPAC27E2.03c	1e-119	186/371(50.13)	370	Spo	COG0012	Predicted GTPase, probable translation factor	[J]	INFORMATION STORAGE AND PROCESSING	Translation, ribosomal structure and biogenesis
PB.2044.3	PA1756	9e-68	122/251(48.61)	226	Pae	COG0175	3'-phosphoadenosine 5'-phosphosulfate sulfotransferase (PAPS reductase)/FAD synthetase and related enzymes	[EH]	--	--
PB.2083.3	SPAC25G10.01	7e-12	31/79(39.24)	66.6	Spo	COG0724	RNA-binding proteins (RRM domain)	[R]	POORLY CHARACTERIZED	General function prediction only
PB.2085.2	SPAC1527.03	3e-14	37/117(31.62)	77.8	Spo	COG5193	La protein, small RNA-binding pol III transcript stabilizing protein and related La-motif-containing proteins involved in translation	[OJ]	--	--
PB.2098.1	XF0826	7e-104	159/331(48.04)	319	Xfa	COG3588	Fructose-1,6-bisphosphate aldolase	[G]	METABOLISM	Carbohydrate transport and metabolism
PB.2119.1	SPBC146.07	1e-28	90/335(26.87)	123	Spo	COG0724	RNA-binding proteins (RRM domain)	[R]	POORLY CHARACTERIZED	General function prediction only
PB.2119.3	SPBC146.07	1e-28	101/397(25.44)	123	Spo	COG0724	RNA-binding proteins (RRM domain)	[R]	POORLY CHARACTERIZED	General function prediction only
PB.2122.2	SPAC22G7.01c	6e-25	62/152(40.79)	111	Spo	COG0006	Xaa-Pro aminopeptidase	[E]	METABOLISM	Amino acid transport and metabolism
PB.2142.1	SPBC713.12	3e-95	171/440(38.86)	306	Spo	COG0654	2-polyprenyl-6-methoxyphenol hydroxylase and related FAD-dependent oxidoreductases	[HC]	--	--
PB.2142.2	SPBC713.12	7e-95	171/440(38.86)	306	Spo	COG0654	2-polyprenyl-6-methoxyphenol hydroxylase and related FAD-dependent oxidoreductases	[HC]	--	--
PB.2146.2	MTH1001	7e-81	156/449(34.74)	238	Mth	COG0474	Cation transport ATPase	[P]	METABOLISM	Inorganic ion transport and metabolism
PB.2146.3	SPAPB2B4.04c	7e-91	78/127(61.42)	162	Spo	COG0474	Cation transport ATPase	[P]	METABOLISM	Inorganic ion transport and metabolism
PB.2152.3	slr0440	2e-20	44/145(30.34)	91.3	Syn	COG0596	Predicted hydrolases or acyltransferases (alpha/beta hydrolase superfamily)	[R]	POORLY CHARACTERIZED	General function prediction only
PB.2156.2	AF1259_1	7e-09	29/84(34.52)	58.9		COG0517	FOG: CBS domain	[R]	POORLY CHARACTERIZED	General function prediction only
PB.2206.1	BH1736	6e-63	85/225(37.78)	149	Bha	COG0626	Cystathionine beta-lyases/cystathionine gamma-synthases	[E]	METABOLISM	Amino acid transport and metabolism
PB.2217.5	SPAC18B11.07c	4e-24	46/60(76.67)	103	Spo	COG5078	Ubiquitin-protein ligase	[O]	CELLULAR PROCESSES AND SIGNALING	Posttranslational modification, protein turnover, chaperones
PB.2235.3	VC2001	9e-43	91/267(34.08)	155	Vch	COG0676	Uncharacterized enzymes related to aldose 1-epimerase	[G]	METABOLISM	Carbohydrate transport and metabolism
PB.225.3	mlr6892	3e-10	42/142(29.58)	63.9	Mlo	COG3491	Isopenicillin N synthase and related dioxygenases	[R]	POORLY CHARACTERIZED	General function prediction only
PB.2265.5	CC2603	5e-10	35/85(41.18)	65.1	Ccr	COG0624	Acetylornithine deacetylase/Succinyl-diaminopimelate desuccinylase and related deacylases	[E]	METABOLISM	Amino acid transport and metabolism
PB.2296.2	all2917	2e-53	101/230(43.91)	186	Nos	COG0483	Archaeal fructose-1,6-bisphosphatase and related enzymes of inositol monophosphatase family	[G]	METABOLISM	Carbohydrate transport and metabolism
PB.10223.4	SMc03175	6e-58	117/308(37.99)	206	Sme	COG1957	Inosine-uridine nucleoside N-ribohydrolase	[F]	METABOLISM	Nucleotide transport and metabolism
PB.10276.3	slr1761	2e-12	41/91(45.05)	69.7	Syn	COG0545	FKBP-type peptidyl-prolyl cis-trans isomerases 1	[O]	CELLULAR PROCESSES AND SIGNALING	Posttranslational modification, protein turnover, chaperones
PB.10317.2	RSp0365	8e-22	32/76(42.11)	62.8	Rso	COG2986	Histidine ammonia-lyase	[E]	METABOLISM	Amino acid transport and metabolism
PB.10318.1	RSp0365	1e-66	156/493(31.64)	240	Rso	COG2986	Histidine ammonia-lyase	[E]	METABOLISM	Amino acid transport and metabolism
PB.10318.10	RSp0365	2e-63	135/387(34.88)	223	Rso	COG2986	Histidine ammonia-lyase	[E]	METABOLISM	Amino acid transport and metabolism
PB.10318.9	RSp0365	2e-69	156/483(32.30)	241	Rso	COG2986	Histidine ammonia-lyase	[E]	METABOLISM	Amino acid transport and metabolism
PB.10320.2	YGR159c	3e-24	58/181(32.04)	106		COG0724	RNA-binding proteins (RRM domain)	[R]	POORLY CHARACTERIZED	General function prediction only
PB.10320.3	ssr1480	6e-12	31/64(48.44)	64.3	Syn	COG0724	RNA-binding proteins (RRM domain)	[R]	POORLY CHARACTERIZED	General function prediction only
PB.10320.5	ssr1480	2e-11	31/62(50.00)	65.1	Syn	COG0724	RNA-binding proteins (RRM domain)	[R]	POORLY CHARACTERIZED	General function prediction only
PB.10324.2	SMc01870	9e-21	67/210(31.90)	92.4	Sme	COG0580	Glycerol uptake facilitator and related permeases (Major Intrinsic Protein Family)	[G]	METABOLISM	Carbohydrate transport and metabolism
PB.10324.3	SMc01870	4e-27	74/200(37.00)	110	Sme	COG0580	Glycerol uptake facilitator and related permeases (Major Intrinsic Protein Family)	[G]	METABOLISM	Carbohydrate transport and metabolism
PB.10324.4	mll6943	9e-13	30/76(39.47)	49.7	Mlo	COG0580	Glycerol uptake facilitator and related permeases (Major Intrinsic Protein Family)	[G]	METABOLISM	Carbohydrate transport and metabolism
PB.10324.6	SMc01870	4e-17	53/171(30.99)	62.8	Sme	COG0580	Glycerol uptake facilitator and related permeases (Major Intrinsic Protein Family)	[G]	METABOLISM	Carbohydrate transport and metabolism
PB.10324.7	SMc01870	6e-17	40/122(32.79)	59.7	Sme	COG0580	Glycerol uptake facilitator and related permeases (Major Intrinsic Protein Family)	[G]	METABOLISM	Carbohydrate transport and metabolism
PB.10337.4	YGR094w	0	420/879(47.78)	803	Sce	COG0525	Valyl-tRNA synthetase	[J]	INFORMATION STORAGE AND PROCESSING	Translation, ribosomal structure and biogenesis
PB.10359.2	CAC2914	8e-36	89/224(39.73)	141	Cac	COG0413	Ketopantoate hydroxymethyltransferase	[H]	METABOLISM	Coenzyme transport and metabolism
PB.2321.2	SPAC12G12.06c	9e-36	92/239(38.49)	143	Spo	COG0430	RNA 3'-terminal phosphate cyclase	[A]	INFORMATION STORAGE AND PROCESSING	RNA processing and modification
PB.234.1	YOL075c_3	5e-42	123/342(35.96)	161	Sce	COG1131	ABC-type multidrug transport system, ATPase component	[V]	CELLULAR PROCESSES AND SIGNALING	Defense mechanisms
PB.234.3	YOL075c_3	2e-33	82/214(38.32)	106	Sce	COG1131	ABC-type multidrug transport system, ATPase component	[V]	CELLULAR PROCESSES AND SIGNALING	Defense mechanisms
PB.2340.1	SPAC4F8.01	1e-07	43/148(29.05)	52.8	Spo	COG5491	Conserved protein implicated in secretion	[N]	CELLULAR PROCESSES AND SIGNALING	Cell motility
PB.2356.1	YCL059c	3e-109	185/305(60.66)	333	Sce	COG1094	Predicted RNA-binding protein (contains KH domains)	[R]	POORLY CHARACTERIZED	General function prediction only
PB.2356.4	YCL059c	5e-33	84/155(54.19)	134	Sce	COG1094	Predicted RNA-binding protein (contains KH domains)	[R]	POORLY CHARACTERIZED	General function prediction only
PB.2366.2	BS_yvdP	2e-13	108/376(28.72)	74.3	Bsu	COG0277	FAD/FMN-containing dehydrogenases	[C]	METABOLISM	Energy production and conversion
PB.2366.3	BS_yvdP	2e-21	136/458(29.69)	99.8	Bsu	COG0277	FAD/FMN-containing dehydrogenases	[C]	METABOLISM	Energy production and conversion
PB.2366.4	YPO1451	7e-08	29/109(26.61)	57.4	Ype	COG0277	FAD/FMN-containing dehydrogenases	[C]	METABOLISM	Energy production and conversion
PB.2374.2	SPBC18H10.16	2e-58	112/331(33.84)	125	Spo	COG0531	Amino acid transporters	[E]	METABOLISM	Amino acid transport and metabolism
PB.2409.1	all4097_4	3e-10	29/82(35.37)	60.5	Nos	COG0784	FOG: CheY-like receiver	[T]	CELLULAR PROCESSES AND SIGNALING	Signal transduction mechanisms
PB.2412.4	slr0473	3e-35	71/160(44.38)	146	Syn	COG4251	Bacteriophytochrome (light-regulated signal transduction histidine kinase)	[T]	CELLULAR PROCESSES AND SIGNALING	Signal transduction mechanisms
PB.2434.4	BS_yloP_1	3e-22	69/208(33.17)	102	Bsu	COG0515	Serine/threonine protein kinase	[RTKL]	--	--
PB.2438.11	SPAC2F3.15	2e-15	55/158(34.81)	83.2	Spo	COG0515	Serine/threonine protein kinase	[RTKL]	--	--
PB.2468.1	YDR477w_1	2e-56	69/150(46.00)	135	Sce	COG0515	Serine/threonine protein kinase	[RTKL]	--	--
PB.2546.5	YIR027c	2e-44	94/238(39.50)	169	Sce	COG0044	Dihydroorotase and related cyclic amidohydrolases	[F]	METABOLISM	Nucleotide transport and metabolism
PB.2553.3	SPBC146.07	1e-31	105/352(29.83)	132	Spo	COG0724	RNA-binding proteins (RRM domain)	[R]	POORLY CHARACTERIZED	General function prediction only
PB.2576.2	SPCC1753.04	1e-26	68/176(38.64)	114	Spo	COG1218	3'-Phosphoadenosine 5'-phosphosulfate (PAPS) 3'-phosphatase	[P]	METABOLISM	Inorganic ion transport and metabolism
PB.2602.1	SPBP8B7.20c	2e-52	113/235(48.09)	189	Spo	COG0144	tRNA and rRNA cytosine-C5-methylases	[J]	INFORMATION STORAGE AND PROCESSING	Translation, ribosomal structure and biogenesis
PB.2634.3	SPAC17A2.09c	3e-36	75/177(42.37)	149	Spo	COG0724	RNA-binding proteins (RRM domain)	[R]	POORLY CHARACTERIZED	General function prediction only
PB.2678.3	slr1255	6e-91	143/254(56.30)	294	Syn	COG1562	Phytoene/squalene synthetase	[I]	METABOLISM	Lipid transport and metabolism
PB.2691.16	YPL031c	2e-17	66/206(32.04)	85.5	Sce	COG0515	Serine/threonine protein kinase	[RTKL]	--	--
PB.2691.17	YPL031c	3e-18	69/219(31.51)	88.2	Sce	COG0515	Serine/threonine protein kinase	[RTKL]	--	--
PB.2692.6	YJL095w	2e-17	65/210(30.95)	88.2	Sce	COG0515	Serine/threonine protein kinase	[RTKL]	--	--
PB.2704.2	YGR135w	6e-74	121/183(66.12)	251	Sce	COG0638	20S proteasome, alpha and beta subunits	[O]	CELLULAR PROCESSES AND SIGNALING	Posttranslational modification, protein turnover, chaperones
PB.2714.1	YPR112c	3e-25	58/123(47.15)	113		COG0724	RNA-binding proteins (RRM domain)	[R]	POORLY CHARACTERIZED	General function prediction only
PB.2729.2	YBL039c	0	267/496(53.83)	555	Sce	COG0504	CTP synthase (UTP-ammonia lyase)	[F]	METABOLISM	Nucleotide transport and metabolism
PB.2736.3	SPBC660.15	8e-14	34/74(45.95)	76.6	Spo	COG0724	RNA-binding proteins (RRM domain)	[R]	POORLY CHARACTERIZED	General function prediction only
PB.2736.4	SPBC660.15	3e-11	27/48(56.25)	68.2	Spo	COG0724	RNA-binding proteins (RRM domain)	[R]	POORLY CHARACTERIZED	General function prediction only
PB.2743.1	YOL021c	1e-112	193/487(39.63)	324	Sce	COG0557	Exoribonuclease R	[K]	INFORMATION STORAGE AND PROCESSING	Transcription
PB.2763.2	SMb20007	3e-62	78/159(49.06)	168	Sme	COG0753	Catalase	[P]	METABOLISM	Inorganic ion transport and metabolism
PB.281.2	Cgl2186_1	4e-14	51/128(39.84)	74.3	Cgl	COG0328	Ribonuclease HI	[L]	INFORMATION STORAGE AND PROCESSING	Replication, recombination and repair
PB.2835.2	XF0826	3e-80	105/220(47.73)	217	Xfa	COG3588	Fructose-1,6-bisphosphate aldolase	[G]	METABOLISM	Carbohydrate transport and metabolism
PB.2849.3	XF0840	1e-34	49/113(43.36)	100	Xfa	COG1874	Beta-galactosidase	[G]	METABOLISM	Carbohydrate transport and metabolism
PB.2887.6	SPAC19A8.13	2e-10	29/77(37.66)	65.1	Spo	COG0724	RNA-binding proteins (RRM domain)	[R]	POORLY CHARACTERIZED	General function prediction only
PB.2905.3	SPBC557.03c	1e-12	54/177(30.51)	73.9	Spo	COG5184	Alpha-tubulin suppressor and related RCC1 domain-containing proteins	[DZ]	--	--
PB.2906.2	SPBC646.11	0	319/570(55.96)	607	Spo	COG0459	Chaperonin GroEL (HSP60 family)	[O]	CELLULAR PROCESSES AND SIGNALING	Posttranslational modification, protein turnover, chaperones
PB.2911.2	Rv1660	9e-09	28/90(31.11)	59.7	Mtu	COG3424	Predicted naringenin-chalcone synthase	[Q]	METABOLISM	Secondary metabolites biosynthesis, transport and catabolism
PB.2913.2	alr1526	1e-16	30/58(51.72)	76.6	Nos	COG4451	Ribulose bisphosphate carboxylase small subunit	[C]	METABOLISM	Energy production and conversion
PB.2960.3	SPAC18G6.04c	0	288/458(62.88)	591	Spo	COG0112	Glycine/serine hydroxymethyltransferase	[E]	METABOLISM	Amino acid transport and metabolism
PB.2960.4	SPAC24C9.12c	2e-72	117/165(70.91)	253	Spo	COG0112	Glycine/serine hydroxymethyltransferase	[E]	METABOLISM	Amino acid transport and metabolism
PB.2960.6	SPAC18G6.04c	0	288/458(62.88)	590	Spo	COG0112	Glycine/serine hydroxymethyltransferase	[E]	METABOLISM	Amino acid transport and metabolism
PB.2964.2	YLR399c	8e-20	80/322(24.84)	96.7		COG5076	Transcription factor involved in chromatin remodeling, contains bromodomain	[BK]	--	--
PB.3009.6	SPAC869.04	1e-69	126/224(56.25)	244	Spo	COG2421	Predicted acetamidase/formamidase	[C]	METABOLISM	Energy production and conversion
PB.3032.2	CT727	4e-37	101/279(36.20)	152	Ctr	COG2217	Cation transport ATPase	[P]	METABOLISM	Inorganic ion transport and metabolism
PB.3051.2	all5179	9e-52	94/217(43.32)	175	Nos	COG4122	Predicted O-methyltransferase	[R]	POORLY CHARACTERIZED	General function prediction only
PB.3051.3	all5179	5e-38	56/140(40.00)	99.4	Nos	COG4122	Predicted O-methyltransferase	[R]	POORLY CHARACTERIZED	General function prediction only
PB.3051.4	all5179	1e-51	94/217(43.32)	175	Nos	COG4122	Predicted O-methyltransferase	[R]	POORLY CHARACTERIZED	General function prediction only
PB.3052.1	all5179	3e-52	94/217(43.32)	177	Nos	COG4122	Predicted O-methyltransferase	[R]	POORLY CHARACTERIZED	General function prediction only
PB.3062.2	PA3328	1e-27	103/332(31.02)	118	Pae	COG0654	2-polyprenyl-6-methoxyphenol hydroxylase and related FAD-dependent oxidoreductases	[HC]	--	--
PB.3078.1	SPCC74.03c	3e-47	68/149(45.64)	114	Spo	COG0515	Serine/threonine protein kinase	[RTKL]	--	--
PB.3078.2	SPCC74.03c	7e-26	41/94(43.62)	74.3	Spo	COG0515	Serine/threonine protein kinase	[RTKL]	--	--
PB.3079.10	RSp0875	3e-06	64/221(28.96)	53.9	Rso	COG4886	Leucine-rich repeat (LRR) protein	[S]	POORLY CHARACTERIZED	Function unknown
PB.3079.19	RSp0875	4e-06	68/248(27.42)	53.9	Rso	COG4886	Leucine-rich repeat (LRR) protein	[S]	POORLY CHARACTERIZED	Function unknown
PB.3079.21	RSp0842	4e-07	58/243(23.87)	56.6	Rso	COG4886	Leucine-rich repeat (LRR) protein	[S]	POORLY CHARACTERIZED	Function unknown
PB.3079.23	RSp0875	5e-06	74/270(27.41)	53.1	Rso	COG4886	Leucine-rich repeat (LRR) protein	[S]	POORLY CHARACTERIZED	Function unknown
PB.3079.4	RSp0842	2e-06	40/143(27.97)	53.9	Rso	COG4886	Leucine-rich repeat (LRR) protein	[S]	POORLY CHARACTERIZED	Function unknown
PB.3104.2	MYPU_6850	5e-15	73/252(28.97)	78.6	Mpu	COG0515	Serine/threonine protein kinase	[RTKL]	--	--
PB.3109.1	SPAC21E11.06	2e-72	129/262(49.24)	244	Spo	COG1184	Translation initiation factor 2B subunit, eIF-2B alpha/beta/delta family	[J]	INFORMATION STORAGE AND PROCESSING	Translation, ribosomal structure and biogenesis
PB.311.1	SPAC513.07	7e-19	52/133(39.10)	90.9	Spo	COG0451	Nucleoside-diphosphate-sugar epimerases	[MG]	--	--
PB.3115.1	SPAC23D3.10c	3e-26	74/218(33.94)	117	Spo	COG5498	Predicted glycosyl hydrolase	[M]	CELLULAR PROCESSES AND SIGNALING	Cell wall/membrane/envelope biogenesis
PB.3132.1	SPAC26H5.12	4e-76	52/91(57.14)	120	Spo	COG5108	Mitochondrial DNA-directed RNA polymerase	[K]	INFORMATION STORAGE AND PROCESSING	Transcription
PB.3166.2	SPBP23A10.15c	1e-120	206/464(44.40)	373	Spo	COG0612	Predicted Zn-dependent peptidases	[R]	POORLY CHARACTERIZED	General function prediction only
PB.3166.3	SPBP23A10.15c	3e-101	144/295(48.81)	271	Spo	COG0612	Predicted Zn-dependent peptidases	[R]	POORLY CHARACTERIZED	General function prediction only
PB.3167.2	BS_tuaD	3e-83	173/474(36.50)	282	Bsu	COG1004	Predicted UDP-glucose 6-dehydrogenase	[M]	CELLULAR PROCESSES AND SIGNALING	Cell wall/membrane/envelope biogenesis
PB.3167.3	SMc02641	9e-82	162/444(36.49)	276	Sme	COG1004	Predicted UDP-glucose 6-dehydrogenase	[M]	CELLULAR PROCESSES AND SIGNALING	Cell wall/membrane/envelope biogenesis
PB.324.5	SPCC74.03c	1e-61	58/110(52.73)	121	Spo	COG0515	Serine/threonine protein kinase	[RTKL]	--	--
PB.324.6	YDR477w_1	1e-76	127/310(40.97)	253	Sce	COG0515	Serine/threonine protein kinase	[RTKL]	--	--
PB.3252.3	alr5059_2	9e-73	125/220(56.82)	243	Nos	COG0652	Peptidyl-prolyl cis-trans isomerase (rotamase) - cyclophilin family	[O]	CELLULAR PROCESSES AND SIGNALING	Posttranslational modification, protein turnover, chaperones
PB.3252.5	alr5059_2	4e-70	119/220(54.09)	229	Nos	COG0652	Peptidyl-prolyl cis-trans isomerase (rotamase) - cyclophilin family	[O]	CELLULAR PROCESSES AND SIGNALING	Posttranslational modification, protein turnover, chaperones
PB.3256.3	SPAC17G6.04c	5e-25	53/125(42.40)	112	Spo	COG5029	Prenyltransferase, beta subunit	[O]	CELLULAR PROCESSES AND SIGNALING	Posttranslational modification, protein turnover, chaperones
PB.3260.1	BMEI0222	1e-32	75/193(38.86)	125	Bme	COG0288	Carbonic anhydrase	[P]	METABOLISM	Inorganic ion transport and metabolism
PB.3260.4	BMEI0222	2e-34	76/203(37.44)	130	Bme	COG0288	Carbonic anhydrase	[P]	METABOLISM	Inorganic ion transport and metabolism
PB.3260.5	BMEI0222	3e-15	27/55(49.09)	60.8	Bme	COG0288	Carbonic anhydrase	[P]	METABOLISM	Inorganic ion transport and metabolism
PB.3263.2	SPAC2C4.14c	9e-65	117/258(45.35)	224	Spo	COG0515	Serine/threonine protein kinase	[RTKL]	--	--
PB.3284.4	L138452_1	8e-21	91/301(30.23)	97.4	Lla	COG0515	Serine/threonine protein kinase	[RTKL]	--	--
PB.331.2	SPAC3A12.14	6e-54	90/124(72.58)	188	Spo	COG5126	Ca2+-binding protein (EF-Hand superfamily)	[TZDR]	--	--
PB.3314.1	ECU08g1640	4e-20	50/106(47.17)	95.5	Ecu	COG5076	Transcription factor involved in chromatin remodeling, contains bromodomain	[BK]	--	--
PB.3340.1	YPL110c_3	1e-22	60/158(37.97)	100	Sce	COG0584	Glycerophosphoryl diester phosphodiesterase	[C]	METABOLISM	Energy production and conversion
PB.3340.2	YPL110c_3	1e-25	68/180(37.78)	113	Sce	COG0584	Glycerophosphoryl diester phosphodiesterase	[C]	METABOLISM	Energy production and conversion
PB.3340.4	SPAPB1E7.05_3	2e-30	106/364(29.12)	125	Spo	COG0584	Glycerophosphoryl diester phosphodiesterase	[C]	METABOLISM	Energy production and conversion
PB.3353.4	all5215	6e-57	102/164(62.20)	216	Nos	COG1197	Transcription-repair coupling factor (superfamily II helicase)	[LK]	--	--
PB.3399.2	SPAC2E12.02.02	4e-21	52/103(50.49)	100	Spo	COG5169	Heat shock transcription factor	[K]	INFORMATION STORAGE AND PROCESSING	Transcription
PB.3422.1	ML2603	2e-24	81/291(27.84)	105	Mle	COG2267	Lysophospholipase	[I]	METABOLISM	Lipid transport and metabolism
PB.3447.2	alr1833	1e-28	56/111(50.45)	120	Nos	COG1562	Phytoene/squalene synthetase	[I]	METABOLISM	Lipid transport and metabolism
PB.3447.3	slr1255	3e-107	170/321(52.96)	344	Syn	COG1562	Phytoene/squalene synthetase	[I]	METABOLISM	Lipid transport and metabolism
PB.3485.5	YDL101c	4e-23	42/116(36.21)	76.6	Sce	COG0515	Serine/threonine protein kinase	[RTKL]	--	--
PB.3485.6	SPACUNK12.02c	8e-49	107/306(34.97)	178	Spo	COG0515	Serine/threonine protein kinase	[RTKL]	--	--
PB.3485.8	SPACUNK12.02c	2e-46	101/261(38.70)	174	Spo	COG0515	Serine/threonine protein kinase	[RTKL]	--	--
PB.3485.9	SPACUNK12.02c	1e-34	82/198(41.41)	140	Spo	COG0515	Serine/threonine protein kinase	[RTKL]	--	--
PB.3498.2	SPAC644.07	3e-32	79/204(38.73)	132	Spo	COG0465	ATP-dependent Zn proteases	[O]	CELLULAR PROCESSES AND SIGNALING	Posttranslational modification, protein turnover, chaperones
PB.3509.3	alr1526	2e-18	32/58(55.17)	81.6	Nos	COG4451	Ribulose bisphosphate carboxylase small subunit	[C]	METABOLISM	Energy production and conversion
PB.3517.11	RSp0365	3e-62	134/387(34.63)	223	Rso	COG2986	Histidine ammonia-lyase	[E]	METABOLISM	Amino acid transport and metabolism
PB.3517.13	VC1202	1e-37	60/171(35.09)	92	Vch	COG2986	Histidine ammonia-lyase	[E]	METABOLISM	Amino acid transport and metabolism
PB.3517.19	RSp0365	6e-54	106/342(30.99)	152	Rso	COG2986	Histidine ammonia-lyase	[E]	METABOLISM	Amino acid transport and metabolism
PB.3517.2	RSp0365	2e-67	155/493(31.44)	237	Rso	COG2986	Histidine ammonia-lyase	[E]	METABOLISM	Amino acid transport and metabolism
PB.3517.6	RSp0365	1e-58	82/263(31.18)	137	Rso	COG2986	Histidine ammonia-lyase	[E]	METABOLISM	Amino acid transport and metabolism
PB.3517.9	RSp0365	1e-68	157/493(31.85)	241	Rso	COG2986	Histidine ammonia-lyase	[E]	METABOLISM	Amino acid transport and metabolism
PB.3551.2	ECU09g1750	4e-19	72/213(33.80)	95.1	Ecu	COG2940	Proteins containing SET domain	[R]	POORLY CHARACTERIZED	General function prediction only
PB.3551.4	ECU09g1750	2e-27	82/228(35.96)	120	Ecu	COG2940	Proteins containing SET domain	[R]	POORLY CHARACTERIZED	General function prediction only
PB.3615.11	Rv0390	3e-06	42/128(32.81)	49.7	Mtu	COG0607	Rhodanese-related sulfurtransferase	[P]	METABOLISM	Inorganic ion transport and metabolism
PB.3674.1	SPBC713.02c	1e-28	73/203(35.96)	108	Spo	COG5077	Ubiquitin carboxyl-terminal hydrolase	[O]	CELLULAR PROCESSES AND SIGNALING	Posttranslational modification, protein turnover, chaperones
PB.3718.2	SPBC21.06c	2e-14	58/200(29.00)	79.7	Spo	COG0515	Serine/threonine protein kinase	[RTKL]	--	--
PB.3720.1	ECU01g0750	2e-07	27/81(33.33)	55.5	Ecu	COG5243	HRD ubiquitin ligase complex, ER membrane component	[O]	CELLULAR PROCESSES AND SIGNALING	Posttranslational modification, protein turnover, chaperones
PB.3731.1	alr2938	9e-45	107/206(51.94)	158	Nos	COG0605	Superoxide dismutase	[P]	METABOLISM	Inorganic ion transport and metabolism
PB.3733.1	SPCP31B10.03c	2e-19	36/73(49.32)	86.7	Spo	COG5088	Rad5p-binding protein	[R]	POORLY CHARACTERIZED	General function prediction only
PB.3772.1	PA1144	4e-17	111/474(23.42)	86.7	Pae	COG2271	Sugar phosphate permease	[G]	METABOLISM	Carbohydrate transport and metabolism
PB.3772.2	PA1144	1e-20	110/445(24.72)	97.8	Pae	COG2271	Sugar phosphate permease	[G]	METABOLISM	Carbohydrate transport and metabolism
PB.3775.4	MT2062_2	5e-40	103/278(37.05)	150	MtC	COG1877	Trehalose-6-phosphatase	[G]	METABOLISM	Carbohydrate transport and metabolism
PB.3775.6	MT3482_2	2e-39	94/279(33.69)	149	MtC	COG1877	Trehalose-6-phosphatase	[G]	METABOLISM	Carbohydrate transport and metabolism
PB.3787.2	SPAC6F6.07c	1e-67	104/140(74.29)	224	Spo	COG0184	Ribosomal protein S15P/S13E	[J]	INFORMATION STORAGE AND PROCESSING	Translation, ribosomal structure and biogenesis
PB.3815.1	SPBC317.01	7e-12	33/68(48.53)	68.6	Spo	COG5068	Regulator of arginine metabolism and related MADS box-containing transcription factors	[K]	INFORMATION STORAGE AND PROCESSING	Transcription
PB.3838.1	SPAC2E12.02.02	3e-18	47/105(44.76)	90.1	Spo	COG5169	Heat shock transcription factor	[K]	INFORMATION STORAGE AND PROCESSING	Transcription
PB.3838.2	SPAC2E12.02.02	3e-13	33/61(54.10)	74.7	Spo	COG5169	Heat shock transcription factor	[K]	INFORMATION STORAGE AND PROCESSING	Transcription
PB.3840.1	mlr8483	2e-29	58/111(52.25)	107	Mlo	COG0794	Predicted sugar phosphate isomerase involved in capsule formation	[M]	CELLULAR PROCESSES AND SIGNALING	Cell wall/membrane/envelope biogenesis
PB.3899.2	SPBC36.12c	2e-15	35/57(61.40)	79.7	Spo	COG5091	Suppressor of G2 allele of skp1 and related proteins	[R]	POORLY CHARACTERIZED	General function prediction only
PB.391.1	YDL006w	2e-08	30/73(41.10)	57.4	Sce	COG0631	Serine/threonine protein phosphatase	[T]	CELLULAR PROCESSES AND SIGNALING	Signal transduction mechanisms
PB.3917.3	all5263	2e-37	103/278(37.05)	149	Nos	COG0568	DNA-directed RNA polymerase, sigma subunit (sigma70/sigma32)	[K]	INFORMATION STORAGE AND PROCESSING	Transcription
PB.3919.2	CC3226	6e-149	238/458(51.97)	464	Ccr	COG0465	ATP-dependent Zn proteases	[O]	CELLULAR PROCESSES AND SIGNALING	Posttranslational modification, protein turnover, chaperones
PB.3931.3	SPAPB1E7.07_4	5e-152	232/357(64.99)	448	Spo	COG0493	NADPH-dependent glutamate synthase beta chain and related oxidoreductases	[ER]	--	--
PB.3932.7	SPBC36.09	5e-44	92/200(46.00)	171	Spo	COG5188	Splicing factor 3a, subunit 3	[A]	INFORMATION STORAGE AND PROCESSING	RNA processing and modification
PB.3945.3	aq_1337	2e-98	142/245(57.96)	293	Aae	COG1219	ATP-dependent protease Clp, ATPase subunit	[O]	CELLULAR PROCESSES AND SIGNALING	Posttranslational modification, protein turnover, chaperones
PB.3954.2	BMEI0733	3e-14	56/145(38.62)	75.5	Bme	COG0596	Predicted hydrolases or acyltransferases (alpha/beta hydrolase superfamily)	[R]	POORLY CHARACTERIZED	General function prediction only
PB.3983.5	SPAC16.02c	4e-13	55/172(31.98)	73.6	Spo	COG0724	RNA-binding proteins (RRM domain)	[R]	POORLY CHARACTERIZED	General function prediction only
PB.3988.3	all0521	7e-08	35/98(35.71)	58.5	Nos	COG0784	FOG: CheY-like receiver	[T]	CELLULAR PROCESSES AND SIGNALING	Signal transduction mechanisms
PB.10369.5	SPAC1952.13	4e-38	85/201(42.29)	155	Spo	COG5083	Uncharacterized protein involved in plasmid maintenance	[R]	POORLY CHARACTERIZED	General function prediction only
PB.10426.2	mlr6684	1e-05	62/258(24.03)	48.5	Mlo	COG0596	Predicted hydrolases or acyltransferases (alpha/beta hydrolase superfamily)	[R]	POORLY CHARACTERIZED	General function prediction only
PB.10472.1	SPBC1778.06c	1e-66	166/479(34.66)	236	Spo	COG5069	Ca2+-binding actin-bundling protein fimbrin/plastin (EF-Hand superfamily)	[Z]	CELLULAR PROCESSES AND SIGNALING	Cytoskeleton
PB.1048.1	SPCC330.07c	9e-13	57/204(27.94)	73.6	Spo	COG0477	Permeases of the major facilitator superfamily	[GEPR]	--	--
PB.10511.3	RSp1614	7e-37	87/260(33.46)	147	Rso	COG0477	Permeases of the major facilitator superfamily	[GEPR]	--	--
PB.10511.4	RSp1614	5e-27	69/181(38.12)	118	Rso	COG0477	Permeases of the major facilitator superfamily	[GEPR]	--	--
PB.4023.2	MJ1494	3e-18	70/233(30.04)	89.4	Mja	COG1223	Predicted ATPase (AAA+ superfamily)	[R]	POORLY CHARACTERIZED	General function prediction only
PB.4024.2	BH3104	3e-29	89/303(29.37)	122	Bha	COG0318	Acyl-CoA synthetases (AMP-forming)/AMP-acid ligases II	[IQ]	--	--
PB.4033.1	YLR222c	1e-113	254/845(30.06)	375	Sce	COG2319	FOG: WD40 repeat	[R]	POORLY CHARACTERIZED	General function prediction only
PB.41.3	SPBC16H5.07c	7e-86	120/151(79.47)	267	Spo	COG0639	Diadenosine tetraphosphatase and related serine/threonine protein phosphatases	[T]	CELLULAR PROCESSES AND SIGNALING	Signal transduction mechanisms
PB.4103.1	VNG0479G	7e-27	83/216(38.43)	114	Hbs	COG1028	Dehydrogenases with different specificities (related to short-chain alcohol dehydrogenases)	[IQR]	--	--
PB.4128.2	BU360	1e-107	125/274(45.62)	233	Buc	COG0017	Aspartyl/asparaginyl-tRNA synthetases	[J]	INFORMATION STORAGE AND PROCESSING	Translation, ribosomal structure and biogenesis
PB.4158.4	YLR399c	1e-19	55/144(38.19)	97.1		COG5076	Transcription factor involved in chromatin remodeling, contains bromodomain	[BK]	--	--
PB.4169.2	CAC1683	1e-72	109/330(33.03)	182	Cac	COG0595	Predicted hydrolase of the metallo-beta-lactamase superfamily	[R]	POORLY CHARACTERIZED	General function prediction only
PB.4209.1	AGc2890	1e-18	52/167(31.14)	91.3	Atu	COG2124	Cytochrome P450	[Q]	METABOLISM	Secondary metabolites biosynthesis, transport and catabolism
PB.4210.2	SMc02579	1e-20	65/176(36.93)	97.1	Sme	COG2124	Cytochrome P450	[Q]	METABOLISM	Secondary metabolites biosynthesis, transport and catabolism
PB.4213.1	SPAC1D4.11c	6e-39	63/116(54.31)	147	Spo	COG0515	Serine/threonine protein kinase	[RTKL]	--	--
PB.4213.4	SPAC1D4.11c	6e-55	103/218(47.25)	206	Spo	COG0515	Serine/threonine protein kinase	[RTKL]	--	--
PB.4213.5	SPAC1D4.11c	1e-54	103/218(47.25)	206	Spo	COG0515	Serine/threonine protein kinase	[RTKL]	--	--
PB.4213.6	SPAC1D4.11c	2e-49	103/245(42.04)	190	Spo	COG0515	Serine/threonine protein kinase	[RTKL]	--	--
PB.4231.2	YCR072c	8e-73	74/113(65.49)	169	Sce	COG2319	FOG: WD40 repeat	[R]	POORLY CHARACTERIZED	General function prediction only
PB.4265.4	SP2156	4e-55	68/145(46.90)	127	Spn	COG0330	Membrane protease subunits, stomatin/prohibitin homologs	[O]	CELLULAR PROCESSES AND SIGNALING	Posttranslational modification, protein turnover, chaperones
PB.4313.2	BH0539	4e-113	182/324(56.17)	360	Bha	COG1012	NAD-dependent aldehyde dehydrogenases	[C]	METABOLISM	Energy production and conversion
PB.4319.2	MA2255	1e-13	86/354(24.29)	77	Mac	COG0457	FOG: TPR repeat	[R]	POORLY CHARACTERIZED	General function prediction only
PB.4337.1	DR0159	8e-17	62/203(30.54)	84	Dra	COG0572	Uridine kinase	[F]	METABOLISM	Nucleotide transport and metabolism
PB.4337.2	DR0159	4e-13	44/137(32.12)	72.4	Dra	COG0572	Uridine kinase	[F]	METABOLISM	Nucleotide transport and metabolism
PB.4337.4	DR0159	5e-21	65/194(33.51)	95.9	Dra	COG0572	Uridine kinase	[F]	METABOLISM	Nucleotide transport and metabolism
PB.4358.7	BMEI1743	4e-52	94/167(56.29)	191	Bme	COG1132	ABC-type multidrug transport system, ATPase and permease components	[V]	CELLULAR PROCESSES AND SIGNALING	Defense mechanisms
PB.4358.9	mll3934	1e-75	136/349(38.97)	206	Mlo	COG1132	ABC-type multidrug transport system, ATPase and permease components	[V]	CELLULAR PROCESSES AND SIGNALING	Defense mechanisms
PB.4366.2	SMc02500	4e-26	45/84(53.57)	90.9	Sme	COG0224	F0F1-type ATP synthase, gamma subunit	[C]	METABOLISM	Energy production and conversion
PB.4368.3	all1361	2e-09	55/195(28.21)	62.8	Nos	COG2124	Cytochrome P450	[Q]	METABOLISM	Secondary metabolites biosynthesis, transport and catabolism
PB.4401.3	alr0782	9e-111	155/223(69.51)	332	Nos	COG0036	Pentose-5-phosphate-3-epimerase	[G]	METABOLISM	Carbohydrate transport and metabolism
PB.4401.4	alr0782	1e-110	155/223(69.51)	332	Nos	COG0036	Pentose-5-phosphate-3-epimerase	[G]	METABOLISM	Carbohydrate transport and metabolism
PB.4435.1	alr0247	2e-08	57/209(27.27)	59.7	Nos	COG2319	FOG: WD40 repeat	[R]	POORLY CHARACTERIZED	General function prediction only
PB.4490.3	CAC0355	1e-17	70/205(34.15)	90.1	Cac	COG5434	Endopolygalacturonase	[M]	CELLULAR PROCESSES AND SIGNALING	Cell wall/membrane/envelope biogenesis
PB.4507.4	SPCC645.08c	7e-79	252/901(27.97)	281	Spo	COG1525	Micrococcal nuclease (thermonuclease) homologs	[L]	INFORMATION STORAGE AND PROCESSING	Replication, recombination and repair
PB.4521.3	alr2999	0	414/540(76.67)	817	Nos	COG0542	ATPases with chaperone activity, ATP-binding subunit	[O]	CELLULAR PROCESSES AND SIGNALING	Posttranslational modification, protein turnover, chaperones
PB.4634.2	SPCC338.07c	1e-109	164/419(39.14)	300	Spo	COG0457	FOG: TPR repeat	[R]	POORLY CHARACTERIZED	General function prediction only
PB.4636.1	SPAC630.09c	2e-39	89/233(38.20)	148	Spo	COG4240	Predicted kinase	[R]	POORLY CHARACTERIZED	General function prediction only
PB.4645.1	ECU11g1050	4e-06	45/150(30.00)	52	Ecu	COG3104	Dipeptide/tripeptide permease	[E]	METABOLISM	Amino acid transport and metabolism
PB.4645.2	ECU11g1050	6e-07	97/381(25.46)	54.7	Ecu	COG3104	Dipeptide/tripeptide permease	[E]	METABOLISM	Amino acid transport and metabolism
PB.470.4	SPBC1D7.05c	9e-18	55/155(35.48)	87.8	Spo	COG0515	Serine/threonine protein kinase	[RTKL]	--	--
PB.4735.4	YNL016w	9e-24	65/217(29.95)	106		COG0724	RNA-binding proteins (RRM domain)	[R]	POORLY CHARACTERIZED	General function prediction only
PB.4755.2	SPAC4F10.09c	2e-52	72/186(38.71)	114	Spo	COG5593	Nucleic-acid-binding protein possibly involved in ribosomal biogenesis	[J]	INFORMATION STORAGE AND PROCESSING	Translation, ribosomal structure and biogenesis
PB.4854.1	SPBC1711.16	4e-64	156/382(40.84)	227	Spo	COG2319	FOG: WD40 repeat	[R]	POORLY CHARACTERIZED	General function prediction only
PB.4920.2	sll1342	3e-78	95/116(81.90)	149	Syn	COG0057	Glyceraldehyde-3-phosphate dehydrogenase/erythrose-4-phosphate dehydrogenase	[G]	METABOLISM	Carbohydrate transport and metabolism
PB.4920.3	sll1342	2e-144	244/336(72.62)	429	Syn	COG0057	Glyceraldehyde-3-phosphate dehydrogenase/erythrose-4-phosphate dehydrogenase	[G]	METABOLISM	Carbohydrate transport and metabolism
PB.4920.4	sll1342	3e-130	225/316(71.20)	387	Syn	COG0057	Glyceraldehyde-3-phosphate dehydrogenase/erythrose-4-phosphate dehydrogenase	[G]	METABOLISM	Carbohydrate transport and metabolism
PB.4930.1	SPy0306	2e-33	106/371(28.57)	135	Spy	COG1161	Predicted GTPases	[R]	POORLY CHARACTERIZED	General function prediction only
PB.4952.2	SPAPB24D3.10c	2e-46	55/104(52.88)	124	Spo	COG1501	Alpha-glucosidases, family 31 of glycosyl hydrolases	[G]	METABOLISM	Carbohydrate transport and metabolism
PB.4960.3	SPBC1734.11	1e-67	143/290(49.31)	233	Spo	COG0484	DnaJ-class molecular chaperone with C-terminal Zn finger domain	[O]	CELLULAR PROCESSES AND SIGNALING	Posttranslational modification, protein turnover, chaperones
PB.5000.11	SPCC24B10.21	3e-36	62/94(65.96)	139	Spo	COG0149	Triosephosphate isomerase	[G]	METABOLISM	Carbohydrate transport and metabolism
PB.5000.13	SPCC24B10.21	5e-37	63/97(64.95)	141	Spo	COG0149	Triosephosphate isomerase	[G]	METABOLISM	Carbohydrate transport and metabolism
PB.5000.5	SPCC24B10.21	1e-17	40/75(53.33)	87.4	Spo	COG0149	Triosephosphate isomerase	[G]	METABOLISM	Carbohydrate transport and metabolism
PB.5009.2	SPAC1687.22c	4e-108	175/353(49.58)	352	Spo	COG5099	RNA-binding protein of the Puf family, translational repressor	[J]	INFORMATION STORAGE AND PROCESSING	Translation, ribosomal structure and biogenesis
PB.5047.2	SPAC19G12.10c_2	2e-29	59/132(44.70)	101	Spo	COG2939	Carboxypeptidase C (cathepsin A)	[E]	METABOLISM	Amino acid transport and metabolism
PB.5064.2	SPACUNK4.12c	2e-24	57/109(52.29)	113	Spo	COG1025	Secreted/periplasmic Zn-dependent peptidases, insulinase-like	[O]	CELLULAR PROCESSES AND SIGNALING	Posttranslational modification, protein turnover, chaperones
PB.5067.2	all4365	0	202/321(62.93)	431	Nos	COG1429	Cobalamin biosynthesis protein CobN and related Mg-chelatases	[H]	METABOLISM	Coenzyme transport and metabolism
PB.5084.5	SPAPB2B4.04c	3e-154	224/645(34.73)	286	Spo	COG0474	Cation transport ATPase	[P]	METABOLISM	Inorganic ion transport and metabolism
PB.5100.5	SPBC1709.17	9e-57	127/312(40.71)	210	Spo	COG0285	Folylpolyglutamate synthase	[H]	METABOLISM	Coenzyme transport and metabolism
PB.5136.1	mll1417	2e-34	68/146(46.58)	124	Mlo	COG3158	K+ transporter	[P]	METABOLISM	Inorganic ion transport and metabolism
PB.5157.2	alr4746	1e-06	24/44(54.55)	53.5	Nos	COG0134	Indole-3-glycerol phosphate synthase	[E]	METABOLISM	Amino acid transport and metabolism
PB.5161.1	sll1865	4e-71	107/154(69.48)	232	Syn	COG1186	Protein chain release factor B	[J]	INFORMATION STORAGE AND PROCESSING	Translation, ribosomal structure and biogenesis
PB.5184.2	SPAC1F5.02	1e-56	150/480(31.25)	204	Spo	COG0526	Thiol-disulfide isomerase and thioredoxins	[OC]	--	--
PB.5188.9	PA1611_2	2e-10	36/115(31.30)	62.8	Pae	COG0784	FOG: CheY-like receiver	[T]	CELLULAR PROCESSES AND SIGNALING	Signal transduction mechanisms
PB.5224.2	SPAC630.03	7e-82	139/258(53.88)	277	Spo	COG5277	Actin and related proteins	[Z]	CELLULAR PROCESSES AND SIGNALING	Cytoskeleton
PB.5261.1	alr1450	4e-17	61/230(26.52)	87	Nos	COG2124	Cytochrome P450	[Q]	METABOLISM	Secondary metabolites biosynthesis, transport and catabolism
PB.5301.1	YJL153c	1e-83	147/303(48.51)	280	Sce	COG1260	Myo-inositol-1-phosphate synthase	[I]	METABOLISM	Lipid transport and metabolism
PB.531.4	SPCC63.08c	3e-06	27/56(48.21)	53.5	Spo	COG0515	Serine/threonine protein kinase	[RTKL]	--	--
PB.5319.1	Rv1394c	1e-08	30/84(35.71)	60.1	Mtu	COG2124	Cytochrome P450	[Q]	METABOLISM	Secondary metabolites biosynthesis, transport and catabolism
PB.5339.1	all4183	1e-178	286/536(53.36)	531	Nos	COG0488	ATPase components of ABC transporters with duplicated ATPase domains	[R]	POORLY CHARACTERIZED	General function prediction only
PB.5392.3	all3642	5e-89	230/618(37.22)	304	Nos	COG0465	ATP-dependent Zn proteases	[O]	CELLULAR PROCESSES AND SIGNALING	Posttranslational modification, protein turnover, chaperones
PB.5421.2	all0513	4e-55	90/188(47.87)	186	Nos	COG0526	Thiol-disulfide isomerase and thioredoxins	[OC]	--	--
PB.5422.13	mlr6209	9e-82	135/344(39.24)	266	Mlo	COG0076	Glutamate decarboxylase and related PLP-dependent proteins	[E]	METABOLISM	Amino acid transport and metabolism
PB.5444.3	Rv2263	2e-14	44/145(30.34)	71.6	Mtu	COG1028	Dehydrogenases with different specificities (related to short-chain alcohol dehydrogenases)	[IQR]	--	--
PB.5459.1	SPCC737.08	5e-69	178/509(34.97)	258	Spo	COG5271	AAA ATPase containing von Willebrand factor type A (vWA) domain	[R]	POORLY CHARACTERIZED	General function prediction only
PB.5485.3	SPAC869.05c	9e-37	132/439(30.07)	147	Spo	COG0659	Sulfate permease and related transporters (MFS superfamily)	[P]	METABOLISM	Inorganic ion transport and metabolism
PB.5494.3	SPBC2A9.03	1e-13	44/113(38.94)	67.8	Spo	COG2319	FOG: WD40 repeat	[R]	POORLY CHARACTERIZED	General function prediction only
PB.5494.4	SPBC2A9.03	2e-30	111/392(28.32)	125	Spo	COG2319	FOG: WD40 repeat	[R]	POORLY CHARACTERIZED	General function prediction only
PB.5513.2	CC1428	3e-74	151/397(38.04)	250	Ccr	COG0415	Deoxyribodipyrimidine photolyase	[L]	INFORMATION STORAGE AND PROCESSING	Replication, recombination and repair
PB.5517.1	lin0372	9e-06	31/75(41.33)	52	Lin	COG4886	Leucine-rich repeat (LRR) protein	[S]	POORLY CHARACTERIZED	Function unknown
PB.10568.2	SPBC4.07c	1e-165	198/265(74.72)	424	Spo	COG1222	ATP-dependent 26S proteasome regulatory subunit	[O]	CELLULAR PROCESSES AND SIGNALING	Posttranslational modification, protein turnover, chaperones
PB.10578.1	lin1934_1	1e-22	67/211(31.75)	103	Lin	COG0515	Serine/threonine protein kinase	[RTKL]	--	--
PB.10589.1	SPBC4B4.09	1e-27	101/350(28.86)	122	Spo	COG0457	FOG: TPR repeat	[R]	POORLY CHARACTERIZED	General function prediction only
PB.10609.2	SPCC320.04c	7e-26	90/310(29.03)	115	Spo	COG1100	GTPase SAR1 and related small G proteins	[R]	POORLY CHARACTERIZED	General function prediction only
PB.10611.2	alr4831	9e-55	95/223(42.60)	185	Nos	COG0451	Nucleoside-diphosphate-sugar epimerases	[MG]	--	--
PB.10645.1	SPBC11B10.10c	9e-42	76/101(75.25)	155	Spo	COG5262	Histone H2A	[B]	INFORMATION STORAGE AND PROCESSING	Chromatin structure and dynamics
PB.10652.4	SPAC227.14	6e-16	41/110(37.27)	81.6	Spo	COG1072	Panthothenate kinase	[H]	METABOLISM	Coenzyme transport and metabolism
PB.10671.3	SPAC20G4.01	1e-11	29/42(69.05)	68.6	Spo	COG4586	ABC-type uncharacterized transport system, ATPase component	[R]	POORLY CHARACTERIZED	General function prediction only
PB.10692.1	SPAC2F3.15	2e-17	57/175(32.57)	89.7	Spo	COG0515	Serine/threonine protein kinase	[RTKL]	--	--
PB.5529.2	PA2843	8e-71	114/195(58.46)	246	Pae	COG3200	3-deoxy-D-arabino-heptulosonate 7-phosphate (DAHP) synthase	[E]	METABOLISM	Amino acid transport and metabolism
PB.5529.3	PA2843	6e-151	214/375(57.07)	459	Pae	COG3200	3-deoxy-D-arabino-heptulosonate 7-phosphate (DAHP) synthase	[E]	METABOLISM	Amino acid transport and metabolism
PB.5529.6	PA2843	7e-104	159/276(57.61)	337	Pae	COG3200	3-deoxy-D-arabino-heptulosonate 7-phosphate (DAHP) synthase	[E]	METABOLISM	Amino acid transport and metabolism
PB.5529.7	PA2843	3e-111	156/251(62.15)	337	Pae	COG3200	3-deoxy-D-arabino-heptulosonate 7-phosphate (DAHP) synthase	[E]	METABOLISM	Amino acid transport and metabolism
PB.5537.1	SPBPI060	2e-60	93/105(88.57)	194	Spo	COG2036	Histones H3 and H4	[B]	INFORMATION STORAGE AND PROCESSING	Chromatin structure and dynamics
PB.5561.2	SPAC17A2.13c	5e-28	55/90(61.11)	119	Spo	COG5040	14-3-3 family protein	[T]	CELLULAR PROCESSES AND SIGNALING	Signal transduction mechanisms
PB.5577.4	STM1663	6e-16	77/276(27.90)	82.8	Sty	COG0668	Small-conductance mechanosensitive channel	[M]	CELLULAR PROCESSES AND SIGNALING	Cell wall/membrane/envelope biogenesis
PB.5584.2	BS_yetO_2	1e-30	50/139(35.97)	79	Bsu	COG0369	Sulfite reductase, alpha subunit (flavoprotein)	[P]	METABOLISM	Inorganic ion transport and metabolism
PB.5584.3	BS_yrhJ_2	7e-61	157/504(31.15)	222	Bsu	COG0369	Sulfite reductase, alpha subunit (flavoprotein)	[P]	METABOLISM	Inorganic ion transport and metabolism
PB.5611.6	alr1042	1e-85	164/356(46.07)	253	Nos	COG0373	Glutamyl-tRNA reductase	[H]	METABOLISM	Coenzyme transport and metabolism
PB.5612.2	YKR097w	8e-86	118/240(49.17)	240	Sce	COG1866	Phosphoenolpyruvate carboxykinase (ATP)	[C]	METABOLISM	Energy production and conversion
PB.5620.2	SPBC16A3.15c	0	283/387(73.13)	597	Spo	COG5023	Tubulin	[Z]	CELLULAR PROCESSES AND SIGNALING	Cytoskeleton
PB.5621.3	YGR194c	2e-78	145/349(41.55)	266	Sce	COG1070	Sugar (pentulose and hexulose) kinases	[G]	METABOLISM	Carbohydrate transport and metabolism
PB.5633.1	SPAC1D4.13	8e-11	44/141(31.21)	65.9	Spo	COG0515	Serine/threonine protein kinase	[RTKL]	--	--
PB.5640.1	SMb20391	4e-12	49/139(35.25)	72.4	Sme	COG1215	Glycosyltransferases, probably involved in cell wall biogenesis	[M]	CELLULAR PROCESSES AND SIGNALING	Cell wall/membrane/envelope biogenesis
PB.5695.2	SPBC2F12.13	2e-33	80/166(48.19)	141	Spo	COG5059	Kinesin-like protein	[Z]	CELLULAR PROCESSES AND SIGNALING	Cytoskeleton
PB.5734.1	VC0178	3e-22	70/227(30.84)	100	Vch	COG3621	Patatin	[R]	POORLY CHARACTERIZED	General function prediction only
PB.5734.2	all2302	9e-12	39/84(46.43)	68.9	Nos	COG3621	Patatin	[R]	POORLY CHARACTERIZED	General function prediction only
PB.5757.1	AGc2890	2e-08	21/66(31.82)	44.7	Atu	COG2124	Cytochrome P450	[Q]	METABOLISM	Secondary metabolites biosynthesis, transport and catabolism
PB.5767.1	all4187	6e-39	70/125(56.00)	139	Nos	COG0103	Ribosomal protein S9	[J]	INFORMATION STORAGE AND PROCESSING	Translation, ribosomal structure and biogenesis
PB.5789.2	SPAC1556.03	4e-15	58/176(32.95)	78.2	Spo	COG0631	Serine/threonine protein phosphatase	[T]	CELLULAR PROCESSES AND SIGNALING	Signal transduction mechanisms
PB.5814.2	aq_1660	2e-16	24/54(44.44)	61.2	Aae	COG0663	Carbonic anhydrases/acetyltransferases, isoleucine patch superfamily	[R]	POORLY CHARACTERIZED	General function prediction only
PB.5814.3	aq_1660	4e-35	63/128(49.22)	134	Aae	COG0663	Carbonic anhydrases/acetyltransferases, isoleucine patch superfamily	[R]	POORLY CHARACTERIZED	General function prediction only
PB.582.1	APE1671	3e-46	104/310(33.55)	176	Ape	COG0508	Pyruvate/2-oxoglutarate dehydrogenase complex, dihydrolipoamide acyltransferase (E2) component, and related enzymes	[C]	METABOLISM	Energy production and conversion
PB.5843.1	CC0119_1	3e-11	40/118(33.90)	68.2	Ccr	COG0457	FOG: TPR repeat	[R]	POORLY CHARACTERIZED	General function prediction only
PB.5853.2	SPAC26A3.12c	2e-55	144/381(37.80)	212	Spo	COG5049	5'-3' exonuclease	[LDA]	--	--
PB.5901.2	all3642	2e-103	67/146(45.89)	122	Nos	COG0465	ATP-dependent Zn proteases	[O]	CELLULAR PROCESSES AND SIGNALING	Posttranslational modification, protein turnover, chaperones
PB.5901.5	slr1390	2e-141	178/257(69.26)	332	Syn	COG0465	ATP-dependent Zn proteases	[O]	CELLULAR PROCESSES AND SIGNALING	Posttranslational modification, protein turnover, chaperones
PB.5909.1	SPAC23H4.15	3e-63	202/722(27.98)	233	Spo	COG5177	Uncharacterized conserved protein	[S]	POORLY CHARACTERIZED	Function unknown
PB.5934.2	BS_ywtG	9e-37	78/204(38.24)	147	Bsu	COG0477	Permeases of the major facilitator superfamily	[GEPR]	--	--
PB.5940.2	SPAC23H3.10	3e-33	91/337(27.00)	135	Spo	COG5259	RSC chromatin remodeling complex subunit RSC8	[BK]	--	--
PB.604.2	YOR304w	2e-31	36/79(45.57)	82.8	Sce	COG0553	Superfamily II DNA/RNA helicases, SNF2 family	[KL]	--	--
PB.6048.2	YIL021w	2e-31	69/158(43.67)	130	Sce	COG0202	DNA-directed RNA polymerase, alpha subunit/40 kD subunit	[K]	INFORMATION STORAGE AND PROCESSING	Transcription
PB.6066.1	all4481	1e-06	40/138(28.99)	52.8	Nos	COG0003	Oxyanion-translocating ATPase	[P]	METABOLISM	Inorganic ion transport and metabolism
PB.6090.2	SPAPB24D3.10c	6e-35	99/288(34.38)	146	Spo	COG1501	Alpha-glucosidases, family 31 of glycosyl hydrolases	[G]	METABOLISM	Carbohydrate transport and metabolism
PB.6140.3	all2456	3e-51	65/98(66.33)	131	Nos	COG0805	Sec-independent protein secretion pathway component TatC	[U]	CELLULAR PROCESSES AND SIGNALING	Intracellular trafficking, secretion, and vesicular transport
PB.6155.4	YOL075c_3	8e-56	104/269(38.66)	197	Sce	COG1131	ABC-type multidrug transport system, ATPase component	[V]	CELLULAR PROCESSES AND SIGNALING	Defense mechanisms
PB.6165.1	SPAC959.03c	5e-107	169/366(46.17)	340	Spo	COG2319	FOG: WD40 repeat	[R]	POORLY CHARACTERIZED	General function prediction only
PB.619.2	PA5343	1e-11	52/172(30.23)	67	Pae	COG0451	Nucleoside-diphosphate-sugar epimerases	[MG]	--	--
PB.6214.4	Cgl2127_1	9e-16	60/189(31.75)	82	Cgl	COG0515	Serine/threonine protein kinase	[RTKL]	--	--
PB.6223.1	CC0285_1	6e-23	36/86(41.86)	89	Ccr	COG2202	FOG: PAS/PAC domain	[T]	CELLULAR PROCESSES AND SIGNALING	Signal transduction mechanisms
PB.6223.3	VNG1464G_1	2e-22	47/111(42.34)	99.8	Hbs	COG2202	FOG: PAS/PAC domain	[T]	CELLULAR PROCESSES AND SIGNALING	Signal transduction mechanisms
PB.6230.1	ECU11g1050	7e-11	92/389(23.65)	67	Ecu	COG3104	Dipeptide/tripeptide permease	[E]	METABOLISM	Amino acid transport and metabolism
PB.6248.2	RSp0875	2e-34	118/353(33.43)	145	Rso	COG4886	Leucine-rich repeat (LRR) protein	[S]	POORLY CHARACTERIZED	Function unknown
PB.626.5	MJ1454	2e-34	83/228(36.40)	134	Mja	COG0710	3-dehydroquinate dehydratase	[E]	METABOLISM	Amino acid transport and metabolism
PB.6262.1	SPBC14C8.06	4e-19	44/115(38.26)	66.2	Spo	COG2319	FOG: WD40 repeat	[R]	POORLY CHARACTERIZED	General function prediction only
PB.6289.3	YIL078w	0	349/624(55.93)	704	Sce	COG0441	Threonyl-tRNA synthetase	[J]	INFORMATION STORAGE AND PROCESSING	Translation, ribosomal structure and biogenesis
PB.6297.2	SPBC12C2.07c	2e-78	92/151(60.93)	177	Spo	COG0421	Spermidine synthase	[E]	METABOLISM	Amino acid transport and metabolism
PB.6303.2	SPAC644.16	2e-07	31/88(35.23)	56.6	Spo	COG0724	RNA-binding proteins (RRM domain)	[R]	POORLY CHARACTERIZED	General function prediction only
PB.6303.4	SPAC644.16	2e-07	31/88(35.23)	56.6	Spo	COG0724	RNA-binding proteins (RRM domain)	[R]	POORLY CHARACTERIZED	General function prediction only
PB.6303.6	SPAC644.16	8e-08	31/88(35.23)	57	Spo	COG0724	RNA-binding proteins (RRM domain)	[R]	POORLY CHARACTERIZED	General function prediction only
PB.6307.1	BMEI0222	8e-39	79/206(38.35)	143	Bme	COG0288	Carbonic anhydrase	[P]	METABOLISM	Inorganic ion transport and metabolism
PB.632.2	mlr7474	8e-122	211/368(57.34)	395	Mlo	COG1154	Deoxyxylulose-5-phosphate synthase	[HI]	--	--
PB.64.1	STM0233	2e-28	88/244(36.07)	119	Sty	COG3979	Uncharacterized protein contain chitin-binding domain type 3	[R]	POORLY CHARACTERIZED	General function prediction only
PB.64.3	STM0233	3e-29	88/244(36.07)	119	Sty	COG3979	Uncharacterized protein contain chitin-binding domain type 3	[R]	POORLY CHARACTERIZED	General function prediction only
PB.6425.2	PA1821	1e-52	87/190(45.79)	190	Pae	COG1024	Enoyl-CoA hydratase/carnithine racemase	[I]	METABOLISM	Lipid transport and metabolism
PB.6470.3	SPAC17H9.20	2e-33	76/233(32.62)	139	Spo	COG5537	Cohesin	[D]	CELLULAR PROCESSES AND SIGNALING	Cell cycle control, cell division, chromosome partitioning
PB.6486.2	SPBC3H7.15	9e-25	68/165(41.21)	90.1	Spo	COG0515	Serine/threonine protein kinase	[RTKL]	--	--
PB.6486.3	SPBC3H7.15	2e-70	83/113(73.45)	182	Spo	COG0515	Serine/threonine protein kinase	[RTKL]	--	--
PB.6486.5	SPBC3H7.15	1e-84	130/170(76.47)	283	Spo	COG0515	Serine/threonine protein kinase	[RTKL]	--	--
PB.6486.6	SPBC3H7.15	3e-11	30/41(73.17)	67	Spo	COG0515	Serine/threonine protein kinase	[RTKL]	--	--
PB.6512.1	all1361	2e-14	52/146(35.62)	78.2	Nos	COG2124	Cytochrome P450	[Q]	METABOLISM	Secondary metabolites biosynthesis, transport and catabolism
PB.6570.4	STM1566	6e-111	164/392(41.84)	291	Sty	COG0281	Malic enzyme	[C]	METABOLISM	Energy production and conversion
PB.6570.6	DRA0276	2e-94	81/171(47.37)	158	Dra	COG0281	Malic enzyme	[C]	METABOLISM	Energy production and conversion
PB.6570.7	sfcA	6e-106	158/367(43.05)	288	Eco	COG0281	Malic enzyme	[C]	METABOLISM	Energy production and conversion
PB.6570.8	BS_malS	1e-36	96/277(34.66)	143	Bsu	COG0281	Malic enzyme	[C]	METABOLISM	Energy production and conversion
PB.6570.9	STM1566	3e-32	79/222(35.59)	128	Sty	COG0281	Malic enzyme	[C]	METABOLISM	Energy production and conversion
PB.663.3	YPR035w	4e-49	107/198(54.04)	179	Sce	COG0174	Glutamine synthetase	[E]	METABOLISM	Amino acid transport and metabolism
PB.6688.1	ECU04g1500	9e-10	46/149(30.87)	64.3	Ecu	COG5184	Alpha-tubulin suppressor and related RCC1 domain-containing proteins	[DZ]	--	--
PB.6699.1	YDR477w_1	2e-69	77/154(50.00)	161	Sce	COG0515	Serine/threonine protein kinase	[RTKL]	--	--
PB.6699.2	YDR477w_1	1e-56	106/245(43.27)	204	Sce	COG0515	Serine/threonine protein kinase	[RTKL]	--	--
PB.6727.2	SPAC18G6.04c	5e-88	140/217(64.52)	296	Spo	COG0112	Glycine/serine hydroxymethyltransferase	[E]	METABOLISM	Amino acid transport and metabolism
PB.6765.3	SPBC3H7.03c	0	283/552(51.27)	571	Spo	COG0567	2-oxoglutarate dehydrogenase complex, dehydrogenase (E1) component, and related enzymes	[C]	METABOLISM	Energy production and conversion
PB.6768.3	CC0447	7e-16	47/133(35.34)	84.7	Ccr	COG3525	N-acetyl-beta-hexosaminidase	[G]	METABOLISM	Carbohydrate transport and metabolism
PB.6776.5	RSc0257	5e-11	45/123(36.59)	69.3	Rso	COG0666	FOG: Ankyrin repeat	[R]	POORLY CHARACTERIZED	General function prediction only
PB.6792.2	SPBC713.02c	2e-20	74/209(35.41)	100	Spo	COG5077	Ubiquitin carboxyl-terminal hydrolase	[O]	CELLULAR PROCESSES AND SIGNALING	Posttranslational modification, protein turnover, chaperones
PB.6900.1	SPCC895.09c	1e-48	157/460(34.13)	192	Spo	COG1643	HrpA-like helicases	[L]	INFORMATION STORAGE AND PROCESSING	Replication, recombination and repair
PB.6973.3	SPBC119.02	4e-86	119/147(80.95)	261	Spo	COG5078	Ubiquitin-protein ligase	[O]	CELLULAR PROCESSES AND SIGNALING	Posttranslational modification, protein turnover, chaperones
PB.6976.1	SPCC74.03c	2e-43	52/123(42.28)	107	Spo	COG0515	Serine/threonine protein kinase	[RTKL]	--	--
PB.6982.2	YKL210w	0	384/825(46.55)	708	Sce	COG0476	Dinucleotide-utilizing enzymes involved in molybdopterin and thiamine biosynthesis family 2	[H]	METABOLISM	Coenzyme transport and metabolism
PB.6998.1	BH1933	4e-176	162/208(77.88)	343	Bha	COG0422	Thiamine biosynthesis protein ThiC	[H]	METABOLISM	Coenzyme transport and metabolism
PB.6998.2	BH1933	0	320/457(70.02)	653	Bha	COG0422	Thiamine biosynthesis protein ThiC	[H]	METABOLISM	Coenzyme transport and metabolism
PB.6998.7	thiC	7e-140	210/372(56.45)	395	Eco	COG0422	Thiamine biosynthesis protein ThiC	[H]	METABOLISM	Coenzyme transport and metabolism
PB.6998.8	BH1933	8e-170	112/167(67.07)	220	Bha	COG0422	Thiamine biosynthesis protein ThiC	[H]	METABOLISM	Coenzyme transport and metabolism
PB.7022.1	CAC0404_1	4e-17	56/162(34.57)	84.7	Cac	COG0515	Serine/threonine protein kinase	[RTKL]	--	--
PB.7022.3	all4518	2e-14	52/163(31.90)	77.4	Nos	COG0515	Serine/threonine protein kinase	[RTKL]	--	--
PB.7039.4	SPAC31G5.09c	9e-102	156/281(55.52)	324	Spo	COG0515	Serine/threonine protein kinase	[RTKL]	--	--
PB.7039.5	SPAC31G5.09c	5e-57	95/162(58.64)	206	Spo	COG0515	Serine/threonine protein kinase	[RTKL]	--	--
PB.7092.2	alr5084	0	127/177(71.75)	247	Nos	COG0542	ATPases with chaperone activity, ATP-binding subunit	[O]	CELLULAR PROCESSES AND SIGNALING	Posttranslational modification, protein turnover, chaperones
PB.7107.1	slr0574	1e-22	100/381(26.25)	103	Syn	COG2124	Cytochrome P450	[Q]	METABOLISM	Secondary metabolites biosynthesis, transport and catabolism
PB.7133.2	BH2504_1	1e-12	53/209(25.36)	72.4	Bha	COG0515	Serine/threonine protein kinase	[RTKL]	--	--
PB.10710.5	SPCC31H12.05c	3e-61	69/140(49.29)	139	Spo	COG0639	Diadenosine tetraphosphatase and related serine/threonine protein phosphatases	[T]	CELLULAR PROCESSES AND SIGNALING	Signal transduction mechanisms
PB.10715.1	slr1204	8e-22	70/245(28.57)	86.3	Syn	COG0265	Trypsin-like serine proteases, typically periplasmic, contain C-terminal PDZ domain	[O]	CELLULAR PROCESSES AND SIGNALING	Posttranslational modification, protein turnover, chaperones
PB.10754.6	alr2279_3	7e-36	78/165(47.27)	142	Nos	COG0642	Signal transduction histidine kinase	[T]	CELLULAR PROCESSES AND SIGNALING	Signal transduction mechanisms
PB.1077.2	alr5285	4e-102	162/317(51.10)	324	Nos	COG0825	Acetyl-CoA carboxylase alpha subunit	[I]	METABOLISM	Lipid transport and metabolism
PB.10793.2	all4285	6e-90	192/408(47.06)	297	Nos	COG0477	Permeases of the major facilitator superfamily	[GEPR]	--	--
PB.10797.2	SPAC31A2.04c	3e-46	85/218(38.99)	160	Spo	COG0638	20S proteasome, alpha and beta subunits	[O]	CELLULAR PROCESSES AND SIGNALING	Posttranslational modification, protein turnover, chaperones
PB.10821.5	SPAPB2B4.04c	8e-176	390/1114(35.01)	556	Spo	COG0474	Cation transport ATPase	[P]	METABOLISM	Inorganic ion transport and metabolism
PB.10838.1	TVN0890	4e-14	31/94(32.98)	51.2	Tvo	COG1506	Dipeptidyl aminopeptidases/acylaminoacyl-peptidases	[E]	METABOLISM	Amino acid transport and metabolism
PB.7202.2	SPCC1827.03c	9e-121	217/453(47.90)	372	Spo	COG0318	Acyl-CoA synthetases (AMP-forming)/AMP-acid ligases II	[IQ]	--	--
PB.7202.3	SPCC1827.03c	3e-132	238/531(44.82)	403	Spo	COG0318	Acyl-CoA synthetases (AMP-forming)/AMP-acid ligases II	[IQ]	--	--
PB.7202.4	SPCC1827.03c	5e-96	196/418(46.89)	321	Spo	COG0318	Acyl-CoA synthetases (AMP-forming)/AMP-acid ligases II	[IQ]	--	--
PB.7236.2	SPAC3H5.08c	1e-44	108/314(34.39)	177	Spo	COG2319	FOG: WD40 repeat	[R]	POORLY CHARACTERIZED	General function prediction only
PB.7250.3	SPAC57A7.04c	3e-10	51/263(19.39)	66.6	Spo	COG0724	RNA-binding proteins (RRM domain)	[R]	POORLY CHARACTERIZED	General function prediction only
PB.7301.2	YOR304w	0	445/924(48.16)	815	Sce	COG0553	Superfamily II DNA/RNA helicases, SNF2 family	[KL]	--	--
PB.7304.1	ECU09g0710	4e-06	27/99(27.27)	50.4	Ecu	COG5415	Predicted integral membrane metal-binding protein	[R]	POORLY CHARACTERIZED	General function prediction only
PB.7308.1	mll4473	5e-71	137/365(37.53)	237	Mlo	COG1071	Pyruvate/2-oxoglutarate dehydrogenase complex, dehydrogenase (E1) component, eukaryotic type, alpha subunit	[C]	METABOLISM	Energy production and conversion
PB.7319.2	SPAC1834.07	3e-30	81/208(38.94)	129	Spo	COG5059	Kinesin-like protein	[Z]	CELLULAR PROCESSES AND SIGNALING	Cytoskeleton
PB.7327.4	SPAC1F5.02	3e-26	84/271(31.00)	114	Spo	COG0526	Thiol-disulfide isomerase and thioredoxins	[OC]	--	--
PB.7328.2	alr5007	2e-28	95/342(27.78)	121	Nos	COG4638	Phenylpropionate dioxygenase and related ring-hydroxylating dioxygenases, large terminal subunit	[PR]	--	--
PB.7328.3	alr5007	5e-28	95/339(28.02)	120	Nos	COG4638	Phenylpropionate dioxygenase and related ring-hydroxylating dioxygenases, large terminal subunit	[PR]	--	--
PB.7328.4	alr5007	2e-24	90/319(28.21)	109	Nos	COG4638	Phenylpropionate dioxygenase and related ring-hydroxylating dioxygenases, large terminal subunit	[PR]	--	--
PB.7328.5	alr5007	5e-21	74/283(26.15)	72.4	Nos	COG4638	Phenylpropionate dioxygenase and related ring-hydroxylating dioxygenases, large terminal subunit	[PR]	--	--
PB.7350.2	SMc04081	5e-09	60/199(30.15)	60.1	Sme	COG5597	Alpha-N-acetylglucosamine transferase	[M]	CELLULAR PROCESSES AND SIGNALING	Cell wall/membrane/envelope biogenesis
PB.7399.2	SPAC17G6.14c	5e-90	135/179(75.42)	294	Spo	COG0513	Superfamily II DNA and RNA helicases	[LKJ]	--	--
PB.7420.5	alr0029_2	2e-15	72/255(28.24)	83.6	Nos	COG2319	FOG: WD40 repeat	[R]	POORLY CHARACTERIZED	General function prediction only
PB.7425.1	TVN0014	1e-11	33/86(38.37)	67.4	Tvo	COG0456	Acetyltransferases	[R]	POORLY CHARACTERIZED	General function prediction only
PB.7433.2	SPAC23A1.09	1e-09	24/35(68.57)	60.5	Spo	COG0724	RNA-binding proteins (RRM domain)	[R]	POORLY CHARACTERIZED	General function prediction only
PB.7465.2	YMR121c	6e-54	89/131(67.94)	183	Sce	COG1632	Ribosomal protein L15E	[J]	INFORMATION STORAGE AND PROCESSING	Translation, ribosomal structure and biogenesis
PB.7468.5	XF2225_2	9e-93	155/332(46.69)	307	Xfa	COG0460	Homoserine dehydrogenase	[E]	METABOLISM	Amino acid transport and metabolism
PB.7468.6	XF2225_1	2e-88	169/426(39.67)	299	Xfa	COG0527	Aspartokinases	[E]	METABOLISM	Amino acid transport and metabolism
PB.7469.17	lin1934_1	9e-08	28/83(33.73)	58.2	Lin	COG0515	Serine/threonine protein kinase	[RTKL]	--	--
PB.748.1	mll8050	6e-15	81/325(24.92)	77.8	Mlo	COG0500	SAM-dependent methyltransferases	[QR]	--	--
PB.7578.1	SPAC31G5.09c	3e-80	150/334(44.91)	270	Spo	COG0515	Serine/threonine protein kinase	[RTKL]	--	--
PB.7581.1	YDR172w_2	1e-71	105/216(48.61)	215	Sce	COG5256	Translation elongation factor EF-1alpha (GTPase)	[J]	INFORMATION STORAGE AND PROCESSING	Translation, ribosomal structure and biogenesis
PB.7581.5	YDR172w_2	6e-90	56/89(62.92)	130	Sce	COG5256	Translation elongation factor EF-1alpha (GTPase)	[J]	INFORMATION STORAGE AND PROCESSING	Translation, ribosomal structure and biogenesis
PB.7624.1	VC1976	4e-38	105/337(31.16)	149	Vch	COG1169	Isochorismate synthase	[HQ]	--	--
PB.7668.1	all4337	0	306/408(75.00)	578	Nos	COG0050	GTPases - translation elongation factors	[J]	INFORMATION STORAGE AND PROCESSING	Translation, ribosomal structure and biogenesis
PB.7695.2	AGl2580	9e-85	95/164(57.93)	186	Atu	COG2376	Dihydroxyacetone kinase	[G]	METABOLISM	Carbohydrate transport and metabolism
PB.7702.4	YBR221c	6e-155	219/331(66.16)	451	Sce	COG0022	Pyruvate/2-oxoglutarate dehydrogenase complex, dehydrogenase (E1) component, eukaryotic type, beta subunit	[C]	METABOLISM	Energy production and conversion
PB.7721.3	all3184	2e-34	65/151(43.05)	116	Nos	COG1544	Ribosome-associated protein Y (PSrp-1)	[J]	INFORMATION STORAGE AND PROCESSING	Translation, ribosomal structure and biogenesis
PB.7732.6	alr4831	2e-36	70/140(50.00)	144	Nos	COG0451	Nucleoside-diphosphate-sugar epimerases	[MG]	--	--
PB.7751.1	SPAC1527.03	7e-09	27/63(42.86)	61.6	Spo	COG5193	La protein, small RNA-binding pol III transcript stabilizing protein and related La-motif-containing proteins involved in translation	[OJ]	--	--
PB.7756.1	BS_moaE	1e-29	57/152(37.50)	114	Bsu	COG0314	Molybdopterin converting factor, large subunit	[H]	METABOLISM	Coenzyme transport and metabolism
PB.7762.1	CC0797	2e-85	62/148(41.89)	124	Ccr	COG1472	Beta-glucosidase-related glycosidases	[G]	METABOLISM	Carbohydrate transport and metabolism
PB.777.7	slr1235	6e-20	90/350(25.71)	93.6	Syn	COG0596	Predicted hydrolases or acyltransferases (alpha/beta hydrolase superfamily)	[R]	POORLY CHARACTERIZED	General function prediction only
PB.778.3	SPBC337.05c	4e-149	228/503(45.33)	464	Spo	COG0459	Chaperonin GroEL (HSP60 family)	[O]	CELLULAR PROCESSES AND SIGNALING	Posttranslational modification, protein turnover, chaperones
PB.7799.1	Rv0101_4	7e-08	49/158(31.01)	57.8	Mtu	COG3320	Putative dehydrogenase domain of multifunctional non-ribosomal peptide synthetases and related enzymes	[Q]	METABOLISM	Secondary metabolites biosynthesis, transport and catabolism
PB.7811.12	RSc1319	2e-33	85/245(34.69)	136	Rso	COG0451	Nucleoside-diphosphate-sugar epimerases	[MG]	--	--
PB.7811.2	yfbG_2	1e-37	51/148(34.46)	92.8	Eco	COG0451	Nucleoside-diphosphate-sugar epimerases	[MG]	--	--
PB.7811.3	yfbG_2	4e-60	126/404(31.19)	208	Eco	COG0451	Nucleoside-diphosphate-sugar epimerases	[MG]	--	--
PB.7811.5	RSc1319	4e-36	69/140(49.29)	144	Rso	COG0451	Nucleoside-diphosphate-sugar epimerases	[MG]	--	--
PB.7811.8	YPO2420_2	1e-38	36/71(50.70)	80.1	Ype	COG0451	Nucleoside-diphosphate-sugar epimerases	[MG]	--	--
PB.7811.9	RSc1319	1e-33	69/207(33.33)	119	Rso	COG0451	Nucleoside-diphosphate-sugar epimerases	[MG]	--	--
PB.7870.3	alr4893	6e-24	98/361(27.15)	110	Nos	COG4775	Outer membrane protein/protective antigen OMA87	[M]	CELLULAR PROCESSES AND SIGNALING	Cell wall/membrane/envelope biogenesis
PB.7884.1	SPAC25G10.01	3e-13	35/81(43.21)	71.6	Spo	COG0724	RNA-binding proteins (RRM domain)	[R]	POORLY CHARACTERIZED	General function prediction only
PB.7886.1	ECU11g1050	3e-12	50/160(31.25)	72.4	Ecu	COG3104	Dipeptide/tripeptide permease	[E]	METABOLISM	Amino acid transport and metabolism
PB.7927.3	YPL237w	4e-14	31/60(51.67)	76.3	Sce	COG1601	Translation initiation factor 2, beta subunit (eIF-2beta)/eIF-5 N-terminal domain	[J]	INFORMATION STORAGE AND PROCESSING	Translation, ribosomal structure and biogenesis
PB.7927.4	YPL237w	9e-25	41/81(50.62)	91.7	Sce	COG1601	Translation initiation factor 2, beta subunit (eIF-2beta)/eIF-5 N-terminal domain	[J]	INFORMATION STORAGE AND PROCESSING	Translation, ribosomal structure and biogenesis
PB.7929.2	SPBC119.02	4e-52	83/109(76.15)	181	Spo	COG5078	Ubiquitin-protein ligase	[O]	CELLULAR PROCESSES AND SIGNALING	Posttranslational modification, protein turnover, chaperones
PB.7931.2	SPCC576.10c	7e-104	159/206(77.18)	336	Spo	COG1222	ATP-dependent 26S proteasome regulatory subunit	[O]	CELLULAR PROCESSES AND SIGNALING	Posttranslational modification, protein turnover, chaperones
PB.7958.2	SPAC17A2.04c	1e-07	39/125(31.20)	55.5	Spo	COG0457	FOG: TPR repeat	[R]	POORLY CHARACTERIZED	General function prediction only
PB.7960.3	SPBC18H10.15	9e-27	41/75(54.67)	72	Spo	COG0515	Serine/threonine protein kinase	[RTKL]	--	--
PB.798.2	SPCC1672.07	2e-162	324/903(35.88)	506	Spo	COG2319	FOG: WD40 repeat	[R]	POORLY CHARACTERIZED	General function prediction only
PB.8028.2	MA4594	3e-14	41/89(46.07)	77	Mac	COG0169	Shikimate 5-dehydrogenase	[E]	METABOLISM	Amino acid transport and metabolism
PB.8028.3	MA4594	4e-07	29/60(48.33)	55.5	Mac	COG0169	Shikimate 5-dehydrogenase	[E]	METABOLISM	Amino acid transport and metabolism
PB.8032.2	SPAC24H6.03	5e-33	91/227(40.09)	140	Spo	COG5647	Cullin, a subunit of E3 ubiquitin ligase	[O]	CELLULAR PROCESSES AND SIGNALING	Posttranslational modification, protein turnover, chaperones
PB.8047.1	sll1673_1	2e-15	47/125(37.60)	78.6	Syn	COG0784	FOG: CheY-like receiver	[T]	CELLULAR PROCESSES AND SIGNALING	Signal transduction mechanisms
PB.8058.2	SP1119	3e-92	146/250(58.40)	298	Spn	COG1012	NAD-dependent aldehyde dehydrogenases	[C]	METABOLISM	Energy production and conversion
PB.8058.3	CAC3657	3e-174	248/484(51.24)	509	Cac	COG1012	NAD-dependent aldehyde dehydrogenases	[C]	METABOLISM	Energy production and conversion
PB.8101.4	Cj1411c	4e-13	49/118(41.53)	75.1	Cje	COG2124	Cytochrome P450	[Q]	METABOLISM	Secondary metabolites biosynthesis, transport and catabolism
PB.816.1	NMB0348	2e-07	28/53(52.83)	56.6	Nme	COG0042	tRNA-dihydrouridine synthase	[J]	INFORMATION STORAGE AND PROCESSING	Translation, ribosomal structure and biogenesis
PB.8161.2	SPBC215.12	2e-90	64/99(64.65)	153	Spo	COG0480	Translation elongation factors (GTPases)	[J]	INFORMATION STORAGE AND PROCESSING	Translation, ribosomal structure and biogenesis
PB.818.2	VC0379	2e-16	32/73(43.84)	61.2	Vch	COG0042	tRNA-dihydrouridine synthase	[J]	INFORMATION STORAGE AND PROCESSING	Translation, ribosomal structure and biogenesis
PB.8192.2	SPCC962.01	4e-06	39/130(30.00)	53.9	Spo	COG5038	Ca2+-dependent lipid-binding protein, contains C2 domain	[R]	POORLY CHARACTERIZED	General function prediction only
PB.82.1	BS_ydhE	1e-06	35/129(27.13)	52	Bsu	COG1819	Glycosyl transferases, related to UDP-glucuronosyltransferase	[GC]	--	--
PB.8210.2	BS_yloP_1	2e-15	51/157(32.48)	79.7	Bsu	COG0515	Serine/threonine protein kinase	[RTKL]	--	--
PB.8225.6	SPAPB2B4.04c	9e-179	389/957(40.65)	570	Spo	COG0474	Cation transport ATPase	[P]	METABOLISM	Inorganic ion transport and metabolism
PB.8258.2	YGR264c	7e-108	166/265(62.64)	343	Sce	COG0143	Methionyl-tRNA synthetase	[J]	INFORMATION STORAGE AND PROCESSING	Translation, ribosomal structure and biogenesis
PB.8260.1	PAB0626	3e-84	95/239(39.75)	157	Pab	COG2217	Cation transport ATPase	[P]	METABOLISM	Inorganic ion transport and metabolism
PB.8262.2	slr0889	5e-10	41/122(33.61)	65.1	Syn	COG0661	Predicted unusual protein kinase	[R]	POORLY CHARACTERIZED	General function prediction only
PB.8328.1	AGc238	6e-43	86/213(40.38)	169	Atu	COG0369	Sulfite reductase, alpha subunit (flavoprotein)	[P]	METABOLISM	Inorganic ion transport and metabolism
PB.835.3	SPAC3A11.02	3e-07	29/76(38.16)	55.8	Spo	COG5084	Cleavage and polyadenylation specificity factor (CPSF) Clipper subunit and related makorin family Zn-finger proteins	[R]	POORLY CHARACTERIZED	General function prediction only
PB.835.7	SPAC3A11.02	6e-07	29/76(38.16)	55.8	Spo	COG5084	Cleavage and polyadenylation specificity factor (CPSF) Clipper subunit and related makorin family Zn-finger proteins	[R]	POORLY CHARACTERIZED	General function prediction only
PB.8363.3	SMb20196	4e-38	102/324(31.48)	147	Sme	COG0464	ATPases of the AAA+ class	[O]	CELLULAR PROCESSES AND SIGNALING	Posttranslational modification, protein turnover, chaperones
PB.8363.5	SMb20196	2e-43	102/299(34.11)	161	Sme	COG0464	ATPases of the AAA+ class	[O]	CELLULAR PROCESSES AND SIGNALING	Posttranslational modification, protein turnover, chaperones
PB.8363.6	PAE1861	2e-07	36/102(35.29)	54.7	Pya	COG0666	FOG: Ankyrin repeat	[R]	POORLY CHARACTERIZED	General function prediction only
PB.8364.3	SP0421	4e-15	65/248(26.21)	78.6	Spn	COG1028	Dehydrogenases with different specificities (related to short-chain alcohol dehydrogenases)	[IQR]	--	--
PB.8364.4	SPAC521.03	2e-07	34/108(31.48)	55.5	Spo	COG4221	Short-chain alcohol dehydrogenase of unknown specificity	[R]	POORLY CHARACTERIZED	General function prediction only
PB.8392.3	SPBC1105.07c	2e-13	70/241(29.05)	75.5	Spo	COG5600	Transcription-associated recombination protein	[L]	INFORMATION STORAGE AND PROCESSING	Replication, recombination and repair
PB.8393.2	SPBC1711.07	3e-80	165/435(37.93)	264	Spo	COG2319	FOG: WD40 repeat	[R]	POORLY CHARACTERIZED	General function prediction only
PB.8398.3	lin1934_1	1e-22	70/216(32.41)	103	Lin	COG0515	Serine/threonine protein kinase	[RTKL]	--	--
PB.8414.4	SPCC1223.11	6e-16	65/209(31.10)	82.4	Spo	COG0631	Serine/threonine protein phosphatase	[T]	CELLULAR PROCESSES AND SIGNALING	Signal transduction mechanisms
PB.8463.1	CAC0404_1	9e-14	48/119(40.34)	75.1	Cac	COG0515	Serine/threonine protein kinase	[RTKL]	--	--
PB.8470.1	DRA0271	5e-40	146/486(30.04)	154	Dra	COG0477	Permeases of the major facilitator superfamily	[GEPR]	--	--
PB.8513.1	VCA0804	2e-72	102/262(38.93)	177	Vch	COG0513	Superfamily II DNA and RNA helicases	[LKJ]	--	--
PB.8513.2	Cgl0747	7e-53	90/250(36.00)	145	Cgl	COG0513	Superfamily II DNA and RNA helicases	[LKJ]	--	--
PB.852.1	YPR010c	2e-98	90/199(45.23)	181	Sce	COG0085	DNA-directed RNA polymerase, beta subunit/140 kD subunit	[K]	INFORMATION STORAGE AND PROCESSING	Transcription
PB.852.2	SPBP23A10.07	0	506/1215(41.65)	895	Spo	COG0085	DNA-directed RNA polymerase, beta subunit/140 kD subunit	[K]	INFORMATION STORAGE AND PROCESSING	Transcription
PB.8564.3	CC0094	1e-08	37/100(37.00)	60.1	Ccr	COG1028	Dehydrogenases with different specificities (related to short-chain alcohol dehydrogenases)	[IQR]	--	--
PB.8576.2	SPBC660.15	1e-47	76/179(42.46)	177	Spo	COG0724	RNA-binding proteins (RRM domain)	[R]	POORLY CHARACTERIZED	General function prediction only
PB.8578.1	all4723	0	315/511(61.64)	656	Nos	COG0441	Threonyl-tRNA synthetase	[J]	INFORMATION STORAGE AND PROCESSING	Translation, ribosomal structure and biogenesis
PB.8604.2	PA4191	7e-16	46/114(40.35)	80.9	Pae	COG3491	Isopenicillin N synthase and related dioxygenases	[R]	POORLY CHARACTERIZED	General function prediction only
PB.8604.3	PA4191	2e-15	83/328(25.30)	79	Pae	COG3491	Isopenicillin N synthase and related dioxygenases	[R]	POORLY CHARACTERIZED	General function prediction only
PB.8630.3	slr1821	7e-62	100/258(38.76)	137	Syn	COG0750	Predicted membrane-associated Zn-dependent proteases 1	[M]	CELLULAR PROCESSES AND SIGNALING	Cell wall/membrane/envelope biogenesis
PB.8633.5	BS_citB	0	340/614(55.37)	690	Bsu	COG1048	Aconitase A	[C]	METABOLISM	Energy production and conversion
PB.8633.7	DR1720	0	348/596(58.39)	642	Dra	COG1048	Aconitase A	[C]	METABOLISM	Energy production and conversion
PB.8663.4	YJL095w	1e-31	45/137(32.85)	71.2	Sce	COG0515	Serine/threonine protein kinase	[RTKL]	--	--
PB.8667.1	PA4191	5e-20	61/184(33.15)	93.2	Pae	COG3491	Isopenicillin N synthase and related dioxygenases	[R]	POORLY CHARACTERIZED	General function prediction only
PB.8667.4	PA4191	8e-13	43/121(35.54)	72.8	Pae	COG3491	Isopenicillin N synthase and related dioxygenases	[R]	POORLY CHARACTERIZED	General function prediction only
PB.8667.5	PA4191	4e-17	62/206(30.10)	84.7	Pae	COG3491	Isopenicillin N synthase and related dioxygenases	[R]	POORLY CHARACTERIZED	General function prediction only
PB.8679.4	slr0152	4e-09	54/175(30.86)	63.2	Syn	COG0515	Serine/threonine protein kinase	[RTKL]	--	--
PB.871.2	SPAC6C3.04	3e-146	224/373(60.05)	437	Spo	COG0372	Citrate synthase	[C]	METABOLISM	Energy production and conversion
PB.8710.3	SPCC1223.11	4e-09	32/69(46.38)	62	Spo	COG0631	Serine/threonine protein phosphatase	[T]	CELLULAR PROCESSES AND SIGNALING	Signal transduction mechanisms
PB.8744.1	ppc	2e-122	134/310(43.23)	243	Eco	COG2352	Phosphoenolpyruvate carboxylase	[C]	METABOLISM	Energy production and conversion
PB.8758.2	all3642	0	394/589(66.89)	699	Nos	COG0465	ATP-dependent Zn proteases	[O]	CELLULAR PROCESSES AND SIGNALING	Posttranslational modification, protein turnover, chaperones
PB.8763.16	AGc2890	1e-35	116/420(27.62)	142	Atu	COG2124	Cytochrome P450	[Q]	METABOLISM	Secondary metabolites biosynthesis, transport and catabolism
PB.8770.2	YPL031c	7e-20	38/95(40.00)	60.1	Sce	COG0515	Serine/threonine protein kinase	[RTKL]	--	--
PB.8770.3	YPL031c	8e-24	74/214(34.58)	105	Sce	COG0515	Serine/threonine protein kinase	[RTKL]	--	--
PB.8806.2	alr3832	3e-154	128/280(45.71)	248	Nos	COG0532	Translation initiation factor 2 (IF-2; GTPase)	[J]	INFORMATION STORAGE AND PROCESSING	Translation, ribosomal structure and biogenesis
PB.8816.3	all0170	1e-107	175/350(50.00)	330	Nos	COG1304	L-lactate dehydrogenase (FMN-dependent) and related alpha-hydroxy acid dehydrogenases	[C]	METABOLISM	Energy production and conversion
PB.10883.2	DR0325	4e-89	138/260(53.08)	262	Dra	COG0039	Malate/lactate dehydrogenases	[C]	METABOLISM	Energy production and conversion
PB.10886.2	SPAC821.12	1e-108	143/300(47.67)	286	Spo	COG0515	Serine/threonine protein kinase	[RTKL]	--	--
PB.10900.3	PAB0558	4e-16	38/68(55.88)	82.4	Pab	COG1084	Predicted GTPase	[R]	POORLY CHARACTERIZED	General function prediction only
PB.10916.1	sll1435	0	271/473(57.29)	557	Syn	COG0064	Asp-tRNAAsn/Glu-tRNAGln amidotransferase B subunit (PET112 homolog)	[J]	INFORMATION STORAGE AND PROCESSING	Translation, ribosomal structure and biogenesis
PB.10920.1	YNL016w	2e-18	51/170(30.00)	89.4		COG0724	RNA-binding proteins (RRM domain)	[R]	POORLY CHARACTERIZED	General function prediction only
PB.10920.2	YNL016w	6e-14	45/157(28.66)	76.6		COG0724	RNA-binding proteins (RRM domain)	[R]	POORLY CHARACTERIZED	General function prediction only
PB.10927.2	all1601	5e-60	97/206(47.09)	183	Nos	COG1035	Coenzyme F420-reducing hydrogenase, beta subunit	[C]	METABOLISM	Energy production and conversion
PB.10927.7	all1601	2e-41	71/136(52.21)	161	Nos	COG1035	Coenzyme F420-reducing hydrogenase, beta subunit	[C]	METABOLISM	Energy production and conversion
PB.1093.2	PA0074_1	2e-23	71/223(31.84)	106	Pae	COG0515	Serine/threonine protein kinase	[RTKL]	--	--
PB.10949.1	all4960	4e-149	264/659(40.06)	466	Nos	COG0661	Predicted unusual protein kinase	[R]	POORLY CHARACTERIZED	General function prediction only
PB.10949.5	all4960	2e-140	234/538(43.49)	448	Nos	COG0661	Predicted unusual protein kinase	[R]	POORLY CHARACTERIZED	General function prediction only
PB.10949.6	all4960	1e-64	73/139(52.52)	158	Nos	COG0661	Predicted unusual protein kinase	[R]	POORLY CHARACTERIZED	General function prediction only
PB.10949.7	all4960	2e-147	245/575(42.61)	461	Nos	COG0661	Predicted unusual protein kinase	[R]	POORLY CHARACTERIZED	General function prediction only
PB.10977.6	RSp0875	4e-08	77/277(27.80)	60.1	Rso	COG4886	Leucine-rich repeat (LRR) protein	[S]	POORLY CHARACTERIZED	Function unknown
PB.10985.3	RSp0875	4e-12	95/386(24.61)	73.2	Rso	COG4886	Leucine-rich repeat (LRR) protein	[S]	POORLY CHARACTERIZED	Function unknown
PB.10985.4	RSp0875	3e-12	95/386(24.61)	73.6	Rso	COG4886	Leucine-rich repeat (LRR) protein	[S]	POORLY CHARACTERIZED	Function unknown
PB.883.4	all0254	6e-19	70/230(30.43)	80.9	Nos	COG1075	Predicted acetyltransferases and hydrolases with the alpha/beta hydrolase fold	[R]	POORLY CHARACTERIZED	General function prediction only
PB.883.6	all0254	2e-09	27/62(43.55)	59.7	Nos	COG1075	Predicted acetyltransferases and hydrolases with the alpha/beta hydrolase fold	[R]	POORLY CHARACTERIZED	General function prediction only
PB.8830.1	sll1800	5e-53	99/204(48.53)	180	Syn	COG0088	Ribosomal protein L4	[J]	INFORMATION STORAGE AND PROCESSING	Translation, ribosomal structure and biogenesis
PB.8834.3	slr0611	2e-101	156/262(59.54)	314	Syn	COG0142	Geranylgeranyl pyrophosphate synthase	[H]	METABOLISM	Coenzyme transport and metabolism
PB.8867.2	SPAC11E3.04c	4e-33	59/80(73.75)	130	Spo	COG5078	Ubiquitin-protein ligase	[O]	CELLULAR PROCESSES AND SIGNALING	Posttranslational modification, protein turnover, chaperones
PB.8933.3	BS_yloP_1	4e-13	61/218(27.98)	73.9	Bsu	COG0515	Serine/threonine protein kinase	[RTKL]	--	--
PB.8948.1	SPBC337.08c	0	370/381(97.11)	741	Spo	COG5272	Ubiquitin	[O]	CELLULAR PROCESSES AND SIGNALING	Posttranslational modification, protein turnover, chaperones
PB.8948.7	SPBC337.08c	0	370/381(97.11)	740	Spo	COG5272	Ubiquitin	[O]	CELLULAR PROCESSES AND SIGNALING	Posttranslational modification, protein turnover, chaperones
PB.8950.2	SPBC26H8.01	1e-83	131/195(67.18)	270	Spo	COG1635	Flavoprotein involved in thiazole biosynthesis	[H]	METABOLISM	Coenzyme transport and metabolism
PB.8950.3	SPBC26H8.01	1e-58	103/172(59.88)	204	Spo	COG1635	Flavoprotein involved in thiazole biosynthesis	[H]	METABOLISM	Coenzyme transport and metabolism
PB.8976.4	ECU10g1430	4e-14	45/128(35.16)	78.2	Ecu	COG5076	Transcription factor involved in chromatin remodeling, contains bromodomain	[BK]	--	--
PB.9049.1	XF0826	1e-76	122/228(53.51)	258	Xfa	COG3588	Fructose-1,6-bisphosphate aldolase	[G]	METABOLISM	Carbohydrate transport and metabolism
PB.9049.2	XF0826	5e-117	175/330(53.03)	351	Xfa	COG3588	Fructose-1,6-bisphosphate aldolase	[G]	METABOLISM	Carbohydrate transport and metabolism
PB.9087.3	BS_yloP_1	1e-20	70/213(32.86)	97.1	Bsu	COG0515	Serine/threonine protein kinase	[RTKL]	--	--
PB.9090.1	all4131	3e-165	235/327(71.87)	483	Nos	COG0126	3-phosphoglycerate kinase	[G]	METABOLISM	Carbohydrate transport and metabolism
PB.9092.2	Ta0205	2e-23	59/158(37.34)	103	Tac	COG1028	Dehydrogenases with different specificities (related to short-chain alcohol dehydrogenases)	[IQR]	--	--
PB.9108.2	SSO0732	1e-08	48/183(26.23)	58.2	Sso	COG2123	RNase PH-related exoribonuclease	[J]	INFORMATION STORAGE AND PROCESSING	Translation, ribosomal structure and biogenesis
PB.9140.1	YPO0906	2e-14	37/60(61.67)	73.9	Ype	COG0509	Glycine cleavage system H protein (lipoate-binding)	[E]	METABOLISM	Amino acid transport and metabolism
PB.9140.2	SA0760	4e-40	63/120(52.50)	142	Sau	COG0509	Glycine cleavage system H protein (lipoate-binding)	[E]	METABOLISM	Amino acid transport and metabolism
PB.9155.2	YDR135c	1e-112	205/404(50.74)	375	Sce	COG1132	ABC-type multidrug transport system, ATPase and permease components	[V]	CELLULAR PROCESSES AND SIGNALING	Defense mechanisms
PB.9162.3	mll8050	6e-21	85/345(24.64)	94.7	Mlo	COG0500	SAM-dependent methyltransferases	[QR]	--	--
PB.9166.1	mlr6209	2e-49	58/147(39.46)	121	Mlo	COG0076	Glutamate decarboxylase and related PLP-dependent proteins	[E]	METABOLISM	Amino acid transport and metabolism
PB.9166.3	mlr6209	1e-77	131/349(37.54)	252	Mlo	COG0076	Glutamate decarboxylase and related PLP-dependent proteins	[E]	METABOLISM	Amino acid transport and metabolism
PB.9166.4	mlr6209	7e-76	132/351(37.61)	253	Mlo	COG0076	Glutamate decarboxylase and related PLP-dependent proteins	[E]	METABOLISM	Amino acid transport and metabolism
PB.917.2	SPAC25G10.08_2	2e-121	221/516(42.83)	388	Spo	COG5354	Uncharacterized protein, contains Trp-Asp (WD) repeat	[R]	POORLY CHARACTERIZED	General function prediction only
PB.9173.1	slr1761	1e-20	57/112(50.89)	90.1	Syn	COG0545	FKBP-type peptidyl-prolyl cis-trans isomerases 1	[O]	CELLULAR PROCESSES AND SIGNALING	Posttranslational modification, protein turnover, chaperones
PB.9189.5	AGl2432	1e-12	34/86(39.53)	68.9	Atu	COG3703	Uncharacterized protein involved in cation transport	[P]	METABOLISM	Inorganic ion transport and metabolism
PB.9206.1	slr0574	5e-46	87/322(27.02)	134	Syn	COG2124	Cytochrome P450	[Q]	METABOLISM	Secondary metabolites biosynthesis, transport and catabolism
PB.9206.3	slr0574	3e-27	64/213(30.05)	117	Syn	COG2124	Cytochrome P450	[Q]	METABOLISM	Secondary metabolites biosynthesis, transport and catabolism
PB.9243.2	Cj0762c	3e-16	66/270(24.44)	83.2	Cje	COG0436	Aspartate/tyrosine/aromatic aminotransferase	[E]	METABOLISM	Amino acid transport and metabolism
PB.9263.2	mll2168	9e-10	41/133(30.83)	61.6	Mlo	COG0580	Glycerol uptake facilitator and related permeases (Major Intrinsic Protein Family)	[G]	METABOLISM	Carbohydrate transport and metabolism
PB.9288.2	all2521	2e-102	187/315(59.37)	313	Nos	COG0031	Cysteine synthase	[E]	METABOLISM	Amino acid transport and metabolism
PB.9292.3	YOL100w	5e-13	58/246(23.58)	75.1	Sce	COG0515	Serine/threonine protein kinase	[RTKL]	--	--
PB.9323.4	TP0773	2e-29	76/140(54.29)	121	Tpa	COG0265	Trypsin-like serine proteases, typically periplasmic, contain C-terminal PDZ domain	[O]	CELLULAR PROCESSES AND SIGNALING	Posttranslational modification, protein turnover, chaperones
PB.9403.1	SPAC17G6.14c	4e-108	164/226(72.57)	342	Spo	COG0513	Superfamily II DNA and RNA helicases	[LKJ]	--	--
PB.9403.4	SPAC17G6.14c	2e-42	79/118(66.95)	160	Spo	COG0513	Superfamily II DNA and RNA helicases	[LKJ]	--	--
PB.9406.4	alr3757	8e-12	63/195(32.31)	72	Nos	COG1215	Glycosyltransferases, probably involved in cell wall biogenesis	[M]	CELLULAR PROCESSES AND SIGNALING	Cell wall/membrane/envelope biogenesis
PB.9470.2	alr2046_1	1e-60	105/239(43.93)	164	Nos	COG0475	Kef-type K+ transport systems, membrane components	[P]	METABOLISM	Inorganic ion transport and metabolism
PB.9510.2	CT457	2e-14	23/65(35.38)	52	Ctr	COG0217	Uncharacterized conserved protein	[S]	POORLY CHARACTERIZED	Function unknown
PB.9519.2	RSc0257	2e-08	33/85(38.82)	60.5	Rso	COG0666	FOG: Ankyrin repeat	[R]	POORLY CHARACTERIZED	General function prediction only
PB.9527.6	SPBC3H7.15	6e-144	197/288(68.40)	428	Spo	COG0515	Serine/threonine protein kinase	[RTKL]	--	--
PB.9528.3	CC2266	4e-32	86/253(33.99)	127	Ccr	COG0775	Nucleoside phosphorylase	[F]	METABOLISM	Nucleotide transport and metabolism
PB.9529.2	ECU11g1050	2e-11	85/376(22.61)	68.6	Ecu	COG3104	Dipeptide/tripeptide permease	[E]	METABOLISM	Amino acid transport and metabolism
PB.9590.2	mlr6209	5e-68	80/188(42.55)	155	Mlo	COG0076	Glutamate decarboxylase and related PLP-dependent proteins	[E]	METABOLISM	Amino acid transport and metabolism
PB.9591.11	mlr6209	2e-84	140/350(40.00)	272	Mlo	COG0076	Glutamate decarboxylase and related PLP-dependent proteins	[E]	METABOLISM	Amino acid transport and metabolism
PB.9591.16	mlr6209	2e-68	81/189(42.86)	157	Mlo	COG0076	Glutamate decarboxylase and related PLP-dependent proteins	[E]	METABOLISM	Amino acid transport and metabolism
PB.9608.3	all4725	2e-94	139/240(57.92)	298	Nos	COG0113	Delta-aminolevulinic acid dehydratase	[H]	METABOLISM	Coenzyme transport and metabolism
PB.9655.1	Cj1022c	1e-11	42/162(25.93)	65.1	Cje	COG2862	Predicted membrane protein	[S]	POORLY CHARACTERIZED	Function unknown
PB.9684.2	SPAC343.01c	6e-26	90/271(33.21)	84.3	Spo	COG3890	Phosphomevalonate kinase	[I]	METABOLISM	Lipid transport and metabolism
PB.9694.3	alr3757	1e-11	56/218(25.69)	71.6	Nos	COG1215	Glycosyltransferases, probably involved in cell wall biogenesis	[M]	CELLULAR PROCESSES AND SIGNALING	Cell wall/membrane/envelope biogenesis
PB.971.2	SPBC1734.11	1e-78	153/317(48.26)	259	Spo	COG0484	DnaJ-class molecular chaperone with C-terminal Zn finger domain	[O]	CELLULAR PROCESSES AND SIGNALING	Posttranslational modification, protein turnover, chaperones
PB.971.5	aq_703	2e-14	37/116(31.90)	55.1	Aae	COG0484	DnaJ-class molecular chaperone with C-terminal Zn finger domain	[O]	CELLULAR PROCESSES AND SIGNALING	Posttranslational modification, protein turnover, chaperones
PB.9738.2	YOR090c_2	2e-12	60/212(28.30)	72.8	Sce	COG0631	Serine/threonine protein phosphatase	[T]	CELLULAR PROCESSES AND SIGNALING	Signal transduction mechanisms
PB.9755.2	BH3050	1e-69	112/322(34.78)	171	Bha	COG0466	ATP-dependent Lon protease, bacterial type	[O]	CELLULAR PROCESSES AND SIGNALING	Posttranslational modification, protein turnover, chaperones
PB.9755.4	BH3050	2e-94	93/220(42.27)	167	Bha	COG0466	ATP-dependent Lon protease, bacterial type	[O]	CELLULAR PROCESSES AND SIGNALING	Posttranslational modification, protein turnover, chaperones
PB.9755.6	PM1978	8e-38	94/287(32.75)	102	Pmu	COG0466	ATP-dependent Lon protease, bacterial type	[O]	CELLULAR PROCESSES AND SIGNALING	Posttranslational modification, protein turnover, chaperones
PB.9776.1	YDL112w_2	2e-35	63/161(39.13)	137	Sce	COG0566	rRNA methylases	[J]	INFORMATION STORAGE AND PROCESSING	Translation, ribosomal structure and biogenesis
PB.9902.2	SPCC757.11c	1e-07	40/137(29.20)	57.8	Spo	COG0477	Permeases of the major facilitator superfamily	[GEPR]	--	--
PB.9949.1	SPBC1D7.05c	1e-66	124/269(46.10)	233	Spo	COG0515	Serine/threonine protein kinase	[RTKL]	--	--
PB.9962.2	YIL143c	0	338/585(57.78)	665	Sce	COG1061	DNA or RNA helicases of superfamily II	[KL]	--	--
PB.9972.2	Cgl2652	7e-35	77/232(33.19)	103	Cgl	COG0446	Uncharacterized NAD(FAD)-dependent dehydrogenases	[R]	POORLY CHARACTERIZED	General function prediction only
PB.9986.4	YOR332w	3e-11	43/132(32.58)	66.2	Sce	COG1390	Archaeal/vacuolar-type H+-ATPase subunit E	[C]	METABOLISM	Energy production and conversion
PB.9988.2	VC2001	4e-32	61/163(37.42)	117	Vch	COG0676	Uncharacterized enzymes related to aldose 1-epimerase	[G]	METABOLISM	Carbohydrate transport and metabolism
PB.9991.3	YEL056w	3e-08	42/142(29.58)	59.7	Sce	COG2319	FOG: WD40 repeat	[R]	POORLY CHARACTERIZED	General function prediction only
PB.11014.5	BS_pps	1e-23	84/294(28.57)	110	Bsu	COG0574	Phosphoenolpyruvate synthase/pyruvate phosphate dikinase	[G]	METABOLISM	Carbohydrate transport and metabolism
PB.11047.3	PA1611_2	1e-11	34/116(29.31)	67	Pae	COG0784	FOG: CheY-like receiver	[T]	CELLULAR PROCESSES AND SIGNALING	Signal transduction mechanisms
PB.11047.9	sll1296_2	5e-09	26/81(32.10)	59.3	Syn	COG0784	FOG: CheY-like receiver	[T]	CELLULAR PROCESSES AND SIGNALING	Signal transduction mechanisms
PB.11131.1	SPAC19G12.06c	1e-26	50/68(73.53)	107	Spo	COG5262	Histone H2A	[B]	INFORMATION STORAGE AND PROCESSING	Chromatin structure and dynamics
PB.11153.7	all1743	5e-98	141/235(60.00)	285	Nos	COG1028	Dehydrogenases with different specificities (related to short-chain alcohol dehydrogenases)	[IQR]	--	--
PB.11162.1	SPAC3G9.06	1e-115	147/233(63.09)	308	Spo	COG0016	Phenylalanyl-tRNA synthetase alpha subunit	[J]	INFORMATION STORAGE AND PROCESSING	Translation, ribosomal structure and biogenesis
PB.11174.3	PA3687	0	370/838(44.15)	634	Pae	COG2352	Phosphoenolpyruvate carboxylase	[C]	METABOLISM	Energy production and conversion
PB.11186.2	SPAC31G5.09c	4e-45	97/187(51.87)	171	Spo	COG0515	Serine/threonine protein kinase	[RTKL]	--	--
PB.11189.3	all0170	5e-83	93/194(47.94)	189	Nos	COG1304	L-lactate dehydrogenase (FMN-dependent) and related alpha-hydroxy acid dehydrogenases	[C]	METABOLISM	Energy production and conversion
PB.11189.5	all0170	4e-84	124/254(48.82)	247	Nos	COG1304	L-lactate dehydrogenase (FMN-dependent) and related alpha-hydroxy acid dehydrogenases	[C]	METABOLISM	Energy production and conversion
PB.11271.1	mll1975	3e-15	44/124(35.48)	78.2	Mlo	COG0451	Nucleoside-diphosphate-sugar epimerases	[MG]	--	--
PB.11277.1	SPBC119.02	5e-39	65/80(81.25)	146	Spo	COG5078	Ubiquitin-protein ligase	[O]	CELLULAR PROCESSES AND SIGNALING	Posttranslational modification, protein turnover, chaperones
PB.11320.1	ssl0020	3e-35	73/96(76.04)	124	Syn	COG0633	Ferredoxin	[C]	METABOLISM	Energy production and conversion
PB.11323.3	alr3157	1e-71	165/525(31.43)	257	Nos	COG4251	Bacteriophytochrome (light-regulated signal transduction histidine kinase)	[T]	CELLULAR PROCESSES AND SIGNALING	Signal transduction mechanisms
PB.11343.3	SPBC3D6.12	6e-144	276/749(36.85)	464	Spo	COG2319	FOG: WD40 repeat	[R]	POORLY CHARACTERIZED	General function prediction only
PB.11392.4	mll0907	3e-08	28/79(35.44)	60.1	Mlo	COG1226	Kef-type K+ transport systems, predicted NAD-binding component	[P]	METABOLISM	Inorganic ion transport and metabolism
PGSC0003DMT400035609	Rv3685c	2e-23	72/226(31.86)	104	Mtu	COG2124	Cytochrome P450	[Q]	METABOLISM	Secondary metabolites biosynthesis, transport and catabolism
PGSC0003DMT400035627	SPAC15E1.05c	6e-38	63/129(48.84)	139	Spo	COG0615	Cytidylyltransferase	[MI]	--	--
PGSC0003DMT400035747	sll1316	4e-65	111/183(60.66)	205	Syn	COG0723	Rieske Fe-S protein	[C]	METABOLISM	Energy production and conversion
PGSC0003DMT400035882	SPBC13A2.04c	2e-16	119/490(24.29)	84.7	Spo	COG3104	Dipeptide/tripeptide permease	[E]	METABOLISM	Amino acid transport and metabolism
PGSC0003DMT400035981	SPAC1F7.08	1e-17	113/455(24.84)	89	Spo	COG2132	Putative multicopper oxidases	[Q]	METABOLISM	Secondary metabolites biosynthesis, transport and catabolism
PGSC0003DMT400035989	MT2062_2	4e-41	103/278(37.05)	150	MtC	COG1877	Trehalose-6-phosphatase	[G]	METABOLISM	Carbohydrate transport and metabolism
PGSC0003DMT400036055	YPL031c	4e-18	66/233(28.33)	88.6	Sce	COG0515	Serine/threonine protein kinase	[RTKL]	--	--
PGSC0003DMT400036189	alr1450	4e-29	106/445(23.82)	121	Nos	COG2124	Cytochrome P450	[Q]	METABOLISM	Secondary metabolites biosynthesis, transport and catabolism
PGSC0003DMT400036565	PA0147	3e-16	83/314(26.43)	80.1	Pae	COG3491	Isopenicillin N synthase and related dioxygenases	[R]	POORLY CHARACTERIZED	General function prediction only
PGSC0003DMT400036568	mll3081	4e-19	69/180(38.33)	84.7	Mlo	COG1028	Dehydrogenases with different specificities (related to short-chain alcohol dehydrogenases)	[IQR]	--	--
PGSC0003DMT400036690	YDR135c	5e-41	76/174(43.68)	152	Sce	COG1132	ABC-type multidrug transport system, ATPase and permease components	[V]	CELLULAR PROCESSES AND SIGNALING	Defense mechanisms
PGSC0003DMT400036777	alr4993	5e-15	45/136(33.09)	72.8	Nos	COG0494	NTP pyrophosphohydrolases including oxidative damage repair enzymes	[LR]	--	--
PGSC0003DMT400036824	SPAC1F5.09c	1e-16	58/194(29.90)	84.3	Spo	COG0515	Serine/threonine protein kinase	[RTKL]	--	--
PGSC0003DMT400036857	SPBC1D7.05c	1e-37	99/285(34.74)	143	Spo	COG0515	Serine/threonine protein kinase	[RTKL]	--	--
PGSC0003DMT400036942	alr3201	2e-89	132/230(57.39)	272	Nos	COG2227	2-polyprenyl-3-methyl-5-hydroxy-6-metoxy-1,4-benzoquinol methylase	[H]	METABOLISM	Coenzyme transport and metabolism
PGSC0003DMT400036981	asr3342	7e-18	41/79(51.90)	76.6	Nos	COG0236	Acyl carrier protein	[IQ]	--	--
PGSC0003DMT400037002	MA0008	8e-06	21/41(51.22)	47	Mac	COG1916	Uncharacterized homolog of PrgY (pheromone shutdown protein)	[S]	POORLY CHARACTERIZED	Function unknown
PGSC0003DMT400037016	alr2542	2e-76	124/278(44.60)	240	Nos	COG0289	Dihydrodipicolinate reductase	[E]	METABOLISM	Amino acid transport and metabolism
PGSC0003DMT400037050	NMB0933_2	6e-12	29/73(39.73)	65.9	Nme	COG0590	Cytosine/adenosine deaminases	[FJ]	--	--
PGSC0003DMT400037051	NMB0933_2	6e-12	29/73(39.73)	65.9	Nme	COG0590	Cytosine/adenosine deaminases	[FJ]	--	--
PGSC0003DMT400037096	alr4964	4e-12	31/87(35.63)	64.3	Nos	COG0454	Histone acetyltransferase HPA2 and related acetyltransferases	[KR]	--	--
PGSC0003DMT400037148	mlr8483	1e-45	79/153(51.63)	154	Mlo	COG0794	Predicted sugar phosphate isomerase involved in capsule formation	[M]	CELLULAR PROCESSES AND SIGNALING	Cell wall/membrane/envelope biogenesis
PGSC0003DMT400037254	L108994	3e-33	62/136(45.59)	122	Lla	COG0572	Uridine kinase	[F]	METABOLISM	Nucleotide transport and metabolism
PGSC0003DMT400037269	sll1101	5e-41	63/100(63.00)	139	Syn	COG0051	Ribosomal protein S10	[J]	INFORMATION STORAGE AND PROCESSING	Translation, ribosomal structure and biogenesis
PGSC0003DMT400037639	SA1379_1	1e-10	33/75(44.00)	63.2	Sau	COG0705	Uncharacterized membrane protein (homolog of Drosophila rhomboid)	[R]	POORLY CHARACTERIZED	General function prediction only
PGSC0003DMT400037705	all4198	2e-33	79/156(50.64)	123	Nos	COG0200	Ribosomal protein L15	[J]	INFORMATION STORAGE AND PROCESSING	Translation, ribosomal structure and biogenesis
PGSC0003DMT400037716	ECU11g1690	4e-28	52/113(46.02)	110	Ecu	COG5147	Myb superfamily proteins, including transcription factors and mRNA splicing factors	[KAD]	--	--
PGSC0003DMT400037873	SPAC1A6.10	4e-66	156/393(39.69)	224	Spo	COG1179	Dinucleotide-utilizing enzymes involved in molybdopterin and thiamine biosynthesis family 1	[H]	METABOLISM	Coenzyme transport and metabolism
PGSC0003DMT400037996	YPO3561	7e-10	50/191(26.18)	58.5	Ype	COG0625	Glutathione S-transferase	[O]	CELLULAR PROCESSES AND SIGNALING	Posttranslational modification, protein turnover, chaperones
PGSC0003DMT400038139	mll7934	4e-81	136/372(36.56)	259	Mlo	COG2072	Predicted flavoprotein involved in K+ transport	[P]	METABOLISM	Inorganic ion transport and metabolism
PGSC0003DMT400038283	RSc2565	5e-15	51/203(25.12)	72.8	Rso	COG0454	Histone acetyltransferase HPA2 and related acetyltransferases	[KR]	--	--
PGSC0003DMT400038293	RSc2565	9e-15	52/203(25.62)	72.4	Rso	COG0454	Histone acetyltransferase HPA2 and related acetyltransferases	[KR]	--	--
PGSC0003DMT400038296	mlr6209	8e-85	138/350(39.43)	270	Mlo	COG0076	Glutamate decarboxylase and related PLP-dependent proteins	[E]	METABOLISM	Amino acid transport and metabolism
PGSC0003DMT400038297	mlr6209	2e-32	58/157(36.94)	123	Mlo	COG0076	Glutamate decarboxylase and related PLP-dependent proteins	[E]	METABOLISM	Amino acid transport and metabolism
PGSC0003DMT400038414	PA1144	4e-21	110/445(24.72)	97.8	Pae	COG2271	Sugar phosphate permease	[G]	METABOLISM	Carbohydrate transport and metabolism
PGSC0003DMT400038525	YDL168w	6e-90	166/379(43.80)	281	Sce	COG1062	Zn-dependent alcohol dehydrogenases, class III	[C]	METABOLISM	Energy production and conversion
PGSC0003DMT400038535	YAR019c	3e-20	67/218(30.73)	99	Sce	COG0515	Serine/threonine protein kinase	[RTKL]	--	--
PGSC0003DMT400038559	SPAC19A8.13	3e-09	26/51(50.98)	58.9	Spo	COG0724	RNA-binding proteins (RRM domain)	[R]	POORLY CHARACTERIZED	General function prediction only
PGSC0003DMT400038847	slr1761	8e-24	51/112(45.54)	95.1	Syn	COG0545	FKBP-type peptidyl-prolyl cis-trans isomerases 1	[O]	CELLULAR PROCESSES AND SIGNALING	Posttranslational modification, protein turnover, chaperones
PGSC0003DMT400038848	slr1761	4e-25	67/178(37.64)	101	Syn	COG0545	FKBP-type peptidyl-prolyl cis-trans isomerases 1	[O]	CELLULAR PROCESSES AND SIGNALING	Posttranslational modification, protein turnover, chaperones
PGSC0003DMT400038922	alr2449	2e-65	122/289(42.21)	217	Nos	COG1162	Predicted GTPases	[R]	POORLY CHARACTERIZED	General function prediction only
PGSC0003DMT400039090	BH0761	9e-33	62/143(43.36)	124	Bha	COG0624	Acetylornithine deacetylase/Succinyl-diaminopimelate desuccinylase and related deacylases	[E]	METABOLISM	Amino acid transport and metabolism
PGSC0003DMT400039209	all2124_3	1e-31	86/323(26.63)	128	Nos	COG2319	FOG: WD40 repeat	[R]	POORLY CHARACTERIZED	General function prediction only
PGSC0003DMT400039222	CAC0855	3e-21	71/222(31.98)	92.4	Cac	COG0637	Predicted phosphatase/phosphohexomutase	[R]	POORLY CHARACTERIZED	General function prediction only
PGSC0003DMT400039328	SPAC2C4.14c	6e-51	99/261(37.93)	177	Spo	COG0515	Serine/threonine protein kinase	[RTKL]	--	--
PGSC0003DMT400039331	SPAC1D4.13	2e-11	25/43(58.14)	61.2	Spo	COG0515	Serine/threonine protein kinase	[RTKL]	--	--
PGSC0003DMT400039341	alr3658	0	277/478(57.95)	543	Nos	COG0017	Aspartyl/asparaginyl-tRNA synthetases	[J]	INFORMATION STORAGE AND PROCESSING	Translation, ribosomal structure and biogenesis
PGSC0003DMT400003101	all0136	2e-84	155/323(47.99)	266	Nos	COG0539	Ribosomal protein S1	[J]	INFORMATION STORAGE AND PROCESSING	Translation, ribosomal structure and biogenesis
PGSC0003DMT400003146	jhp0067	1e-38	63/88(71.59)	138	jHp	COG0804	Urea amidohydrolase (urease) alpha subunit	[E]	METABOLISM	Amino acid transport and metabolism
PGSC0003DMT400003147	alr3670	9e-168	229/327(70.03)	485	Nos	COG0804	Urea amidohydrolase (urease) alpha subunit	[E]	METABOLISM	Amino acid transport and metabolism
PGSC0003DMT400003150	alr3670	2e-75	115/187(61.50)	241	Nos	COG0804	Urea amidohydrolase (urease) alpha subunit	[E]	METABOLISM	Amino acid transport and metabolism
PGSC0003DMT400003349	ECU11g1690	2e-26	50/101(49.50)	107	Ecu	COG5147	Myb superfamily proteins, including transcription factors and mRNA splicing factors	[KAD]	--	--
PGSC0003DMT400003364	SPAC3A12.14	2e-09	39/126(30.95)	55.8	Spo	COG5126	Ca2+-binding protein (EF-Hand superfamily)	[TZDR]	--	--
PGSC0003DMT400039342	alr3658	2e-100	161/291(55.33)	311	Nos	COG0017	Aspartyl/asparaginyl-tRNA synthetases	[J]	INFORMATION STORAGE AND PROCESSING	Translation, ribosomal structure and biogenesis
PGSC0003DMT400039409	STM3102	9e-08	22/76(28.95)	50.1	Sty	COG1872	Uncharacterized conserved protein	[S]	POORLY CHARACTERIZED	Function unknown
PGSC0003DMT400039489	Rv2349c	5e-19	109/417(26.14)	91.7	Mtu	COG3511	Phospholipase C	[M]	CELLULAR PROCESSES AND SIGNALING	Cell wall/membrane/envelope biogenesis
PGSC0003DMT400039640	RSp0691	2e-96	150/276(54.35)	296	Rso	COG3508	Homogentisate 1,2-dioxygenase	[Q]	METABOLISM	Secondary metabolites biosynthesis, transport and catabolism
PGSC0003DMT400039733	all1743	1e-37	58/86(67.44)	133	Nos	COG1028	Dehydrogenases with different specificities (related to short-chain alcohol dehydrogenases)	[IQR]	--	--
PGSC0003DMT400039743	slr0623	2e-43	63/103(61.17)	145	Syn	COG0526	Thiol-disulfide isomerase and thioredoxins	[OC]	--	--
PGSC0003DMT400039977	PH0726	1e-96	158/305(51.80)	296	Pho	COG0078	Ornithine carbamoyltransferase	[E]	METABOLISM	Amino acid transport and metabolism
PGSC0003DMT400040040	all2056	3e-57	113/297(38.05)	193	Nos	COG0596	Predicted hydrolases or acyltransferases (alpha/beta hydrolase superfamily)	[R]	POORLY CHARACTERIZED	General function prediction only
PGSC0003DMT400040147	ECU11g1690	1e-13	27/53(50.94)	67.8	Ecu	COG5147	Myb superfamily proteins, including transcription factors and mRNA splicing factors	[KAD]	--	--
PGSC0003DMT400040182	YNL030w	3e-47	74/82(90.24)	151	Sce	COG2036	Histones H3 and H4	[B]	INFORMATION STORAGE AND PROCESSING	Chromatin structure and dynamics
PGSC0003DMT400040217	SPAC19G12.06c	2e-38	85/106(80.19)	132	Spo	COG5262	Histone H2A	[B]	INFORMATION STORAGE AND PROCESSING	Chromatin structure and dynamics
PGSC0003DMT400040218	SPAC19G12.06c	2e-38	85/106(80.19)	132	Spo	COG5262	Histone H2A	[B]	INFORMATION STORAGE AND PROCESSING	Chromatin structure and dynamics
PGSC0003DMT400040310	PAB0873	2e-112	186/383(48.56)	341	Pab	COG1473	Metal-dependent amidase/aminoacylase/carboxypeptidase	[R]	POORLY CHARACTERIZED	General function prediction only
PGSC0003DMT400040392	sll1799	9e-74	114/213(53.52)	230	Syn	COG0087	Ribosomal protein L3	[J]	INFORMATION STORAGE AND PROCESSING	Translation, ribosomal structure and biogenesis
PGSC0003DMT400040407	YDL055c	4e-160	220/362(60.77)	459	Sce	COG1208	Nucleoside-diphosphate-sugar pyrophosphorylase involved in lipopolysaccharide biosynthesis/translation initiation factor 2B, gamma/epsilon subunits (eIF-2Bgamma/eIF-2Bepsilon)	[MJ]	--	--
PGSC0003DMT400040588	RSc2594	1e-16	64/204(31.37)	78.6	Rso	COG0625	Glutathione S-transferase	[O]	CELLULAR PROCESSES AND SIGNALING	Posttranslational modification, protein turnover, chaperones
PGSC0003DMT400040715	SPCC31H12.07	2e-158	259/609(42.53)	479	Spo	COG5047	Vesicle coat complex COPII, subunit SEC23	[U]	CELLULAR PROCESSES AND SIGNALING	Intracellular trafficking, secretion, and vesicular transport
PGSC0003DMT400040842	lin1934_1	7e-21	74/246(30.08)	95.1	Lin	COG0515	Serine/threonine protein kinase	[RTKL]	--	--
PGSC0003DMT400040971	SPCC1322.14c_1	5e-10	52/174(29.89)	61.6	Spo	COG5036	SPX domain-containing protein involved in vacuolar polyphosphate accumulation	[P]	METABOLISM	Inorganic ion transport and metabolism
PGSC0003DMT400041157	all1225	2e-87	149/328(45.43)	272	Nos	COG0667	Predicted oxidoreductases (related to aryl-alcohol dehydrogenases)	[C]	METABOLISM	Energy production and conversion
PGSC0003DMT400041341	mll5321	2e-07	27/68(39.71)	55.5	Mlo	COG2844	UTP:GlnB (protein PII) uridylyltransferase	[O]	CELLULAR PROCESSES AND SIGNALING	Posttranslational modification, protein turnover, chaperones
PGSC0003DMT400041342	SPAC3A12.14	2e-27	57/143(39.86)	104	Spo	COG5126	Ca2+-binding protein (EF-Hand superfamily)	[TZDR]	--	--
PGSC0003DMT400041344	BH0579	2e-22	73/255(28.63)	100	Bha	COG2124	Cytochrome P450	[Q]	METABOLISM	Secondary metabolites biosynthesis, transport and catabolism
PGSC0003DMT400041358	SPAPB24D3.10c	2e-78	133/314(42.36)	270	Spo	COG1501	Alpha-glucosidases, family 31 of glycosyl hydrolases	[G]	METABOLISM	Carbohydrate transport and metabolism
PGSC0003DMT400041379	SPAC4F10.20	7e-10	28/86(32.56)	54.3	Spo	COG0695	Glutaredoxin and related proteins	[O]	CELLULAR PROCESSES AND SIGNALING	Posttranslational modification, protein turnover, chaperones
PGSC0003DMT400041380	SPAC4F10.20	1e-09	28/85(32.94)	53.9	Spo	COG0695	Glutaredoxin and related proteins	[O]	CELLULAR PROCESSES AND SIGNALING	Posttranslational modification, protein turnover, chaperones
PGSC0003DMT400041381	SPAC4F10.20	7e-10	28/89(31.46)	54.3	Spo	COG0695	Glutaredoxin and related proteins	[O]	CELLULAR PROCESSES AND SIGNALING	Posttranslational modification, protein turnover, chaperones
PGSC0003DMT400041628	SPAC13G6.03	2e-53	122/305(40.00)	202	Spo	COG1524	Uncharacterized proteins of the AP superfamily	[R]	POORLY CHARACTERIZED	General function prediction only
PGSC0003DMT400041650	CAC1590	1e-111	212/465(45.59)	345	Cac	COG0471	Di- and tricarboxylate transporters	[P]	METABOLISM	Inorganic ion transport and metabolism
PGSC0003DMT400041651	CAC1590	1e-111	212/465(45.59)	345	Cac	COG0471	Di- and tricarboxylate transporters	[P]	METABOLISM	Inorganic ion transport and metabolism
PGSC0003DMT400041686	CAC0855	3e-19	59/215(27.44)	86.3	Cac	COG0637	Predicted phosphatase/phosphohexomutase	[R]	POORLY CHARACTERIZED	General function prediction only
PGSC0003DMT400041689	SPAC1F3.02c	1e-15	64/221(28.96)	81.6	Spo	COG0515	Serine/threonine protein kinase	[RTKL]	--	--
PGSC0003DMT400041729	SPBC15D4.15	1e-47	98/257(38.13)	168	Spo	COG0647	Predicted sugar phosphatases of the HAD superfamily	[G]	METABOLISM	Carbohydrate transport and metabolism
PGSC0003DMT400041833	all2342	1e-66	117/228(51.32)	215	Nos	COG1842	Phage shock protein A (IM30), suppresses sigma54-dependent transcription	[KT]	--	--
PGSC0003DMT400041985	ML2498	8e-19	71/205(34.63)	84.7	Mle	COG1024	Enoyl-CoA hydratase/carnithine racemase	[I]	METABOLISM	Lipid transport and metabolism
PGSC0003DMT400041999	SPBC776.02c	4e-75	105/136(77.21)	232	Spo	COG0639	Diadenosine tetraphosphatase and related serine/threonine protein phosphatases	[T]	CELLULAR PROCESSES AND SIGNALING	Signal transduction mechanisms
PGSC0003DMT400042003	SPCC74.03c	2e-30	55/150(36.67)	118	Spo	COG0515	Serine/threonine protein kinase	[RTKL]	--	--
PGSC0003DMT400042005	YGR052w	4e-07	28/92(30.43)	50.1	Sce	COG0515	Serine/threonine protein kinase	[RTKL]	--	--
PGSC0003DMT400042008	YPO0790	8e-97	169/357(47.34)	298	Ype	COG0667	Predicted oxidoreductases (related to aryl-alcohol dehydrogenases)	[C]	METABOLISM	Energy production and conversion
PGSC0003DMT400042034	SPCC790.03	3e-08	56/185(30.27)	55.5	Spo	COG0705	Uncharacterized membrane protein (homolog of Drosophila rhomboid)	[R]	POORLY CHARACTERIZED	General function prediction only
PGSC0003DMT400042164	STM3915	2e-25	47/106(44.34)	99	Sty	COG0526	Thiol-disulfide isomerase and thioredoxins	[OC]	--	--
PGSC0003DMT400042406	SPAC31G5.14	1e-112	171/378(45.24)	340	Spo	COG0404	Glycine cleavage system T protein (aminomethyltransferase)	[E]	METABOLISM	Amino acid transport and metabolism
PGSC0003DMT400042441	SPCC4B3.13	8e-53	143/484(29.55)	191	Spo	COG0534	Na+-driven multidrug efflux pump	[V]	CELLULAR PROCESSES AND SIGNALING	Defense mechanisms
PGSC0003DMT400042442	SPCC4B3.13	2e-56	143/484(29.55)	201	Spo	COG0534	Na+-driven multidrug efflux pump	[V]	CELLULAR PROCESSES AND SIGNALING	Defense mechanisms
PGSC0003DMT400042488	PA1756	3e-95	129/238(54.20)	293	Pae	COG0175	3'-phosphoadenosine 5'-phosphosulfate sulfotransferase (PAPS reductase)/FAD synthetase and related enzymes	[EH]	--	--
PGSC0003DMT400042499	all0004	1e-114	180/321(56.07)	342	Nos	COG0224	F0F1-type ATP synthase, gamma subunit	[C]	METABOLISM	Energy production and conversion
PGSC0003DMT400042588	PA2199	2e-07	22/59(37.29)	48.9	Pae	COG2084	3-hydroxyisobutyrate dehydrogenase and related beta-hydroxyacid dehydrogenases	[I]	METABOLISM	Lipid transport and metabolism
PGSC0003DMT400042869	all0136	3e-23	75/244(30.74)	101	Nos	COG0539	Ribosomal protein S1	[J]	INFORMATION STORAGE AND PROCESSING	Translation, ribosomal structure and biogenesis
PGSC0003DMT400042918	SPCC188.13c	1e-42	135/397(34.01)	168	Spo	COG0571	dsRNA-specific ribonuclease	[K]	INFORMATION STORAGE AND PROCESSING	Transcription
PGSC0003DMT400042928	BS_gpsA	2e-62	130/333(39.04)	209	Bsu	COG0240	Glycerol-3-phosphate dehydrogenase	[C]	METABOLISM	Energy production and conversion
PGSC0003DMT400003477	slr0574	1e-50	126/442(28.51)	182	Syn	COG2124	Cytochrome P450	[Q]	METABOLISM	Secondary metabolites biosynthesis, transport and catabolism
PGSC0003DMT400003586	ECU03g1170	5e-07	30/100(30.00)	51.2	Ecu	COG5576	Homeodomain-containing transcription factor	[K]	INFORMATION STORAGE AND PROCESSING	Transcription
PGSC0003DMT400003681	YOR272w	2e-49	140/473(29.60)	178	Sce	COG2319	FOG: WD40 repeat	[R]	POORLY CHARACTERIZED	General function prediction only
PGSC0003DMT400043030	alr4094	2e-99	188/435(43.22)	311	Nos	COG1252	NADH dehydrogenase, FAD-containing subunit	[C]	METABOLISM	Energy production and conversion
PGSC0003DMT400043146	YDL006w	4e-32	73/224(32.59)	126	Sce	COG0631	Serine/threonine protein phosphatase	[T]	CELLULAR PROCESSES AND SIGNALING	Signal transduction mechanisms
PGSC0003DMT400043191	BH0579	2e-31	106/433(24.48)	127	Bha	COG2124	Cytochrome P450	[Q]	METABOLISM	Secondary metabolites biosynthesis, transport and catabolism
PGSC0003DMT400043251	ECU03g1170	2e-07	23/53(43.40)	53.1	Ecu	COG5576	Homeodomain-containing transcription factor	[K]	INFORMATION STORAGE AND PROCESSING	Transcription
PGSC0003DMT400043485	all4187	1e-40	70/125(56.00)	139	Nos	COG0103	Ribosomal protein S9	[J]	INFORMATION STORAGE AND PROCESSING	Translation, ribosomal structure and biogenesis
PGSC0003DMT400043490	alr3185	2e-64	102/185(55.14)	206	Nos	COG0321	Lipoate-protein ligase B	[H]	METABOLISM	Coenzyme transport and metabolism
PGSC0003DMT400043567	all1610	6e-11	50/151(33.11)	62.4	Nos	COG0170	Dolichol kinase	[I]	METABOLISM	Lipid transport and metabolism
PGSC0003DMT400043943	slr1563	2e-22	55/142(38.73)	95.1	Syn	COG3001	Fructosamine-3-kinase	[G]	METABOLISM	Carbohydrate transport and metabolism
PGSC0003DMT400044144	SPAC13A11.02c	2e-09	44/183(24.04)	58.5	Spo	COG2124	Cytochrome P450	[Q]	METABOLISM	Secondary metabolites biosynthesis, transport and catabolism
PGSC0003DMT400044202	ssr1604	5e-27	49/78(62.82)	100	Syn	COG0227	Ribosomal protein L28	[J]	INFORMATION STORAGE AND PROCESSING	Translation, ribosomal structure and biogenesis
PGSC0003DMT400044210	SPAC1834.07	2e-30	96/289(33.22)	129	Spo	COG5059	Kinesin-like protein	[Z]	CELLULAR PROCESSES AND SIGNALING	Cytoskeleton
PGSC0003DMT400044220	mll8094	1e-67	117/278(42.09)	228	Mlo	COG0415	Deoxyribodipyrimidine photolyase	[L]	INFORMATION STORAGE AND PROCESSING	Replication, recombination and repair
PGSC0003DMT400044362	ECU11g1690	2e-26	52/104(50.00)	106	Ecu	COG5147	Myb superfamily proteins, including transcription factors and mRNA splicing factors	[KAD]	--	--
PGSC0003DMT400044435	PA4191	2e-23	84/274(30.66)	101	Pae	COG3491	Isopenicillin N synthase and related dioxygenases	[R]	POORLY CHARACTERIZED	General function prediction only
PGSC0003DMT400044441	mlr6892	1e-16	47/103(45.63)	82	Mlo	COG3491	Isopenicillin N synthase and related dioxygenases	[R]	POORLY CHARACTERIZED	General function prediction only
PGSC0003DMT400044536	ECU11g0960	9e-09	25/56(44.64)	52.8	Ecu	COG0515	Serine/threonine protein kinase	[RTKL]	--	--
PGSC0003DMT400044537	YJL095w	1e-15	43/101(42.57)	76.3	Sce	COG0515	Serine/threonine protein kinase	[RTKL]	--	--
PGSC0003DMT400044562	BH3231	5e-10	46/146(31.51)	61.6	Bha	COG2273	Beta-glucanase/Beta-glucan synthetase	[G]	METABOLISM	Carbohydrate transport and metabolism
PGSC0003DMT400044673	Cgl2127_1	7e-19	66/212(31.13)	92	Cgl	COG0515	Serine/threonine protein kinase	[RTKL]	--	--
PGSC0003DMT400044702	BS_gspA	5e-07	54/211(25.59)	53.1	Bsu	COG1442	Lipopolysaccharide biosynthesis proteins, LPS:glycosyltransferases	[M]	CELLULAR PROCESSES AND SIGNALING	Cell wall/membrane/envelope biogenesis
PGSC0003DMT400045180	SPCC663.03	8e-88	146/306(47.71)	290	Spo	COG1132	ABC-type multidrug transport system, ATPase and permease components	[V]	CELLULAR PROCESSES AND SIGNALING	Defense mechanisms
PGSC0003DMT400045300	alr5007	2e-12	27/65(41.54)	68.9	Nos	COG4638	Phenylpropionate dioxygenase and related ring-hydroxylating dioxygenases, large terminal subunit	[PR]	--	--
PGSC0003DMT400045302	alr5007	1e-29	96/342(28.07)	123	Nos	COG4638	Phenylpropionate dioxygenase and related ring-hydroxylating dioxygenases, large terminal subunit	[PR]	--	--
PGSC0003DMT400045386	NMB0012	1e-66	114/246(46.34)	219	Nme	COG0861	Membrane protein TerC, possibly involved in tellurium resistance	[P]	METABOLISM	Inorganic ion transport and metabolism
PGSC0003DMT400045466	ECU11g1050	1e-10	90/389(23.14)	65.9	Ecu	COG3104	Dipeptide/tripeptide permease	[E]	METABOLISM	Amino acid transport and metabolism
PGSC0003DMT400045972	lin1934_1	6e-23	70/216(32.41)	103	Lin	COG0515	Serine/threonine protein kinase	[RTKL]	--	--
PGSC0003DMT400046379	SPCC1223.11	2e-16	65/209(31.10)	82.4	Spo	COG0631	Serine/threonine protein phosphatase	[T]	CELLULAR PROCESSES AND SIGNALING	Signal transduction mechanisms
PGSC0003DMT400046382	YDL006w	2e-26	80/264(30.30)	111	Sce	COG0631	Serine/threonine protein phosphatase	[T]	CELLULAR PROCESSES AND SIGNALING	Signal transduction mechanisms
PGSC0003DMT400046706	all1361	5e-17	48/153(31.37)	80.9	Nos	COG2124	Cytochrome P450	[Q]	METABOLISM	Secondary metabolites biosynthesis, transport and catabolism
PGSC0003DMT400046722	alr4766	1e-20	101/441(22.90)	96.7	Nos	COG2124	Cytochrome P450	[Q]	METABOLISM	Secondary metabolites biosynthesis, transport and catabolism
PGSC0003DMT400003732	YAR019c	3e-08	37/129(28.68)	55.8	Sce	COG0515	Serine/threonine protein kinase	[RTKL]	--	--
PGSC0003DMT400003868	SPBC582.03	2e-47	95/255(37.25)	173	Spo	COG5024	Cyclin	[D]	CELLULAR PROCESSES AND SIGNALING	Cell cycle control, cell division, chromosome partitioning
PGSC0003DMT400003913	PA4477	3e-54	130/372(34.95)	197	Pae	COG1530	Ribonucleases G and E	[J]	INFORMATION STORAGE AND PROCESSING	Translation, ribosomal structure and biogenesis
PGSC0003DMT400003993	VC2649	1e-27	48/80(60.00)	105	Vch	COG1045	Serine acetyltransferase	[E]	METABOLISM	Amino acid transport and metabolism
PGSC0003DMT400046807	SPBC1D7.05c	6e-22	69/211(32.70)	101	Spo	COG0515	Serine/threonine protein kinase	[RTKL]	--	--
PGSC0003DMT400046824	YNL112w	7e-164	234/363(64.46)	483	Sce	COG0513	Superfamily II DNA and RNA helicases	[LKJ]	--	--
PGSC0003DMT400046907	CPn0579	3e-43	84/215(39.07)	151	Cpn	COG1211	4-diphosphocytidyl-2-methyl-D-erithritol synthase	[I]	METABOLISM	Lipid transport and metabolism
PGSC0003DMT400047145	SPBC14F5.05c	3e-160	233/387(60.21)	461	Spo	COG0192	S-adenosylmethionine synthetase	[H]	METABOLISM	Coenzyme transport and metabolism
PGSC0003DMT400047202	TVN0091	1e-23	66/237(27.85)	100	Tvo	COG3643	Glutamate formiminotransferase	[E]	METABOLISM	Amino acid transport and metabolism
PGSC0003DMT400047400	slr1776	1e-64	163/507(32.15)	227	Syn	COG0659	Sulfate permease and related transporters (MFS superfamily)	[P]	METABOLISM	Inorganic ion transport and metabolism
PGSC0003DMT400047407	TM1009	1e-19	42/104(40.38)	84	Tma	COG0656	Aldo/keto reductases, related to diketogulonate reductase	[R]	POORLY CHARACTERIZED	General function prediction only
PGSC0003DMT400047443	SPCC1739.05	4e-09	29/77(37.66)	60.1	Spo	COG2940	Proteins containing SET domain	[R]	POORLY CHARACTERIZED	General function prediction only
PGSC0003DMT400047475	SMc00680	6e-106	178/341(52.20)	320	Sme	COG1064	Zn-dependent alcohol dehydrogenases	[R]	POORLY CHARACTERIZED	General function prediction only
PGSC0003DMT400047494	YAR019c	3e-20	70/265(26.42)	98.6	Sce	COG0515	Serine/threonine protein kinase	[RTKL]	--	--
PGSC0003DMT400047537	slr0574	2e-57	124/429(28.90)	201	Syn	COG2124	Cytochrome P450	[Q]	METABOLISM	Secondary metabolites biosynthesis, transport and catabolism
PGSC0003DMT400047546	YCR011c_2	6e-51	115/279(41.22)	182	Sce	COG1131	ABC-type multidrug transport system, ATPase component	[V]	CELLULAR PROCESSES AND SIGNALING	Defense mechanisms
PGSC0003DMT400047659	alr2741	2e-14	43/133(32.33)	71.2	Nos	COG1357	Uncharacterized low-complexity proteins	[S]	POORLY CHARACTERIZED	Function unknown
PGSC0003DMT400047824	MK1627	4e-29	82/252(32.54)	117	Mka	COG0115	Branched-chain amino acid aminotransferase/4-amino-4-deoxychorismate lyase	[EH]	--	--
PGSC0003DMT400047825	ECU11g1690	4e-33	75/183(40.98)	131	Ecu	COG5147	Myb superfamily proteins, including transcription factors and mRNA splicing factors	[KAD]	--	--
PGSC0003DMT400047869	CPn0680	9e-91	174/425(40.94)	291	Cpn	COG0306	Phosphate/sulphate permeases	[P]	METABOLISM	Inorganic ion transport and metabolism
PGSC0003DMT400047971	SPBC609.03	8e-16	39/89(43.82)	80.9	Spo	COG2319	FOG: WD40 repeat	[R]	POORLY CHARACTERIZED	General function prediction only
PGSC0003DMT400047982	SPBC1D7.05c	6e-33	83/258(32.17)	131	Spo	COG0515	Serine/threonine protein kinase	[RTKL]	--	--
PGSC0003DMT400048014	all4752	3e-115	164/306(53.59)	343	Nos	COG0702	Predicted nucleoside-diphosphate-sugar epimerases	[MG]	--	--
PGSC0003DMT400048050	YPL031c	3e-12	50/152(32.89)	67	Sce	COG0515	Serine/threonine protein kinase	[RTKL]	--	--
PGSC0003DMT400048062	SPBC582.03	1e-50	98/259(37.84)	182	Spo	COG5024	Cyclin	[D]	CELLULAR PROCESSES AND SIGNALING	Cell cycle control, cell division, chromosome partitioning
PGSC0003DMT400048064	PA4198	0	288/545(52.84)	569	Pae	COG0318	Acyl-CoA synthetases (AMP-forming)/AMP-acid ligases II	[IQ]	--	--
PGSC0003DMT400048068	YAR019c	1e-21	61/203(30.05)	102	Sce	COG0515	Serine/threonine protein kinase	[RTKL]	--	--
PGSC0003DMT400048249	AGc2890	1e-32	123/463(26.57)	132	Atu	COG2124	Cytochrome P450	[Q]	METABOLISM	Secondary metabolites biosynthesis, transport and catabolism
PGSC0003DMT400048284	sll0108	7e-63	164/450(36.44)	216	Syn	COG0004	Ammonia permease	[P]	METABOLISM	Inorganic ion transport and metabolism
PGSC0003DMT400048285	sll0108	7e-63	164/450(36.44)	216	Syn	COG0004	Ammonia permease	[P]	METABOLISM	Inorganic ion transport and metabolism
PGSC0003DMT400048533	CC2359	2e-10	45/144(31.25)	60.1	Ccr	COG1446	Asparaginase	[E]	METABOLISM	Amino acid transport and metabolism
PGSC0003DMT400048535	L140856	1e-57	138/434(31.80)	201	Lla	COG0477	Permeases of the major facilitator superfamily	[GEPR]	--	--
PGSC0003DMT400048580	YER165w	3e-06	48/186(25.81)	50.1		COG0724	RNA-binding proteins (RRM domain)	[R]	POORLY CHARACTERIZED	General function prediction only
PGSC0003DMT400048740	SPAPB2B4.04c	2e-114	292/963(30.32)	388	Spo	COG0474	Cation transport ATPase	[P]	METABOLISM	Inorganic ion transport and metabolism
PGSC0003DMT400048873	SPAC664.10	1e-75	170/412(41.26)	266	Spo	COG5059	Kinesin-like protein	[Z]	CELLULAR PROCESSES AND SIGNALING	Cytoskeleton
PGSC0003DMT400049087	YKL024c	8e-46	78/181(43.09)	156	Sce	COG0563	Adenylate kinase and related kinases	[F]	METABOLISM	Nucleotide transport and metabolism
PGSC0003DMT400049096	SSO2278	3e-06	27/80(33.75)	47.4	Sso	COG1051	ADP-ribose pyrophosphatase	[F]	METABOLISM	Nucleotide transport and metabolism
PGSC0003DMT400049392	PA4191	8e-26	74/258(28.68)	108	Pae	COG3491	Isopenicillin N synthase and related dioxygenases	[R]	POORLY CHARACTERIZED	General function prediction only
PGSC0003DMT400049394	VC2544	4e-77	139/341(40.76)	247	Vch	COG0158	Fructose-1,6-bisphosphatase	[G]	METABOLISM	Carbohydrate transport and metabolism
PGSC0003DMT400049395	VC2544	3e-96	156/341(45.75)	297	Vch	COG0158	Fructose-1,6-bisphosphatase	[G]	METABOLISM	Carbohydrate transport and metabolism
PGSC0003DMT400049531	SPAC1F5.09c	2e-19	66/217(30.41)	95.1	Spo	COG0515	Serine/threonine protein kinase	[RTKL]	--	--
PGSC0003DMT400049574	SPBC26H8.01	3e-122	183/295(62.03)	361	Spo	COG1635	Flavoprotein involved in thiazole biosynthesis	[H]	METABOLISM	Coenzyme transport and metabolism
PGSC0003DMT400049594	SPAC664.10	7e-107	198/377(52.52)	351	Spo	COG5059	Kinesin-like protein	[Z]	CELLULAR PROCESSES AND SIGNALING	Cytoskeleton
PGSC0003DMT400049598	sll1807	3e-29	63/104(60.58)	108	Syn	COG0198	Ribosomal protein L24	[J]	INFORMATION STORAGE AND PROCESSING	Translation, ribosomal structure and biogenesis
PGSC0003DMT400049727	SPBC2G2.02_2	2e-38	85/242(35.12)	150	Spo	COG5411	Phosphatidylinositol 5-phosphate phosphatase	[T]	CELLULAR PROCESSES AND SIGNALING	Signal transduction mechanisms
PGSC0003DMT400049841	alr1208	9e-64	104/175(59.43)	202	Nos	COG0233	Ribosome recycling factor	[J]	INFORMATION STORAGE AND PROCESSING	Translation, ribosomal structure and biogenesis
PGSC0003DMT400049886	RSp0365	4e-69	151/493(30.63)	239	Rso	COG2986	Histidine ammonia-lyase	[E]	METABOLISM	Amino acid transport and metabolism
PGSC0003DMT400049914	SPBC119.02	2e-88	119/147(80.95)	260	Spo	COG5078	Ubiquitin-protein ligase	[O]	CELLULAR PROCESSES AND SIGNALING	Posttranslational modification, protein turnover, chaperones
PGSC0003DMT400049915	SPBC119.02	1e-64	90/110(81.82)	197	Spo	COG5078	Ubiquitin-protein ligase	[O]	CELLULAR PROCESSES AND SIGNALING	Posttranslational modification, protein turnover, chaperones
PGSC0003DMT400050076	lin0974	2e-45	91/220(41.36)	158	Lin	COG0120	Ribose 5-phosphate isomerase	[G]	METABOLISM	Carbohydrate transport and metabolism
PGSC0003DMT400050229	YGR209c	2e-12	30/98(30.61)	63.9	Sce	COG0526	Thiol-disulfide isomerase and thioredoxins	[OC]	--	--
PGSC0003DMT400050234	alr0128	0	261/388(67.27)	538	Nos	COG0644	Dehydrogenases (flavoproteins)	[C]	METABOLISM	Energy production and conversion
PGSC0003DMT400050409	SPAC3H5.08c	7e-38	91/268(33.96)	151	Spo	COG2319	FOG: WD40 repeat	[R]	POORLY CHARACTERIZED	General function prediction only
PGSC0003DMT400004092	alr0063	7e-29	56/128(43.75)	108	Nos	COG0858	Ribosome-binding factor A	[J]	INFORMATION STORAGE AND PROCESSING	Translation, ribosomal structure and biogenesis
PGSC0003DMT400004181	all3401	2e-140	253/620(40.81)	434	Nos	COG1166	Arginine decarboxylase (spermidine biosynthesis)	[E]	METABOLISM	Amino acid transport and metabolism
PGSC0003DMT400004191	ECU11g1050	6e-37	123/486(25.31)	145	Ecu	COG3104	Dipeptide/tripeptide permease	[E]	METABOLISM	Amino acid transport and metabolism
PGSC0003DMT400050487	SPCC18.06c	1e-71	123/282(43.62)	229	Spo	COG5228	mRNA deadenylase subunit	[A]	INFORMATION STORAGE AND PROCESSING	RNA processing and modification
PGSC0003DMT400050518	asl0146	2e-33	55/82(67.07)	119	Nos	COG0211	Ribosomal protein L27	[J]	INFORMATION STORAGE AND PROCESSING	Translation, ribosomal structure and biogenesis
PGSC0003DMT400050519	asl0146	2e-33	55/82(67.07)	119	Nos	COG0211	Ribosomal protein L27	[J]	INFORMATION STORAGE AND PROCESSING	Translation, ribosomal structure and biogenesis
PGSC0003DMT400050537	SP2146	2e-54	105/280(37.50)	190	Spn	COG3669	Alpha-L-fucosidase	[G]	METABOLISM	Carbohydrate transport and metabolism
PGSC0003DMT400050664	SPCC794.09c	0	334/446(74.89)	694	Spo	COG5256	Translation elongation factor EF-1alpha (GTPase)	[J]	INFORMATION STORAGE AND PROCESSING	Translation, ribosomal structure and biogenesis
PGSC0003DMT400050752	lin1934_1	3e-10	34/103(33.01)	58.9	Lin	COG0515	Serine/threonine protein kinase	[RTKL]	--	--
PGSC0003DMT400050753	lin1934_1	3e-10	34/103(33.01)	58.9	Lin	COG0515	Serine/threonine protein kinase	[RTKL]	--	--
PGSC0003DMT400051007	RSp0842	1e-10	45/132(34.09)	65.5	Rso	COG4886	Leucine-rich repeat (LRR) protein	[S]	POORLY CHARACTERIZED	Function unknown
PGSC0003DMT400051045	slr0606	2e-15	81/332(24.40)	79	Syn	COG0859	ADP-heptose:LPS heptosyltransferase	[M]	CELLULAR PROCESSES AND SIGNALING	Cell wall/membrane/envelope biogenesis
PGSC0003DMT400051166	PA1756	1e-64	89/155(57.42)	206	Pae	COG0175	3'-phosphoadenosine 5'-phosphosulfate sulfotransferase (PAPS reductase)/FAD synthetase and related enzymes	[EH]	--	--
PGSC0003DMT400051193	RP600	9e-07	33/102(32.35)	50.4	Rpr	COG0607	Rhodanese-related sulfurtransferase	[P]	METABOLISM	Inorganic ion transport and metabolism
PGSC0003DMT400051196	SA0317	3e-24	83/288(28.82)	103	Sau	COG0451	Nucleoside-diphosphate-sugar epimerases	[MG]	--	--
PGSC0003DMT400051208	YDR091c	0	424/611(69.39)	873	Sce	COG1245	Predicted ATPase, RNase L inhibitor (RLI) homolog	[R]	POORLY CHARACTERIZED	General function prediction only
PGSC0003DMT400051375	mlr1410	7e-14	42/118(35.59)	70.1	Mlo	COG0625	Glutathione S-transferase	[O]	CELLULAR PROCESSES AND SIGNALING	Posttranslational modification, protein turnover, chaperones
PGSC0003DMT400051416	RSp0254_2	1e-22	50/113(44.25)	102	Rso	COG2202	FOG: PAS/PAC domain	[T]	CELLULAR PROCESSES AND SIGNALING	Signal transduction mechanisms
PGSC0003DMT400051526	CAC1728_1	2e-23	76/218(34.86)	101	Cac	COG0515	Serine/threonine protein kinase	[RTKL]	--	--
PGSC0003DMT400051730	PA4921	4e-10	78/322(24.22)	62.8	Pae	COG3240	Phospholipase/lecithinase/hemolysin	[IR]	--	--
PGSC0003DMT400051801	slr0426	3e-36	68/155(43.87)	137	Syn	COG0302	GTP cyclohydrolase I	[H]	METABOLISM	Coenzyme transport and metabolism
PGSC0003DMT400051817	asl2061	4e-18	38/76(50.00)	79.7	Nos	COG0762	Predicted integral membrane protein	[S]	POORLY CHARACTERIZED	Function unknown
PGSC0003DMT400051939	BH0698	5e-12	50/153(32.68)	68.9	Bha	COG3866	Pectate lyase	[G]	METABOLISM	Carbohydrate transport and metabolism
PGSC0003DMT400051977	SPAC3C7.06c	9e-50	90/210(42.86)	179	Spo	COG0515	Serine/threonine protein kinase	[RTKL]	--	--
PGSC0003DMT400052185	YPL110c_3	5e-28	68/180(37.78)	113	Sce	COG0584	Glycerophosphoryl diester phosphodiesterase	[C]	METABOLISM	Energy production and conversion
PGSC0003DMT400052202	mll5321	3e-06	27/81(33.33)	52	Mlo	COG2844	UTP:GlnB (protein PII) uridylyltransferase	[O]	CELLULAR PROCESSES AND SIGNALING	Posttranslational modification, protein turnover, chaperones
PGSC0003DMT400052233	SPAC3A12.14	5e-19	44/136(32.35)	81.6	Spo	COG5126	Ca2+-binding protein (EF-Hand superfamily)	[TZDR]	--	--
PGSC0003DMT400052381	MK0798	2e-14	69/258(26.74)	77	Mka	COG0287	Prephenate dehydrogenase	[E]	METABOLISM	Amino acid transport and metabolism
PGSC0003DMT400052463	VC2544	6e-93	158/341(46.33)	288	Vch	COG0158	Fructose-1,6-bisphosphatase	[G]	METABOLISM	Carbohydrate transport and metabolism
PGSC0003DMT400052487	YJL164c	7e-17	54/181(29.83)	83.6	Sce	COG0515	Serine/threonine protein kinase	[RTKL]	--	--
PGSC0003DMT400052608	ppc	0	391/926(42.22)	670	Eco	COG2352	Phosphoenolpyruvate carboxylase	[C]	METABOLISM	Energy production and conversion
PGSC0003DMT400052611	Zppc	2e-38	70/130(53.85)	143	EcZ	COG2352	Phosphoenolpyruvate carboxylase	[C]	METABOLISM	Energy production and conversion
PGSC0003DMT400052738	sll1323	2e-12	40/137(29.20)	64.7	Syn	COG0711	F0F1-type ATP synthase, subunit b	[C]	METABOLISM	Energy production and conversion
PGSC0003DMT400052875	SA0760	1e-42	62/120(51.67)	142	Sau	COG0509	Glycine cleavage system H protein (lipoate-binding)	[E]	METABOLISM	Amino acid transport and metabolism
PGSC0003DMT400052958	YDR477w_1	6e-55	113/259(43.63)	192	Sce	COG0515	Serine/threonine protein kinase	[RTKL]	--	--
PGSC0003DMT400052991	SPAC1556.03	1e-24	80/255(31.37)	103	Spo	COG0631	Serine/threonine protein phosphatase	[T]	CELLULAR PROCESSES AND SIGNALING	Signal transduction mechanisms
PGSC0003DMT400053175	BS_yojK	2e-07	40/136(29.41)	54.7	Bsu	COG1819	Glycosyl transferases, related to UDP-glucuronosyltransferase	[GC]	--	--
PGSC0003DMT400053309	SPAC15E1.05c	1e-38	65/130(50.00)	140	Spo	COG0615	Cytidylyltransferase	[MI]	--	--
PGSC0003DMT400053479	SMc01870	1e-27	73/199(36.68)	110	Sme	COG0580	Glycerol uptake facilitator and related permeases (Major Intrinsic Protein Family)	[G]	METABOLISM	Carbohydrate transport and metabolism
PGSC0003DMT400053531	BS_yitV	5e-10	62/276(22.46)	61.2	Bsu	COG1073	Hydrolases of the alpha/beta superfamily	[R]	POORLY CHARACTERIZED	General function prediction only
PGSC0003DMT400053863	aq_576	2e-18	65/205(31.71)	85.5	Aae	COG0515	Serine/threonine protein kinase	[RTKL]	--	--
PGSC0003DMT400053877	SMc01870	1e-27	74/200(37.00)	110	Sme	COG0580	Glycerol uptake facilitator and related permeases (Major Intrinsic Protein Family)	[G]	METABOLISM	Carbohydrate transport and metabolism
PGSC0003DMT400053882	SMc01870	5e-25	68/186(36.56)	100	Sme	COG0580	Glycerol uptake facilitator and related permeases (Major Intrinsic Protein Family)	[G]	METABOLISM	Carbohydrate transport and metabolism
PGSC0003DMT400054175	YJL005w_1	5e-11	106/322(32.92)	69.3	Sce	COG4886	Leucine-rich repeat (LRR) protein	[S]	POORLY CHARACTERIZED	Function unknown
PGSC0003DMT400004391	sll1808	3e-77	108/177(61.02)	238	Syn	COG0094	Ribosomal protein L5	[J]	INFORMATION STORAGE AND PROCESSING	Translation, ribosomal structure and biogenesis
PGSC0003DMT400004438	YGL171w	3e-112	200/436(45.87)	351	Sce	COG0513	Superfamily II DNA and RNA helicases	[LKJ]	--	--
PGSC0003DMT400004538	mlr1410	2e-12	61/212(28.77)	66.2	Mlo	COG0625	Glutathione S-transferase	[O]	CELLULAR PROCESSES AND SIGNALING	Posttranslational modification, protein turnover, chaperones
PGSC0003DMT400054335	STM1546	2e-06	49/173(28.32)	50.8	Sty	COG0654	2-polyprenyl-6-methoxyphenol hydroxylase and related FAD-dependent oxidoreductases	[HC]	--	--
PGSC0003DMT400054345	all2761	6e-64	113/296(38.18)	211	Nos	COG0596	Predicted hydrolases or acyltransferases (alpha/beta hydrolase superfamily)	[R]	POORLY CHARACTERIZED	General function prediction only
PGSC0003DMT400054453	all0888	7e-14	60/214(28.04)	72	Nos	COG0120	Ribose 5-phosphate isomerase	[G]	METABOLISM	Carbohydrate transport and metabolism
PGSC0003DMT400054455	all0888	1e-17	66/220(30.00)	82.4	Nos	COG0120	Ribose 5-phosphate isomerase	[G]	METABOLISM	Carbohydrate transport and metabolism
PGSC0003DMT400054599	BH2504_1	2e-18	56/166(33.73)	90.1	Bha	COG0515	Serine/threonine protein kinase	[RTKL]	--	--
PGSC0003DMT400054790	slr0536	2e-135	182/346(52.60)	398	Syn	COG0407	Uroporphyrinogen-III decarboxylase	[H]	METABOLISM	Coenzyme transport and metabolism
PGSC0003DMT400054792	SPAC644.07	3e-13	43/140(30.71)	72.4	Spo	COG0465	ATP-dependent Zn proteases	[O]	CELLULAR PROCESSES AND SIGNALING	Posttranslational modification, protein turnover, chaperones
PGSC0003DMT400054837	asr1309	2e-06	31/80(38.75)	45.4	Nos	COG0694	Thioredoxin-like proteins and domains	[O]	CELLULAR PROCESSES AND SIGNALING	Posttranslational modification, protein turnover, chaperones
PGSC0003DMT400054940	SPBC146.14c	0	371/951(39.01)	659	Spo	COG5096	Vesicle coat complex, various subunits	[U]	CELLULAR PROCESSES AND SIGNALING	Intracellular trafficking, secretion, and vesicular transport
PGSC0003DMT400055060	YNL016w	3e-28	62/189(32.80)	115		COG0724	RNA-binding proteins (RRM domain)	[R]	POORLY CHARACTERIZED	General function prediction only
PGSC0003DMT400055092	SPBC15C4.05	2e-65	175/507(34.52)	240	Spo	COG1643	HrpA-like helicases	[L]	INFORMATION STORAGE AND PROCESSING	Replication, recombination and repair
PGSC0003DMT400055203	aq_1969	8e-21	85/346(24.57)	95.9	Aae	COG0436	Aspartate/tyrosine/aromatic aminotransferase	[E]	METABOLISM	Amino acid transport and metabolism
PGSC0003DMT400055255	PA4198	0	261/543(48.07)	539	Pae	COG0318	Acyl-CoA synthetases (AMP-forming)/AMP-acid ligases II	[IQ]	--	--
PGSC0003DMT400055488	RSp0365	2e-69	158/493(32.05)	241	Rso	COG2986	Histidine ammonia-lyase	[E]	METABOLISM	Amino acid transport and metabolism
PGSC0003DMT400055489	RSp0365	4e-31	68/191(35.60)	125	Rso	COG2986	Histidine ammonia-lyase	[E]	METABOLISM	Amino acid transport and metabolism
PGSC0003DMT400055507	all5263	2e-75	116/287(40.42)	241	Nos	COG0568	DNA-directed RNA polymerase, sigma subunit (sigma70/sigma32)	[K]	INFORMATION STORAGE AND PROCESSING	Transcription
PGSC0003DMT400055531	RSp0365	5e-70	159/493(32.25)	243	Rso	COG2986	Histidine ammonia-lyase	[E]	METABOLISM	Amino acid transport and metabolism
PGSC0003DMT400055645	SPBC2A9.03	3e-25	56/146(38.36)	102	Spo	COG2319	FOG: WD40 repeat	[R]	POORLY CHARACTERIZED	General function prediction only
PGSC0003DMT400055753	Cj0762c	1e-13	59/206(28.64)	73.9	Cje	COG0436	Aspartate/tyrosine/aromatic aminotransferase	[E]	METABOLISM	Amino acid transport and metabolism
PGSC0003DMT400055829	ECU11g1130	6e-08	22/59(37.29)	52.8	Ecu	COG5574	RING-finger-containing E3 ubiquitin ligase	[O]	CELLULAR PROCESSES AND SIGNALING	Posttranslational modification, protein turnover, chaperones
PGSC0003DMT400055830	ECU11g1130	6e-08	22/59(37.29)	52.8	Ecu	COG5574	RING-finger-containing E3 ubiquitin ligase	[O]	CELLULAR PROCESSES AND SIGNALING	Posttranslational modification, protein turnover, chaperones
PGSC0003DMT400055851	all0283_3	1e-12	74/298(24.83)	73.6	Nos	COG2319	FOG: WD40 repeat	[R]	POORLY CHARACTERIZED	General function prediction only
PGSC0003DMT400056051	SPBC17D11.02c	1e-07	24/74(32.43)	51.2	Spo	COG5243	HRD ubiquitin ligase complex, ER membrane component	[O]	CELLULAR PROCESSES AND SIGNALING	Posttranslational modification, protein turnover, chaperones
PGSC0003DMT400056094	SPAC1F3.02c	1e-15	66/221(29.86)	82.4	Spo	COG0515	Serine/threonine protein kinase	[RTKL]	--	--
PGSC0003DMT400056272	NMB1473	2e-40	117/397(29.47)	152	Nme	COG0436	Aspartate/tyrosine/aromatic aminotransferase	[E]	METABOLISM	Amino acid transport and metabolism
PGSC0003DMT400056563	SSO2521	2e-21	61/204(29.90)	94.4	Sso	COG0657	Esterase/lipase	[I]	METABOLISM	Lipid transport and metabolism
PGSC0003DMT400056671	slr1761	3e-24	57/127(44.88)	98.6	Syn	COG0545	FKBP-type peptidyl-prolyl cis-trans isomerases 1	[O]	CELLULAR PROCESSES AND SIGNALING	Posttranslational modification, protein turnover, chaperones
PGSC0003DMT400056870	all4131	0	297/400(74.25)	580	Nos	COG0126	3-phosphoglycerate kinase	[G]	METABOLISM	Carbohydrate transport and metabolism
PGSC0003DMT400056896	mll4223	3e-94	154/306(50.33)	289	Mlo	COG0181	Porphobilinogen deaminase	[H]	METABOLISM	Coenzyme transport and metabolism
PGSC0003DMT400056985	YMR214w	2e-13	33/63(52.38)	69.3	Sce	COG0484	DnaJ-class molecular chaperone with C-terminal Zn finger domain	[O]	CELLULAR PROCESSES AND SIGNALING	Posttranslational modification, protein turnover, chaperones
PGSC0003DMT400056986	YMR214w	2e-12	30/63(47.62)	66.2	Sce	COG0484	DnaJ-class molecular chaperone with C-terminal Zn finger domain	[O]	CELLULAR PROCESSES AND SIGNALING	Posttranslational modification, protein turnover, chaperones
PGSC0003DMT400057066	YBL021c	3e-41	64/108(59.26)	140	Sce	COG2036	Histones H3 and H4	[B]	INFORMATION STORAGE AND PROCESSING	Chromatin structure and dynamics
PGSC0003DMT400057095	NMB0560	1e-92	144/278(51.80)	282	Nme	COG1045	Serine acetyltransferase	[E]	METABOLISM	Amino acid transport and metabolism
PGSC0003DMT400057119	SPAC1834.07	1e-59	141/386(36.53)	218	Spo	COG5059	Kinesin-like protein	[Z]	CELLULAR PROCESSES AND SIGNALING	Cytoskeleton
PGSC0003DMT400057126	RSc0541	7e-71	123/286(43.01)	226	Rso	COG1741	Pirin-related protein	[R]	POORLY CHARACTERIZED	General function prediction only
PGSC0003DMT400057137	SPBC1778.06c	9e-126	207/503(41.15)	390	Spo	COG5069	Ca2+-binding actin-bundling protein fimbrin/plastin (EF-Hand superfamily)	[Z]	CELLULAR PROCESSES AND SIGNALING	Cytoskeleton
PGSC0003DMT400057249	all0723	1e-155	242/370(65.41)	450	Nos	COG0012	Predicted GTPase, probable translation factor	[J]	INFORMATION STORAGE AND PROCESSING	Translation, ribosomal structure and biogenesis
PGSC0003DMT400057334	SPBC1D7.05c	1e-17	67/226(29.65)	88.2	Spo	COG0515	Serine/threonine protein kinase	[RTKL]	--	--
PGSC0003DMT400057429	sll0533	4e-33	129/453(28.48)	132	Syn	COG0544	FKBP-type peptidyl-prolyl cis-trans isomerase (trigger factor)	[O]	CELLULAR PROCESSES AND SIGNALING	Posttranslational modification, protein turnover, chaperones
PGSC0003DMT400057647	HI1161	4e-15	48/126(38.10)	71.2	Hin	COG2050	Uncharacterized protein, possibly involved in aromatic compounds catabolism	[Q]	METABOLISM	Secondary metabolites biosynthesis, transport and catabolism
PGSC0003DMT400057709	BS_ywtG	4e-60	150/456(32.89)	209	Bsu	COG0477	Permeases of the major facilitator superfamily	[GEPR]	--	--
PGSC0003DMT400004781	TM1021	6e-08	56/248(22.58)	57	Tma	COG0477	Permeases of the major facilitator superfamily	[GEPR]	--	--
PGSC0003DMT400004981	all1106	3e-77	169/493(34.28)	257	Nos	COG3670	Lignostilbene-alpha,beta-dioxygenase and related enzymes	[Q]	METABOLISM	Secondary metabolites biosynthesis, transport and catabolism
PGSC0003DMT400005107	SPAC869.01	6e-36	66/147(44.90)	133	Spo	COG0154	Asp-tRNAAsn/Glu-tRNAGln amidotransferase A subunit and related amidases	[J]	INFORMATION STORAGE AND PROCESSING	Translation, ribosomal structure and biogenesis
PGSC0003DMT400057878	CC0285_1	1e-07	18/43(41.86)	52.4	Ccr	COG2202	FOG: PAS/PAC domain	[T]	CELLULAR PROCESSES AND SIGNALING	Signal transduction mechanisms
PGSC0003DMT400057882	YCR091w	6e-09	21/46(45.65)	53.1	Sce	COG0515	Serine/threonine protein kinase	[RTKL]	--	--
PGSC0003DMT400057971	slr2033	4e-16	36/87(41.38)	74.3	Syn	COG1773	Rubredoxin	[C]	METABOLISM	Energy production and conversion
PGSC0003DMT400058115	SPAC637.10c	3e-49	102/237(43.04)	171	Spo	COG5148	26S proteasome regulatory complex, subunit RPN10/PSMD4	[O]	CELLULAR PROCESSES AND SIGNALING	Posttranslational modification, protein turnover, chaperones
PGSC0003DMT400058127	SPACUNK12.02c	5e-29	65/158(41.14)	117	Spo	COG0515	Serine/threonine protein kinase	[RTKL]	--	--
PGSC0003DMT400058254	STM1546	8e-23	104/382(27.23)	104	Sty	COG0654	2-polyprenyl-6-methoxyphenol hydroxylase and related FAD-dependent oxidoreductases	[HC]	--	--
PGSC0003DMT400058295	alr0489	2e-151	256/520(49.23)	482	Nos	COG4581	Superfamily II RNA helicase	[L]	INFORMATION STORAGE AND PROCESSING	Replication, recombination and repair
PGSC0003DMT400058325	SPAC15E1.09	3e-10	30/93(32.26)	55.8	Spo	COG0695	Glutaredoxin and related proteins	[O]	CELLULAR PROCESSES AND SIGNALING	Posttranslational modification, protein turnover, chaperones
PGSC0003DMT400058363	CAC1728_1	2e-10	57/199(28.64)	64.3	Cac	COG0515	Serine/threonine protein kinase	[RTKL]	--	--
PGSC0003DMT400058374	alr0799	4e-07	24/104(23.08)	46.6	Nos	COG0278	Glutaredoxin-related protein	[O]	CELLULAR PROCESSES AND SIGNALING	Posttranslational modification, protein turnover, chaperones
PGSC0003DMT400058379	all5305	1e-16	81/321(25.23)	81.6	Nos	COG0702	Predicted nucleoside-diphosphate-sugar epimerases	[MG]	--	--
PGSC0003DMT400058431	SPBC660.15	5e-18	47/180(26.11)	88.6	Spo	COG0724	RNA-binding proteins (RRM domain)	[R]	POORLY CHARACTERIZED	General function prediction only
PGSC0003DMT400058434	SPBC660.15	4e-18	47/180(26.11)	88.2	Spo	COG0724	RNA-binding proteins (RRM domain)	[R]	POORLY CHARACTERIZED	General function prediction only
PGSC0003DMT400058566	mlr6656	8e-34	147/563(26.11)	137	Mlo	COG2303	Choline dehydrogenase and related flavoproteins	[E]	METABOLISM	Amino acid transport and metabolism
PGSC0003DMT400058657	YPL031c	1e-19	69/225(30.67)	92.8	Sce	COG0515	Serine/threonine protein kinase	[RTKL]	--	--
PGSC0003DMT400058778	SPBPI060	5e-73	123/136(90.44)	219	Spo	COG2036	Histones H3 and H4	[B]	INFORMATION STORAGE AND PROCESSING	Chromatin structure and dynamics
PGSC0003DMT400058821	mlr7474	0	397/644(61.65)	780	Mlo	COG1154	Deoxyxylulose-5-phosphate synthase	[HI]	--	--
PGSC0003DMT400059041	CPn1015	1e-42	104/205(50.73)	153	Cpn	COG1055	Na+/H+ antiporter NhaD and related arsenite permeases	[P]	METABOLISM	Inorganic ion transport and metabolism
PGSC0003DMT400059194	tyrS	2e-67	127/289(43.94)	221	Eco	COG0162	Tyrosyl-tRNA synthetase	[J]	INFORMATION STORAGE AND PROCESSING	Translation, ribosomal structure and biogenesis
PGSC0003DMT400059377	SPAC21E11.06	2e-101	164/407(40.29)	315	Spo	COG1184	Translation initiation factor 2B subunit, eIF-2B alpha/beta/delta family	[J]	INFORMATION STORAGE AND PROCESSING	Translation, ribosomal structure and biogenesis
PGSC0003DMT400059387	YOR126c	3e-22	64/200(32.00)	94.7	Sce	COG2755	Lysophospholipase L1 and related esterases	[E]	METABOLISM	Amino acid transport and metabolism
PGSC0003DMT400059624	all2521	7e-115	197/315(62.54)	343	Nos	COG0031	Cysteine synthase	[E]	METABOLISM	Amino acid transport and metabolism
PGSC0003DMT400059944	YOL075c_3	5e-33	101/257(39.30)	132	Sce	COG1131	ABC-type multidrug transport system, ATPase component	[V]	CELLULAR PROCESSES AND SIGNALING	Defense mechanisms
PGSC0003DMT400059966	SPAC7D4.07c	7e-19	36/85(42.35)	81.3	Spo	COG0526	Thiol-disulfide isomerase and thioredoxins	[OC]	--	--
PGSC0003DMT400059967	SPCC736.03c_2	1e-32	53/95(55.79)	118	Spo	COG0072	Phenylalanyl-tRNA synthetase beta subunit	[J]	INFORMATION STORAGE AND PROCESSING	Translation, ribosomal structure and biogenesis
PGSC0003DMT400059982	SPAC3F10.09	4e-82	128/252(50.79)	254	Spo	COG0106	Phosphoribosylformimino-5-aminoimidazole carboxamide ribonucleotide (ProFAR) isomerase	[E]	METABOLISM	Amino acid transport and metabolism
PGSC0003DMT400060046	SPAC56F8.10	4e-165	262/606(43.23)	490	Spo	COG0685	5,10-methylenetetrahydrofolate reductase	[E]	METABOLISM	Amino acid transport and metabolism
PGSC0003DMT400060120	MT3411	1e-11	75/314(23.89)	66.6	MtC	COG0596	Predicted hydrolases or acyltransferases (alpha/beta hydrolase superfamily)	[R]	POORLY CHARACTERIZED	General function prediction only
PGSC0003DMT400060202	YIR026c	1e-10	46/163(28.22)	66.2	Sce	COG2453	Predicted protein-tyrosine phosphatase	[T]	CELLULAR PROCESSES AND SIGNALING	Signal transduction mechanisms
PGSC0003DMT400060296	NMB1860	5e-20	44/72(61.11)	87	Nme	COG0511	Biotin carboxyl carrier protein	[I]	METABOLISM	Lipid transport and metabolism
PGSC0003DMT400060300	SPCC16A11.13	7e-15	36/94(38.30)	74.7	Spo	COG5200	U1 snRNP component, mediates U1 snRNP association with cap-binding complex	[A]	INFORMATION STORAGE AND PROCESSING	RNA processing and modification
PGSC0003DMT400060396	YOR328w_3	2e-69	133/334(39.82)	241	Sce	COG1131	ABC-type multidrug transport system, ATPase component	[V]	CELLULAR PROCESSES AND SIGNALING	Defense mechanisms
PGSC0003DMT400060404	YBR143c	0	280/430(65.12)	585	Sce	COG1503	Peptide chain release factor 1 (eRF1)	[J]	INFORMATION STORAGE AND PROCESSING	Translation, ribosomal structure and biogenesis
PGSC0003DMT400060457	slr1776	1e-09	49/159(30.82)	58.5	Syn	COG0659	Sulfate permease and related transporters (MFS superfamily)	[P]	METABOLISM	Inorganic ion transport and metabolism
PGSC0003DMT400060471	YNL030w	3e-47	74/82(90.24)	151	Sce	COG2036	Histones H3 and H4	[B]	INFORMATION STORAGE AND PROCESSING	Chromatin structure and dynamics
PGSC0003DMT400060472	YNL030w	3e-47	74/82(90.24)	151	Sce	COG2036	Histones H3 and H4	[B]	INFORMATION STORAGE AND PROCESSING	Chromatin structure and dynamics
PGSC0003DMT400060509	YER025w_2	4e-82	121/182(66.48)	254	Sce	COG5257	Translation initiation factor 2, gamma subunit (eIF-2gamma; GTPase)	[J]	INFORMATION STORAGE AND PROCESSING	Translation, ribosomal structure and biogenesis
PGSC0003DMT400060733	YPR035w	5e-143	197/334(58.98)	416	Sce	COG0174	Glutamine synthetase	[E]	METABOLISM	Amino acid transport and metabolism
PGSC0003DMT400060760	SPCC74.03c	3e-22	52/116(44.83)	94	Spo	COG0515	Serine/threonine protein kinase	[RTKL]	--	--
PGSC0003DMT400060914	ECU06g1100i	7e-44	104/263(39.54)	155	Ecu	COG1405	Transcription initiation factor TFIIIB, Brf1 subunit/Transcription initiation factor TFIIB	[K]	INFORMATION STORAGE AND PROCESSING	Transcription
PGSC0003DMT400060952	SPBC32H8.12c	0	324/373(86.86)	696	Spo	COG5277	Actin and related proteins	[Z]	CELLULAR PROCESSES AND SIGNALING	Cytoskeleton
PGSC0003DMT400061014	SPBC1D7.05c	5e-63	121/271(44.65)	218	Spo	COG0515	Serine/threonine protein kinase	[RTKL]	--	--
PGSC0003DMT400061056	CAC0954	5e-27	69/162(42.59)	111	Cac	COG0705	Uncharacterized membrane protein (homolog of Drosophila rhomboid)	[R]	POORLY CHARACTERIZED	General function prediction only
PGSC0003DMT400061282	all4201	3e-58	90/171(52.63)	187	Nos	COG0097	Ribosomal protein L6P/L9E	[J]	INFORMATION STORAGE AND PROCESSING	Translation, ribosomal structure and biogenesis
PGSC0003DMT400005383	YPO0906	3e-35	68/121(56.20)	124	Ype	COG0509	Glycine cleavage system H protein (lipoate-binding)	[E]	METABOLISM	Amino acid transport and metabolism
PGSC0003DMT400061538	SPAC15A10.03c	2e-35	144/578(24.91)	145	Spo	COG0553	Superfamily II DNA/RNA helicases, SNF2 family	[KL]	--	--
PGSC0003DMT400061545	SPAC2F3.15	3e-18	71/214(33.18)	91.7	Spo	COG0515	Serine/threonine protein kinase	[RTKL]	--	--
PGSC0003DMT400061613	ssl0020	1e-44	68/98(69.39)	146	Syn	COG0633	Ferredoxin	[C]	METABOLISM	Energy production and conversion
PGSC0003DMT400061714	SPBC21.06c	4e-18	50/148(33.78)	90.9	Spo	COG0515	Serine/threonine protein kinase	[RTKL]	--	--
PGSC0003DMT400061744	alr2758	4e-23	81/232(34.91)	102	Nos	COG0265	Trypsin-like serine proteases, typically periplasmic, contain C-terminal PDZ domain	[O]	CELLULAR PROCESSES AND SIGNALING	Posttranslational modification, protein turnover, chaperones
PGSC0003DMT400061767	STM0603	5e-82	140/388(36.08)	261	Sty	COG0436	Aspartate/tyrosine/aromatic aminotransferase	[E]	METABOLISM	Amino acid transport and metabolism
PGSC0003DMT400061846	slr1255	1e-114	170/321(52.96)	344	Syn	COG1562	Phytoene/squalene synthetase	[I]	METABOLISM	Lipid transport and metabolism
PGSC0003DMT400061951	YLR377c	2e-106	167/323(51.70)	320	Sce	COG0158	Fructose-1,6-bisphosphatase	[G]	METABOLISM	Carbohydrate transport and metabolism
PGSC0003DMT400061952	YLR377c	2e-31	53/80(66.25)	116	Sce	COG0158	Fructose-1,6-bisphosphatase	[G]	METABOLISM	Carbohydrate transport and metabolism
PGSC0003DMT400062088	PA2587	1e-25	101/377(26.79)	109	Pae	COG0654	2-polyprenyl-6-methoxyphenol hydroxylase and related FAD-dependent oxidoreductases	[HC]	--	--
PGSC0003DMT400062404	YJR106w	6e-08	31/87(35.63)	57.4	Sce	COG0530	Ca2+/Na+ antiporter	[P]	METABOLISM	Inorganic ion transport and metabolism
PGSC0003DMT400062425	DRA0127	1e-70	165/491(33.60)	246	Dra	COG2303	Choline dehydrogenase and related flavoproteins	[E]	METABOLISM	Amino acid transport and metabolism
PGSC0003DMT400062490	SMc02903	5e-47	90/203(44.33)	167	Sme	COG2816	NTP pyrophosphohydrolases containing a Zn-finger, probably nucleic-acid-binding	[L]	INFORMATION STORAGE AND PROCESSING	Replication, recombination and repair
PGSC0003DMT400062598	CPn0032	2e-14	36/65(55.38)	72.8	Cpn	COG0484	DnaJ-class molecular chaperone with C-terminal Zn finger domain	[O]	CELLULAR PROCESSES AND SIGNALING	Posttranslational modification, protein turnover, chaperones
PGSC0003DMT400062599	CPn0032	7e-15	36/65(55.38)	72.8	Cpn	COG0484	DnaJ-class molecular chaperone with C-terminal Zn finger domain	[O]	CELLULAR PROCESSES AND SIGNALING	Posttranslational modification, protein turnover, chaperones
PGSC0003DMT400062960	MA0188	1e-14	94/405(23.21)	80.5	Mac	COG0457	FOG: TPR repeat	[R]	POORLY CHARACTERIZED	General function prediction only
PGSC0003DMT400062992	YDL208w	5e-47	69/132(52.27)	155	Sce	COG1358	Ribosomal protein HS6-type (S12/L30/L7a)	[J]	INFORMATION STORAGE AND PROCESSING	Translation, ribosomal structure and biogenesis
PGSC0003DMT400063133	SPAC2F3.15	1e-73	128/292(43.84)	254	Spo	COG0515	Serine/threonine protein kinase	[RTKL]	--	--
PGSC0003DMT400063352	slr1641	0	457/859(53.20)	872	Syn	COG0542	ATPases with chaperone activity, ATP-binding subunit	[O]	CELLULAR PROCESSES AND SIGNALING	Posttranslational modification, protein turnover, chaperones
PGSC0003DMT400063489	SP0519	1e-08	27/56(48.21)	56.2	Spn	COG0484	DnaJ-class molecular chaperone with C-terminal Zn finger domain	[O]	CELLULAR PROCESSES AND SIGNALING	Posttranslational modification, protein turnover, chaperones
PGSC0003DMT400063554	FN1122_2	3e-08	52/180(28.89)	55.5	Fnu	COG0204	1-acyl-sn-glycerol-3-phosphate acyltransferase	[I]	METABOLISM	Lipid transport and metabolism
PGSC0003DMT400063746	YER089c_1	7e-09	49/160(30.63)	55.5	Sce	COG0631	Serine/threonine protein phosphatase	[T]	CELLULAR PROCESSES AND SIGNALING	Signal transduction mechanisms
PGSC0003DMT400063773	MG019	2e-16	33/67(49.25)	75.5	Mge	COG0484	DnaJ-class molecular chaperone with C-terminal Zn finger domain	[O]	CELLULAR PROCESSES AND SIGNALING	Posttranslational modification, protein turnover, chaperones
PGSC0003DMT400063774	TM0849	2e-16	41/101(40.59)	77.4	Tma	COG0484	DnaJ-class molecular chaperone with C-terminal Zn finger domain	[O]	CELLULAR PROCESSES AND SIGNALING	Posttranslational modification, protein turnover, chaperones
PGSC0003DMT400063787	SPBC1D7.05c	3e-21	70/208(33.65)	99	Spo	COG0515	Serine/threonine protein kinase	[RTKL]	--	--
PGSC0003DMT400064055	alr2074	2e-08	38/121(31.40)	53.5	Nos	COG0346	Lactoylglutathione lyase and related lyases	[E]	METABOLISM	Amino acid transport and metabolism
PGSC0003DMT400064209	SPCC1223.11	6e-07	25/73(34.25)	48.5	Spo	COG0631	Serine/threonine protein phosphatase	[T]	CELLULAR PROCESSES AND SIGNALING	Signal transduction mechanisms
PGSC0003DMT400064222	mlr5192	2e-09	27/79(34.18)	56.6	Mlo	COG2124	Cytochrome P450	[Q]	METABOLISM	Secondary metabolites biosynthesis, transport and catabolism
PGSC0003DMT400064236	SPAC18G6.15	7e-34	88/261(33.72)	130	Spo	COG5217	Microtubule-binding protein involved in cell cycle control	[DZ]	--	--
PGSC0003DMT400064381	sll1807	5e-35	62/104(59.62)	124	Syn	COG0198	Ribosomal protein L24	[J]	INFORMATION STORAGE AND PROCESSING	Translation, ribosomal structure and biogenesis
PGSC0003DMT400064454	aq_1977	2e-54	101/242(41.74)	184	Aae	COG4229	Predicted enolase-phosphatase	[C]	METABOLISM	Energy production and conversion
PGSC0003DMT400064487	SPCC736.13	2e-29	74/251(29.48)	118	Spo	COG1028	Dehydrogenases with different specificities (related to short-chain alcohol dehydrogenases)	[IQR]	--	--
PGSC0003DMT400064582	alr0113	1e-31	56/129(43.41)	117	Nos	COG0454	Histone acetyltransferase HPA2 and related acetyltransferases	[KR]	--	--
PGSC0003DMT400064585	all3040	4e-112	190/367(51.77)	345	Nos	COG1233	Phytoene dehydrogenase and related proteins	[Q]	METABOLISM	Secondary metabolites biosynthesis, transport and catabolism
PGSC0003DMT400064749	ML0028	1e-06	46/175(26.29)	50.4	Mle	COG1678	Putative transcriptional regulator	[K]	INFORMATION STORAGE AND PROCESSING	Transcription
PGSC0003DMT400064806	BS_ywtG	1e-72	157/454(34.58)	243	Bsu	COG0477	Permeases of the major facilitator superfamily	[GEPR]	--	--
PGSC0003DMT400064996	SPBPI060	5e-73	123/136(90.44)	219	Spo	COG2036	Histones H3 and H4	[B]	INFORMATION STORAGE AND PROCESSING	Chromatin structure and dynamics
PGSC0003DMT400065013	PA2611_2	8e-76	123/237(51.90)	240	Pae	COG0007	Uroporphyrinogen-III methylase	[H]	METABOLISM	Coenzyme transport and metabolism
PGSC0003DMT400065091	alr0124_1	5e-14	75/221(33.94)	76.6	Nos	COG4886	Leucine-rich repeat (LRR) protein	[S]	POORLY CHARACTERIZED	Function unknown
PGSC0003DMT400065179	AGc2783	5e-08	34/101(33.66)	54.7	Atu	COG3448	CBS-domain-containing membrane protein	[T]	CELLULAR PROCESSES AND SIGNALING	Signal transduction mechanisms
PGSC0003DMT400065196	ECU11g1050	2e-13	85/373(22.79)	74.7	Ecu	COG3104	Dipeptide/tripeptide permease	[E]	METABOLISM	Amino acid transport and metabolism
PGSC0003DMT400065470	SPCC320.12c	6e-111	158/259(61.00)	332	Spo	COG0515	Serine/threonine protein kinase	[RTKL]	--	--
PGSC0003DMT400065572	SPAC821.12	1e-108	166/350(47.43)	332	Spo	COG0515	Serine/threonine protein kinase	[RTKL]	--	--
PGSC0003DMT400065800	SPCC4G3.08	9e-09	43/149(28.86)	57	Spo	COG0515	Serine/threonine protein kinase	[RTKL]	--	--
PGSC0003DMT400065891	AGc1114	2e-08	39/152(25.66)	54.7	Atu	COG0412	Dienelactone hydrolase and related enzymes	[Q]	METABOLISM	Secondary metabolites biosynthesis, transport and catabolism
PGSC0003DMT400065996	mll8050	1e-15	84/340(24.71)	79.3	Mlo	COG0500	SAM-dependent methyltransferases	[QR]	--	--
PGSC0003DMT400065999	mll5321	2e-06	29/81(35.80)	52.4	Mlo	COG2844	UTP:GlnB (protein PII) uridylyltransferase	[O]	CELLULAR PROCESSES AND SIGNALING	Posttranslational modification, protein turnover, chaperones
PGSC0003DMT400066123	sll0862	2e-26	92/281(32.74)	115	Syn	COG0750	Predicted membrane-associated Zn-dependent proteases 1	[M]	CELLULAR PROCESSES AND SIGNALING	Cell wall/membrane/envelope biogenesis
PGSC0003DMT400066214	BMEI0983	2e-11	43/153(28.10)	64.7	Bme	COG0564	Pseudouridylate synthases, 23S RNA-specific	[J]	INFORMATION STORAGE AND PROCESSING	Translation, ribosomal structure and biogenesis
PGSC0003DMT400066215	BMEI0983	6e-21	72/230(31.30)	91.7	Bme	COG0564	Pseudouridylate synthases, 23S RNA-specific	[J]	INFORMATION STORAGE AND PROCESSING	Translation, ribosomal structure and biogenesis
PGSC0003DMT400066399	alr0607	0	270/533(50.66)	537	Nos	COG0155	Sulfite reductase, beta subunit (hemoprotein)	[P]	METABOLISM	Inorganic ion transport and metabolism
PGSC0003DMT400066715	PA0147	1e-08	33/93(35.48)	54.7	Pae	COG3491	Isopenicillin N synthase and related dioxygenases	[R]	POORLY CHARACTERIZED	General function prediction only
PGSC0003DMT400067002	SPBC530.12c_1	6e-22	55/145(37.93)	93.2	Spo	COG1075	Predicted acetyltransferases and hydrolases with the alpha/beta hydrolase fold	[R]	POORLY CHARACTERIZED	General function prediction only
PGSC0003DMT400067084	MYPU_3300	1e-08	38/104(36.54)	53.5	Mpu	COG0261	Ribosomal protein L21	[J]	INFORMATION STORAGE AND PROCESSING	Translation, ribosomal structure and biogenesis
PGSC0003DMT400067333	ECU09g0460	5e-12	51/143(35.66)	68.2	Ecu	COG4886	Leucine-rich repeat (LRR) protein	[S]	POORLY CHARACTERIZED	Function unknown
PGSC0003DMT400067451	all4358	2e-51	98/177(55.37)	173	Nos	COG0740	Protease subunit of ATP-dependent Clp proteases	[OU]	--	--
PGSC0003DMT400067467	BS_yngF	5e-60	116/228(50.88)	194	Bsu	COG1024	Enoyl-CoA hydratase/carnithine racemase	[I]	METABOLISM	Lipid transport and metabolism
PGSC0003DMT400067516	Cgl1989	5e-07	43/103(41.75)	49.3	Cgl	COG0335	Ribosomal protein L19	[J]	INFORMATION STORAGE AND PROCESSING	Translation, ribosomal structure and biogenesis
PGSC0003DMT400067570	all5179	9e-43	66/130(50.77)	145	Nos	COG4122	Predicted O-methyltransferase	[R]	POORLY CHARACTERIZED	General function prediction only
PGSC0003DMT400067617	slr1761	3e-27	60/118(50.85)	107	Syn	COG0545	FKBP-type peptidyl-prolyl cis-trans isomerases 1	[O]	CELLULAR PROCESSES AND SIGNALING	Posttranslational modification, protein turnover, chaperones
PGSC0003DMT400067637	all4285	1e-19	48/132(36.36)	87	Nos	COG0477	Permeases of the major facilitator superfamily	[GEPR]	--	--
PGSC0003DMT400067684	BS_yojK	4e-07	38/140(27.14)	53.9	Bsu	COG1819	Glycosyl transferases, related to UDP-glucuronosyltransferase	[GC]	--	--
PGSC0003DMT400067834	SPCC320.12c	8e-26	75/199(37.69)	109	Spo	COG0515	Serine/threonine protein kinase	[RTKL]	--	--
PGSC0003DMT400067883	BS_ywtG	3e-67	146/432(33.80)	229	Bsu	COG0477	Permeases of the major facilitator superfamily	[GEPR]	--	--
PGSC0003DMT400067884	BS_ywtG	3e-67	146/432(33.80)	229	Bsu	COG0477	Permeases of the major facilitator superfamily	[GEPR]	--	--
PGSC0003DMT400068025	ECU11g1050	7e-23	109/490(22.24)	104	Ecu	COG3104	Dipeptide/tripeptide permease	[E]	METABOLISM	Amino acid transport and metabolism
PGSC0003DMT400068047	mll6943	9e-16	68/210(32.38)	75.9	Mlo	COG0580	Glycerol uptake facilitator and related permeases (Major Intrinsic Protein Family)	[G]	METABOLISM	Carbohydrate transport and metabolism
PGSC0003DMT400068077	SPBC17D11.08	7e-52	125/366(34.15)	182	Spo	COG2319	FOG: WD40 repeat	[R]	POORLY CHARACTERIZED	General function prediction only
PGSC0003DMT400068120	SPCC737.07c	1e-73	213/658(32.37)	259	Spo	COG1112	Superfamily I DNA and RNA helicases and helicase subunits	[L]	INFORMATION STORAGE AND PROCESSING	Replication, recombination and repair
PGSC0003DMT400068272	SPAC343.15	2e-49	97/272(35.66)	176	Spo	COG0324	tRNA delta(2)-isopentenylpyrophosphate transferase	[J]	INFORMATION STORAGE AND PROCESSING	Translation, ribosomal structure and biogenesis
PGSC0003DMT400068321	all8511	3e-30	64/158(40.51)	116	Nos	COG1073	Hydrolases of the alpha/beta superfamily	[R]	POORLY CHARACTERIZED	General function prediction only
PGSC0003DMT400068480	slr1030	4e-162	257/342(75.15)	467	Syn	COG1239	Mg-chelatase subunit ChlI	[H]	METABOLISM	Coenzyme transport and metabolism
PGSC0003DMT400068681	SPy1682	4e-06	66/236(27.97)	49.3	Spy	COG0580	Glycerol uptake facilitator and related permeases (Major Intrinsic Protein Family)	[G]	METABOLISM	Carbohydrate transport and metabolism
PGSC0003DMT400068808	FN0178	5e-09	31/74(41.89)	55.1	Fnu	COG0666	FOG: Ankyrin repeat	[R]	POORLY CHARACTERIZED	General function prediction only
PGSC0003DMT400068849	VNG1464G_1	9e-25	50/116(43.10)	103	Hbs	COG2202	FOG: PAS/PAC domain	[T]	CELLULAR PROCESSES AND SIGNALING	Signal transduction mechanisms
PGSC0003DMT400068851	VNG1464G_1	4e-24	50/116(43.10)	102	Hbs	COG2202	FOG: PAS/PAC domain	[T]	CELLULAR PROCESSES AND SIGNALING	Signal transduction mechanisms
PGSC0003DMT400069033	STM0233	5e-35	96/248(38.71)	136	Sty	COG3979	Uncharacterized protein contain chitin-binding domain type 3	[R]	POORLY CHARACTERIZED	General function prediction only
PGSC0003DMT400069034	STM0233	6e-30	86/217(39.63)	122	Sty	COG3979	Uncharacterized protein contain chitin-binding domain type 3	[R]	POORLY CHARACTERIZED	General function prediction only
PGSC0003DMT400069041	SPAC22F8.10c	2e-60	93/144(64.58)	207	Spo	COG5182	Splicing factor 3b, subunit 2	[A]	INFORMATION STORAGE AND PROCESSING	RNA processing and modification
PGSC0003DMT400069157	SPCC320.08	1e-33	83/208(39.90)	128	Spo	COG0697	Permeases of the drug/metabolite transporter (DMT) superfamily	[GER]	--	--
PGSC0003DMT400069179	SPBC17G9.03c	0	295/541(54.53)	597	Spo	COG1190	Lysyl-tRNA synthetase (class II)	[J]	INFORMATION STORAGE AND PROCESSING	Translation, ribosomal structure and biogenesis
PGSC0003DMT400069189	alr4831	1e-107	171/353(48.44)	325	Nos	COG0451	Nucleoside-diphosphate-sugar epimerases	[MG]	--	--
PGSC0003DMT400069191	alr4831	2e-114	171/322(53.11)	341	Nos	COG0451	Nucleoside-diphosphate-sugar epimerases	[MG]	--	--
PGSC0003DMT400069193	alr4831	2e-09	24/55(43.64)	54.7	Nos	COG0451	Nucleoside-diphosphate-sugar epimerases	[MG]	--	--
PGSC0003DMT400069352	BH1654	4e-54	88/147(59.86)	175	Bha	COG0105	Nucleoside diphosphate kinase	[F]	METABOLISM	Nucleotide transport and metabolism
PGSC0003DMT400069357	YJR009c	9e-158	228/331(68.88)	451	Sce	COG0057	Glyceraldehyde-3-phosphate dehydrogenase/erythrose-4-phosphate dehydrogenase	[G]	METABOLISM	Carbohydrate transport and metabolism
PGSC0003DMT400069506	all3184	4e-45	89/213(41.78)	157	Nos	COG1544	Ribosome-associated protein Y (PSrp-1)	[J]	INFORMATION STORAGE AND PROCESSING	Translation, ribosomal structure and biogenesis
PGSC0003DMT400069531	SPAC144.13c	8e-60	94/187(50.27)	200	Spo	COG2319	FOG: WD40 repeat	[R]	POORLY CHARACTERIZED	General function prediction only
PGSC0003DMT400069532	SPAC821.08c	3e-95	180/415(43.37)	301	Spo	COG2319	FOG: WD40 repeat	[R]	POORLY CHARACTERIZED	General function prediction only
PGSC0003DMT400069555	all5263	1e-44	111/310(35.81)	165	Nos	COG0568	DNA-directed RNA polymerase, sigma subunit (sigma70/sigma32)	[K]	INFORMATION STORAGE AND PROCESSING	Transcription
PGSC0003DMT400069799	alr4745	0	313/478(65.48)	590	Nos	COG1249	Pyruvate/2-oxoglutarate dehydrogenase complex, dihydrolipoamide dehydrogenase (E3) component, and related enzymes	[C]	METABOLISM	Energy production and conversion
PGSC0003DMT400069823	YDR477w_1	4e-87	140/317(44.16)	275	Sce	COG0515	Serine/threonine protein kinase	[RTKL]	--	--
PGSC0003DMT400069883	SPCC1223.11	3e-34	90/250(36.00)	134	Spo	COG0631	Serine/threonine protein phosphatase	[T]	CELLULAR PROCESSES AND SIGNALING	Signal transduction mechanisms
PGSC0003DMT400069974	alr3157	2e-65	163/554(29.42)	239	Nos	COG4251	Bacteriophytochrome (light-regulated signal transduction histidine kinase)	[T]	CELLULAR PROCESSES AND SIGNALING	Signal transduction mechanisms
PGSC0003DMT400070043	CC0797	4e-75	138/308(44.81)	251	Ccr	COG1472	Beta-glucosidase-related glycosidases	[G]	METABOLISM	Carbohydrate transport and metabolism
PGSC0003DMT400070154	all2508	0	446/602(74.09)	874	Nos	COG0481	Membrane GTPase LepA	[M]	CELLULAR PROCESSES AND SIGNALING	Cell wall/membrane/envelope biogenesis
PGSC0003DMT400070176	all4365	0	908/1336(67.96)	1902	Nos	COG1429	Cobalamin biosynthesis protein CobN and related Mg-chelatases	[H]	METABOLISM	Coenzyme transport and metabolism
PGSC0003DMT400070265	BH3163_1	7e-83	171/499(34.27)	270	Bha	COG0469	Pyruvate kinase	[G]	METABOLISM	Carbohydrate transport and metabolism
PGSC0003DMT400070317	AGc2890	1e-25	67/227(29.52)	111	Atu	COG2124	Cytochrome P450	[Q]	METABOLISM	Secondary metabolites biosynthesis, transport and catabolism
PGSC0003DMT400070348	SPCC330.10	1e-20	57/146(39.04)	92	Spo	COG0500	SAM-dependent methyltransferases	[QR]	--	--
PGSC0003DMT400070359	SPCC576.15c	5e-32	60/130(46.15)	124	Spo	COG0515	Serine/threonine protein kinase	[RTKL]	--	--
PGSC0003DMT400070703	YJL078c_1	4e-24	56/135(41.48)	96.7	Sce	COG2340	Uncharacterized protein with SCP/PR1 domains	[S]	POORLY CHARACTERIZED	Function unknown
PGSC0003DMT400070920	slr1516	1e-70	112/193(58.03)	221	Syn	COG0605	Superoxide dismutase	[P]	METABOLISM	Inorganic ion transport and metabolism
PGSC0003DMT400070975	slr0536	8e-156	209/337(62.02)	449	Syn	COG0407	Uroporphyrinogen-III decarboxylase	[H]	METABOLISM	Coenzyme transport and metabolism
PGSC0003DMT400071045	PA0147	2e-25	84/305(27.54)	106	Pae	COG3491	Isopenicillin N synthase and related dioxygenases	[R]	POORLY CHARACTERIZED	General function prediction only
PGSC0003DMT400071160	all4190	7e-51	78/116(67.24)	165	Nos	COG0203	Ribosomal protein L17	[J]	INFORMATION STORAGE AND PROCESSING	Translation, ribosomal structure and biogenesis
PGSC0003DMT400071161	all4190	6e-51	78/116(67.24)	165	Nos	COG0203	Ribosomal protein L17	[J]	INFORMATION STORAGE AND PROCESSING	Translation, ribosomal structure and biogenesis
PGSC0003DMT400071599	slr0739	7e-90	166/293(56.66)	278	Syn	COG0142	Geranylgeranyl pyrophosphate synthase	[H]	METABOLISM	Coenzyme transport and metabolism
PGSC0003DMT400071616	SPAC56F8.03	0	341/617(55.27)	662	Spo	COG0532	Translation initiation factor 2 (IF-2; GTPase)	[J]	INFORMATION STORAGE AND PROCESSING	Translation, ribosomal structure and biogenesis
PGSC0003DMT400071761	YFL041w	1e-44	145/500(29.00)	169	Sce	COG2132	Putative multicopper oxidases	[Q]	METABOLISM	Secondary metabolites biosynthesis, transport and catabolism
PGSC0003DMT400006464	lin0265	3e-94	154/336(45.83)	293	Lin	COG1066	Predicted ATP-dependent serine protease	[O]	CELLULAR PROCESSES AND SIGNALING	Posttranslational modification, protein turnover, chaperones
PGSC0003DMT400006466	NMB0782	7e-34	76/196(38.78)	128	Nme	COG1066	Predicted ATP-dependent serine protease	[O]	CELLULAR PROCESSES AND SIGNALING	Posttranslational modification, protein turnover, chaperones
PGSC0003DMT400006561	SPAC1D4.10	8e-54	170/557(30.52)	198	Spo	COG1234	Metal-dependent hydrolases of the beta-lactamase superfamily III	[R]	POORLY CHARACTERIZED	General function prediction only
PGSC0003DMT400006562	SPAC1D4.10	3e-12	54/168(32.14)	71.6	Spo	COG1234	Metal-dependent hydrolases of the beta-lactamase superfamily III	[R]	POORLY CHARACTERIZED	General function prediction only
PGSC0003DMT400006563	SPAC1D4.10	8e-54	170/557(30.52)	198	Spo	COG1234	Metal-dependent hydrolases of the beta-lactamase superfamily III	[R]	POORLY CHARACTERIZED	General function prediction only
PGSC0003DMT400006565	SPAC1D4.10	9e-65	199/662(30.06)	234	Spo	COG1234	Metal-dependent hydrolases of the beta-lactamase superfamily III	[R]	POORLY CHARACTERIZED	General function prediction only
PGSC0003DMT400006578	SPAC630.09c	6e-48	103/269(38.29)	170	Spo	COG4240	Predicted kinase	[R]	POORLY CHARACTERIZED	General function prediction only
PGSC0003DMT400000009	SPCC330.07c	1e-16	65/231(28.14)	84.7	Spo	COG0477	Permeases of the major facilitator superfamily	[GEPR]	--	--
PGSC0003DMT400000064	APE1179	8e-27	93/315(29.52)	110	Ape	COG1091	dTDP-4-dehydrorhamnose reductase	[M]	CELLULAR PROCESSES AND SIGNALING	Cell wall/membrane/envelope biogenesis
PGSC0003DMT400000089	alr5285	5e-103	162/317(51.10)	324	Nos	COG0825	Acetyl-CoA carboxylase alpha subunit	[I]	METABOLISM	Lipid transport and metabolism
PGSC0003DMT400000152	CC1962	4e-06	60/206(29.13)	49.7	Ccr	COG0560	Phosphoserine phosphatase	[E]	METABOLISM	Amino acid transport and metabolism
PGSC0003DMT400000155	slr1842	6e-88	138/263(52.47)	271	Syn	COG0031	Cysteine synthase	[E]	METABOLISM	Amino acid transport and metabolism
PGSC0003DMT400072036	ECU11g1050	5e-12	67/276(24.28)	68.9	Ecu	COG3104	Dipeptide/tripeptide permease	[E]	METABOLISM	Amino acid transport and metabolism
PGSC0003DMT400072154	sll0862	2e-62	134/354(37.85)	216	Syn	COG0750	Predicted membrane-associated Zn-dependent proteases 1	[M]	CELLULAR PROCESSES AND SIGNALING	Cell wall/membrane/envelope biogenesis
PGSC0003DMT400072204	PAB1085	1e-20	52/146(35.62)	90.1	Pab	COG1028	Dehydrogenases with different specificities (related to short-chain alcohol dehydrogenases)	[IQR]	--	--
PGSC0003DMT400072211	SPBC582.03	7e-50	105/265(39.62)	181	Spo	COG5024	Cyclin	[D]	CELLULAR PROCESSES AND SIGNALING	Cell cycle control, cell division, chromosome partitioning
PGSC0003DMT400072480	SPAC1F7.01c	5e-98	340/1254(27.11)	348	Spo	COG2183	Transcriptional accessory protein	[K]	INFORMATION STORAGE AND PROCESSING	Transcription
PGSC0003DMT400072569	alr4641	9e-110	148/192(77.08)	321	Nos	COG0450	Peroxiredoxin	[O]	CELLULAR PROCESSES AND SIGNALING	Posttranslational modification, protein turnover, chaperones
PGSC0003DMT400072625	SPAC1805.15c	1e-37	92/297(30.98)	151	Spo	COG5021	Ubiquitin-protein ligase	[O]	CELLULAR PROCESSES AND SIGNALING	Posttranslational modification, protein turnover, chaperones
PGSC0003DMT400072641	CC3394	2e-54	90/162(55.56)	177	Ccr	COG0678	Peroxiredoxin	[O]	CELLULAR PROCESSES AND SIGNALING	Posttranslational modification, protein turnover, chaperones
PGSC0003DMT400072783	all0316	6e-54	108/298(36.24)	184	Nos	COG0596	Predicted hydrolases or acyltransferases (alpha/beta hydrolase superfamily)	[R]	POORLY CHARACTERIZED	General function prediction only
PGSC0003DMT400072898	alr4386	2e-67	117/291(40.21)	223	Nos	COG0294	Dihydropteroate synthase and related enzymes	[H]	METABOLISM	Coenzyme transport and metabolism
PGSC0003DMT400072901	SPCC16C4.10	2e-44	91/235(38.72)	155	Spo	COG0363	6-phosphogluconolactonase/Glucosamine-6-phosphate isomerase/deaminase	[G]	METABOLISM	Carbohydrate transport and metabolism
PGSC0003DMT400072962	sll1356	8e-121	200/406(49.26)	382	Syn	COG0058	Glucan phosphorylase	[G]	METABOLISM	Carbohydrate transport and metabolism
PGSC0003DMT400073092	SPAC1687.15	2e-139	191/333(57.36)	407	Spo	COG0515	Serine/threonine protein kinase	[RTKL]	--	--
PGSC0003DMT400073231	SPAC23C11.16	2e-11	47/152(30.92)	69.3	Spo	COG0515	Serine/threonine protein kinase	[RTKL]	--	--
PGSC0003DMT400073291	YDR477w_1	4e-76	131/350(37.43)	248	Sce	COG0515	Serine/threonine protein kinase	[RTKL]	--	--
PGSC0003DMT400073469	ECU11g1180	3e-38	155/529(29.30)	155	Ecu	COG1502	Phosphatidylserine/phosphatidylglycerophosphate/cardiolipin synthases and related enzymes	[I]	METABOLISM	Lipid transport and metabolism
PGSC0003DMT400073562	alr4100	9e-31	80/240(33.33)	119	Nos	COG1512	Beta-propeller domains of methanol dehydrogenase type	[R]	POORLY CHARACTERIZED	General function prediction only
PGSC0003DMT400073678	BH2504_1	2e-21	69/211(32.70)	98.6	Bha	COG0515	Serine/threonine protein kinase	[RTKL]	--	--
PGSC0003DMT400074028	BH1923	5e-89	168/477(35.22)	285	Bha	COG2723	Beta-glucosidase/6-phospho-beta-glucosidase/beta-galactosidase	[G]	METABOLISM	Carbohydrate transport and metabolism
PGSC0003DMT400074098	SPAC3A12.14	1e-22	45/138(32.61)	91.7	Spo	COG5126	Ca2+-binding protein (EF-Hand superfamily)	[TZDR]	--	--
PGSC0003DMT400074192	SPBC660.15	9e-49	77/181(42.54)	178	Spo	COG0724	RNA-binding proteins (RRM domain)	[R]	POORLY CHARACTERIZED	General function prediction only
PGSC0003DMT400074377	SPAC926.04c	5e-161	252/379(66.49)	476	Spo	COG0326	Molecular chaperone, HSP90 family	[O]	CELLULAR PROCESSES AND SIGNALING	Posttranslational modification, protein turnover, chaperones
PGSC0003DMT400074496	Cj1411c	7e-22	107/392(27.30)	100	Cje	COG2124	Cytochrome P450	[Q]	METABOLISM	Secondary metabolites biosynthesis, transport and catabolism
PGSC0003DMT400074567	SPAC644.07	9e-26	71/223(31.84)	111	Spo	COG0465	ATP-dependent Zn proteases	[O]	CELLULAR PROCESSES AND SIGNALING	Posttranslational modification, protein turnover, chaperones
PGSC0003DMT400074709	mlr6209	4e-86	141/350(40.29)	273	Mlo	COG0076	Glutamate decarboxylase and related PLP-dependent proteins	[E]	METABOLISM	Amino acid transport and metabolism
PGSC0003DMT400074719	mlr6209	4e-86	140/350(40.00)	273	Mlo	COG0076	Glutamate decarboxylase and related PLP-dependent proteins	[E]	METABOLISM	Amino acid transport and metabolism
PGSC0003DMT400075101	BS_yrhJ_1	2e-15	60/210(28.57)	80.1	Bsu	COG2124	Cytochrome P450	[Q]	METABOLISM	Secondary metabolites biosynthesis, transport and catabolism
PGSC0003DMT400075285	SA0023	4e-16	46/148(31.08)	75.1	Sau	COG1576	Uncharacterized conserved protein	[S]	POORLY CHARACTERIZED	Function unknown
PGSC0003DMT400075308	Cj1022c	3e-07	35/103(33.98)	50.1	Cje	COG2862	Predicted membrane protein	[S]	POORLY CHARACTERIZED	Function unknown
PGSC0003DMT400006726	STM1566	1e-128	241/551(43.74)	396	Sty	COG0281	Malic enzyme	[C]	METABOLISM	Energy production and conversion
PGSC0003DMT400006731	YOR328w_3	4e-73	137/338(40.53)	251	Sce	COG1131	ABC-type multidrug transport system, ATPase component	[V]	CELLULAR PROCESSES AND SIGNALING	Defense mechanisms
PGSC0003DMT400006921	SPAC8C9.14_1	8e-20	43/100(43.00)	92.8	Spo	COG5169	Heat shock transcription factor	[K]	INFORMATION STORAGE AND PROCESSING	Transcription
PGSC0003DMT400075534	SMc00713	3e-15	37/86(43.02)	70.9	Sme	COG3703	Uncharacterized protein involved in cation transport	[P]	METABOLISM	Inorganic ion transport and metabolism
PGSC0003DMT400075536	AGl2432	7e-21	58/181(32.04)	90.1	Atu	COG3703	Uncharacterized protein involved in cation transport	[P]	METABOLISM	Inorganic ion transport and metabolism
PGSC0003DMT400075576	SPCC320.12c	3e-111	157/259(60.62)	332	Spo	COG0515	Serine/threonine protein kinase	[RTKL]	--	--
PGSC0003DMT400075608	sll1342	2e-143	229/336(68.15)	419	Syn	COG0057	Glyceraldehyde-3-phosphate dehydrogenase/erythrose-4-phosphate dehydrogenase	[G]	METABOLISM	Carbohydrate transport and metabolism
PGSC0003DMT400075718	SPBC15C4.02	4e-32	85/291(29.21)	129	Spo	COG0661	Predicted unusual protein kinase	[R]	POORLY CHARACTERIZED	General function prediction only
PGSC0003DMT400076096	sll1629	5e-153	220/433(50.81)	451	Syn	COG0415	Deoxyribodipyrimidine photolyase	[L]	INFORMATION STORAGE AND PROCESSING	Replication, recombination and repair
PGSC0003DMT400076251	BH0698	1e-12	49/153(32.03)	71.2	Bha	COG3866	Pectate lyase	[G]	METABOLISM	Carbohydrate transport and metabolism
PGSC0003DMT400076326	SPAC144.13c	3e-121	205/464(44.18)	372	Spo	COG2319	FOG: WD40 repeat	[R]	POORLY CHARACTERIZED	General function prediction only
PGSC0003DMT400076389	all4199	8e-35	62/106(58.49)	128	Nos	COG0098	Ribosomal protein S5	[J]	INFORMATION STORAGE AND PROCESSING	Translation, ribosomal structure and biogenesis
PGSC0003DMT400076420	ECU11g1130	3e-07	30/94(31.91)	51.2	Ecu	COG5574	RING-finger-containing E3 ubiquitin ligase	[O]	CELLULAR PROCESSES AND SIGNALING	Posttranslational modification, protein turnover, chaperones
PGSC0003DMT400076776	alr4095	1e-20	65/207(31.40)	90.5	Nos	COG1011	Predicted hydrolase (HAD superfamily)	[R]	POORLY CHARACTERIZED	General function prediction only
PGSC0003DMT400076909	SPCC1827.03c	9e-142	242/511(47.36)	424	Spo	COG0318	Acyl-CoA synthetases (AMP-forming)/AMP-acid ligases II	[IQ]	--	--
PGSC0003DMT400076944	SPBC409.05	7e-14	38/112(33.93)	68.9	Spo	COG5201	SCF ubiquitin ligase, SKP1 component	[O]	CELLULAR PROCESSES AND SIGNALING	Posttranslational modification, protein turnover, chaperones
PGSC0003DMT400077040	SMc01101	6e-28	61/155(39.35)	109	Sme	COG0242	N-formylmethionyl-tRNA deformylase	[J]	INFORMATION STORAGE AND PROCESSING	Translation, ribosomal structure and biogenesis
PGSC0003DMT400077272	SPAC31G5.09c	6e-115	170/314(54.14)	345	Spo	COG0515	Serine/threonine protein kinase	[RTKL]	--	--
PGSC0003DMT400077273	SPAC31G5.09c	6e-104	154/289(53.29)	315	Spo	COG0515	Serine/threonine protein kinase	[RTKL]	--	--
PGSC0003DMT400077353	ECU05g0630	3e-42	76/161(47.20)	164	Ecu	COG0515	Serine/threonine protein kinase	[RTKL]	--	--
PGSC0003DMT400077647	SPCC970.03	2e-46	93/244(38.11)	166	Spo	COG0543	2-polyprenylphenol hydroxylase and related flavodoxin oxidoreductases	[HC]	--	--
PGSC0003DMT400077648	MT1801	3e-60	144/390(36.92)	213	MtC	COG2041	Sulfite oxidase and related enzymes	[R]	POORLY CHARACTERIZED	General function prediction only
PGSC0003DMT400077668	L0185	2e-19	67/211(31.75)	90.1	Lla	COG1028	Dehydrogenases with different specificities (related to short-chain alcohol dehydrogenases)	[IQR]	--	--
PGSC0003DMT400077672	MT0295_2	1e-08	34/100(34.00)	54.7	MtC	COG0464	ATPases of the AAA+ class	[O]	CELLULAR PROCESSES AND SIGNALING	Posttranslational modification, protein turnover, chaperones
PGSC0003DMT400077927	SP1778	5e-19	78/226(34.51)	85.5	Spn	COG0580	Glycerol uptake facilitator and related permeases (Major Intrinsic Protein Family)	[G]	METABOLISM	Carbohydrate transport and metabolism
PGSC0003DMT400077952	all2748	6e-15	60/189(31.75)	74.7	Nos	COG0666	FOG: Ankyrin repeat	[R]	POORLY CHARACTERIZED	General function prediction only
PGSC0003DMT400077953	all2748	9e-14	69/228(30.26)	75.1	Nos	COG0666	FOG: Ankyrin repeat	[R]	POORLY CHARACTERIZED	General function prediction only
PGSC0003DMT400077977	SPAC1687.22c	4e-19	48/76(63.16)	92.8	Spo	COG5099	RNA-binding protein of the Puf family, translational repressor	[J]	INFORMATION STORAGE AND PROCESSING	Translation, ribosomal structure and biogenesis
PGSC0003DMT400078004	SMc01494	6e-13	61/167(36.53)	69.7	Sme	COG0560	Phosphoserine phosphatase	[E]	METABOLISM	Amino acid transport and metabolism
PGSC0003DMT400078013	YMR323w	2e-63	103/194(53.09)	208	Sce	COG0148	Enolase	[G]	METABOLISM	Carbohydrate transport and metabolism
PGSC0003DMT400078022	SPAC25G10.01	1e-16	37/81(45.68)	79.7	Spo	COG0724	RNA-binding proteins (RRM domain)	[R]	POORLY CHARACTERIZED	General function prediction only
PGSC0003DMT400078142	SPAC25G10.07c	5e-107	201/445(45.17)	364	Spo	COG5059	Kinesin-like protein	[Z]	CELLULAR PROCESSES AND SIGNALING	Cytoskeleton
PGSC0003DMT400078155	YNL030w	3e-47	74/82(90.24)	151	Sce	COG2036	Histones H3 and H4	[B]	INFORMATION STORAGE AND PROCESSING	Chromatin structure and dynamics
PGSC0003DMT400078156	YNL030w	3e-47	74/82(90.24)	151	Sce	COG2036	Histones H3 and H4	[B]	INFORMATION STORAGE AND PROCESSING	Chromatin structure and dynamics
PGSC0003DMT400078157	SPBPI061	1e-18	36/41(87.80)	76.6	Spo	COG2036	Histones H3 and H4	[B]	INFORMATION STORAGE AND PROCESSING	Chromatin structure and dynamics
PGSC0003DMT400078163	SPAC13G7.02c	0	467/610(76.56)	909	Spo	COG0443	Molecular chaperone	[O]	CELLULAR PROCESSES AND SIGNALING	Posttranslational modification, protein turnover, chaperones
PGSC0003DMT400078222	ECU11g1050	9e-42	128/492(26.02)	160	Ecu	COG3104	Dipeptide/tripeptide permease	[E]	METABOLISM	Amino acid transport and metabolism
PGSC0003DMT400078485	BS_cotA	8e-100	206/554(37.18)	317	Bsu	COG2132	Putative multicopper oxidases	[Q]	METABOLISM	Secondary metabolites biosynthesis, transport and catabolism
PGSC0003DMT400078523	SPBC15C4.04c	3e-27	61/164(37.20)	109	Spo	COG0531	Amino acid transporters	[E]	METABOLISM	Amino acid transport and metabolism
PGSC0003DMT400078527	SPBC15C4.04c	4e-72	172/515(33.40)	243	Spo	COG0531	Amino acid transporters	[E]	METABOLISM	Amino acid transport and metabolism
PGSC0003DMT400078528	SPCC584.13	3e-15	37/68(54.41)	72	Spo	COG0531	Amino acid transporters	[E]	METABOLISM	Amino acid transport and metabolism
PGSC0003DMT400078538	SPBC409.18	4e-34	75/206(36.41)	130	Spo	COG0671	Membrane-associated phospholipid phosphatase	[I]	METABOLISM	Lipid transport and metabolism
PGSC0003DMT400078654	SPAC3A12.14	5e-32	58/143(40.56)	116	Spo	COG5126	Ca2+-binding protein (EF-Hand superfamily)	[TZDR]	--	--
PGSC0003DMT400078747	SPBC713.06	2e-59	95/203(46.80)	202	Spo	COG1793	ATP-dependent DNA ligase	[L]	INFORMATION STORAGE AND PROCESSING	Replication, recombination and repair
PGSC0003DMT400078799	XF0845	1e-69	151/404(37.38)	245	Xfa	COG1472	Beta-glucosidase-related glycosidases	[G]	METABOLISM	Carbohydrate transport and metabolism
PGSC0003DMT400078804	SPBC29A3.03c	3e-60	114/343(33.24)	204	Spo	COG5109	Uncharacterized conserved protein, contains RING Zn-finger	[R]	POORLY CHARACTERIZED	General function prediction only
PGSC0003DMT400078861	all5169	5e-45	77/156(49.36)	153	Nos	COG5474	Uncharacterized conserved protein	[S]	POORLY CHARACTERIZED	Function unknown
PGSC0003DMT400078898	YPO1129	8e-25	55/147(37.41)	105	Ype	COG1230	Co/Zn/Cd efflux system component	[P]	METABOLISM	Inorganic ion transport and metabolism
PGSC0003DMT400007148	SPBC646.10c	1e-165	232/390(59.49)	479	Spo	COG1498	Protein implicated in ribosomal biogenesis, Nop56p homolog	[J]	INFORMATION STORAGE AND PROCESSING	Translation, ribosomal structure and biogenesis
PGSC0003DMT400007149	SPBC646.10c	0	255/431(59.16)	524	Spo	COG1498	Protein implicated in ribosomal biogenesis, Nop56p homolog	[J]	INFORMATION STORAGE AND PROCESSING	Translation, ribosomal structure and biogenesis
PGSC0003DMT400078951	ECU07g0330	1e-09	25/51(49.02)	61.6	Ecu	COG5540	RING-finger-containing ubiquitin ligase	[O]	CELLULAR PROCESSES AND SIGNALING	Posttranslational modification, protein turnover, chaperones
PGSC0003DMT400079099	SPAC15E1.09	2e-09	26/84(30.95)	52.8	Spo	COG0695	Glutaredoxin and related proteins	[O]	CELLULAR PROCESSES AND SIGNALING	Posttranslational modification, protein turnover, chaperones
PGSC0003DMT400079106	PA5343	1e-13	63/213(29.58)	71.6	Pae	COG0451	Nucleoside-diphosphate-sugar epimerases	[MG]	--	--
PGSC0003DMT400079161	PA2843	0	267/444(60.14)	573	Pae	COG3200	3-deoxy-D-arabino-heptulosonate 7-phosphate (DAHP) synthase	[E]	METABOLISM	Amino acid transport and metabolism
PGSC0003DMT400079216	SPBPI060	5e-85	122/136(89.71)	250	Spo	COG2036	Histones H3 and H4	[B]	INFORMATION STORAGE AND PROCESSING	Chromatin structure and dynamics
PGSC0003DMT400079230	ECU03g1170	2e-06	19/53(35.85)	50.1	Ecu	COG5576	Homeodomain-containing transcription factor	[K]	INFORMATION STORAGE AND PROCESSING	Transcription
PGSC0003DMT400079359	SPAC3A12.14	1e-11	51/155(32.90)	62.8	Spo	COG5126	Ca2+-binding protein (EF-Hand superfamily)	[TZDR]	--	--
PGSC0003DMT400079606	lin0622	2e-39	134/320(41.88)	147	Lin	COG0604	NADPH:quinone reductase and related Zn-dependent oxidoreductases	[CR]	--	--
PGSC0003DMT400079625	SP2156	1e-14	44/101(43.56)	70.5	Spn	COG0330	Membrane protease subunits, stomatin/prohibitin homologs	[O]	CELLULAR PROCESSES AND SIGNALING	Posttranslational modification, protein turnover, chaperones
PGSC0003DMT400079838	YCR091w	3e-73	136/317(42.90)	249	Sce	COG0515	Serine/threonine protein kinase	[RTKL]	--	--
PGSC0003DMT400079839	SMc03206	7e-12	60/216(27.78)	63.9	Sme	COG0625	Glutathione S-transferase	[O]	CELLULAR PROCESSES AND SIGNALING	Posttranslational modification, protein turnover, chaperones
PGSC0003DMT400079878	all0254	5e-12	79/269(29.37)	66.6	Nos	COG1075	Predicted acetyltransferases and hydrolases with the alpha/beta hydrolase fold	[R]	POORLY CHARACTERIZED	General function prediction only
PGSC0003DMT400079887	lin1004	2e-66	113/274(41.24)	213	Lin	COG2084	3-hydroxyisobutyrate dehydrogenase and related beta-hydroxyacid dehydrogenases	[I]	METABOLISM	Lipid transport and metabolism
PGSC0003DMT400080242	slr0434	5e-74	107/183(58.47)	228	Syn	COG0231	Translation elongation factor P (EF-P)/translation initiation factor 5A (eIF-5A)	[J]	INFORMATION STORAGE AND PROCESSING	Translation, ribosomal structure and biogenesis
PGSC0003DMT400080256	SPCC1259.15c	8e-61	89/157(56.69)	192	Spo	COG5078	Ubiquitin-protein ligase	[O]	CELLULAR PROCESSES AND SIGNALING	Posttranslational modification, protein turnover, chaperones
PGSC0003DMT400080320	slr0959	2e-21	80/243(32.92)	97.1	Syn	COG1266	Predicted metal-dependent membrane protease	[R]	POORLY CHARACTERIZED	General function prediction only
PGSC0003DMT400080357	all2390	1e-106	160/308(51.95)	320	Nos	COG1090	Predicted nucleoside-diphosphate sugar epimerase	[R]	POORLY CHARACTERIZED	General function prediction only
PGSC0003DMT400080427	ECU11g1690	3e-27	52/102(50.98)	108	Ecu	COG5147	Myb superfamily proteins, including transcription factors and mRNA splicing factors	[KAD]	--	--
PGSC0003DMT400080635	FN2109	4e-14	31/72(43.06)	69.3	Fnu	COG1087	UDP-glucose 4-epimerase	[M]	CELLULAR PROCESSES AND SIGNALING	Cell wall/membrane/envelope biogenesis
PGSC0003DMT400080765	RSp0365	7e-34	79/244(32.38)	135	Rso	COG2986	Histidine ammonia-lyase	[E]	METABOLISM	Amino acid transport and metabolism
PGSC0003DMT400080864	MA1950	2e-27	88/296(29.73)	118	Mac	COG0520	Selenocysteine lyase	[E]	METABOLISM	Amino acid transport and metabolism
PGSC0003DMT400080870	SPAC1D4.05c	3e-08	60/206(29.13)	56.2	Spo	COG5409	EXS domain-containing protein	[T]	CELLULAR PROCESSES AND SIGNALING	Signal transduction mechanisms
PGSC0003DMT400080926	all1361	1e-20	52/150(34.67)	91.7	Nos	COG2124	Cytochrome P450	[Q]	METABOLISM	Secondary metabolites biosynthesis, transport and catabolism
PGSC0003DMT400081296	ECU03g1170	7e-09	21/54(38.89)	55.1	Ecu	COG5576	Homeodomain-containing transcription factor	[K]	INFORMATION STORAGE AND PROCESSING	Transcription
PGSC0003DMT400081297	SPBPI060	5e-73	123/136(90.44)	219	Spo	COG2036	Histones H3 and H4	[B]	INFORMATION STORAGE AND PROCESSING	Chromatin structure and dynamics
PGSC0003DMT400081337	alr3757	5e-12	53/183(28.96)	72.4	Nos	COG1215	Glycosyltransferases, probably involved in cell wall biogenesis	[M]	CELLULAR PROCESSES AND SIGNALING	Cell wall/membrane/envelope biogenesis
PGSC0003DMT400081342	SPBC32F12.06	8e-14	53/192(27.60)	73.9	Spo	COG5333	Cdk activating kinase (CAK)/RNA polymerase II transcription initiation/nucleotide excision repair factor TFIIH/TFIIK, cyclin H subunit	[DKL]	--	--
PGSC0003DMT400081344	SPBC32F12.06	7e-14	51/160(31.87)	73.6	Spo	COG5333	Cdk activating kinase (CAK)/RNA polymerase II transcription initiation/nucleotide excision repair factor TFIIH/TFIIK, cyclin H subunit	[DKL]	--	--
PGSC0003DMT400081394	SPy1981	6e-39	87/218(39.91)	150	Spy	COG0317	Guanosine polyphosphate pyrophosphohydrolases/synthetases	[TK]	--	--
PGSC0003DMT400081397	MA2013_2	2e-58	108/264(40.91)	195	Mac	COG0642	Signal transduction histidine kinase	[T]	CELLULAR PROCESSES AND SIGNALING	Signal transduction mechanisms
PGSC0003DMT400081426	BS_ywtG	2e-58	159/471(33.76)	205	Bsu	COG0477	Permeases of the major facilitator superfamily	[GEPR]	--	--
PGSC0003DMT400081430	CC0282	4e-21	56/209(26.79)	91.7	Ccr	COG1011	Predicted hydrolase (HAD superfamily)	[R]	POORLY CHARACTERIZED	General function prediction only
PGSC0003DMT400081449	MT1444	8e-18	47/145(32.41)	81.6	MtC	COG0657	Esterase/lipase	[I]	METABOLISM	Lipid transport and metabolism
PGSC0003DMT400081462	SPBC1604.14c	1e-20	87/277(31.41)	99.4	Spo	COG0515	Serine/threonine protein kinase	[RTKL]	--	--
PGSC0003DMT400081725	STM0661	1e-11	74/269(27.51)	68.9	Sty	COG1957	Inosine-uridine nucleoside N-ribohydrolase	[F]	METABOLISM	Nucleotide transport and metabolism
PGSC0003DMT400081769	SPBPI060	5e-73	123/136(90.44)	219	Spo	COG2036	Histones H3 and H4	[B]	INFORMATION STORAGE AND PROCESSING	Chromatin structure and dynamics
PGSC0003DMT400081898	YOR204w	2e-76	144/422(34.12)	257	Sce	COG0513	Superfamily II DNA and RNA helicases	[LKJ]	--	--
PGSC0003DMT400081904	CPn0406	1e-127	200/291(68.73)	375	Cpn	COG0623	Enoyl-[acyl-carrier-protein] reductase (NADH)	[I]	METABOLISM	Lipid transport and metabolism
PGSC0003DMT400082018	XF2619	5e-117	208/453(45.92)	358	Xfa	COG0397	Uncharacterized conserved protein	[S]	POORLY CHARACTERIZED	Function unknown
PGSC0003DMT400082084	all4285	5e-102	168/312(53.85)	313	Nos	COG0477	Permeases of the major facilitator superfamily	[GEPR]	--	--
PGSC0003DMT400082085	all4285	1e-89	151/281(53.74)	281	Nos	COG0477	Permeases of the major facilitator superfamily	[GEPR]	--	--
PGSC0003DMT400082111	all2521	2e-08	23/37(62.16)	51.6	Nos	COG0031	Cysteine synthase	[E]	METABOLISM	Amino acid transport and metabolism
PGSC0003DMT400082431	MJ0955	2e-63	136/365(37.26)	213	Mja	COG0079	Histidinol-phosphate/aromatic aminotransferase and cobyric acid decarboxylase	[E]	METABOLISM	Amino acid transport and metabolism
PGSC0003DMT400082433	MJ0955	2e-63	136/365(37.26)	213	Mja	COG0079	Histidinol-phosphate/aromatic aminotransferase and cobyric acid decarboxylase	[E]	METABOLISM	Amino acid transport and metabolism
PGSC0003DMT400082447	alr3265	0	305/411(74.21)	587	Nos	COG0001	Glutamate-1-semialdehyde aminotransferase	[H]	METABOLISM	Coenzyme transport and metabolism
PGSC0003DMT400082493	alr5302	1e-18	61/178(34.27)	83.2	Nos	COG0244	Ribosomal protein L10	[J]	INFORMATION STORAGE AND PROCESSING	Translation, ribosomal structure and biogenesis
PGSC0003DMT400082809	YGR188c_2	3e-46	107/327(32.72)	173	Sce	COG0515	Serine/threonine protein kinase	[RTKL]	--	--
PGSC0003DMT400083044	SP2156	5e-21	49/114(42.98)	89.4	Spn	COG0330	Membrane protease subunits, stomatin/prohibitin homologs	[O]	CELLULAR PROCESSES AND SIGNALING	Posttranslational modification, protein turnover, chaperones
PGSC0003DMT400083115	YKL166c	7e-23	42/95(44.21)	93.6	Sce	COG0515	Serine/threonine protein kinase	[RTKL]	--	--
PGSC0003DMT400007482	YJL005w_1	3e-13	121/438(27.63)	75.9	Sce	COG4886	Leucine-rich repeat (LRR) protein	[S]	POORLY CHARACTERIZED	Function unknown
PGSC0003DMT400007587	TM0374	5e-13	48/123(39.02)	65.5	Tma	COG0071	Molecular chaperone (small heat shock protein)	[O]	CELLULAR PROCESSES AND SIGNALING	Posttranslational modification, protein turnover, chaperones
PGSC0003DMT400007728	SPBC1734.11	1e-76	179/381(46.98)	249	Spo	COG0484	DnaJ-class molecular chaperone with C-terminal Zn finger domain	[O]	CELLULAR PROCESSES AND SIGNALING	Posttranslational modification, protein turnover, chaperones
PGSC0003DMT400083218	XF2225_2	4e-105	168/367(45.78)	335	Xfa	COG0460	Homoserine dehydrogenase	[E]	METABOLISM	Amino acid transport and metabolism
PGSC0003DMT400083474	SPACUNK12.02c	1e-57	110/278(39.57)	200	Spo	COG0515	Serine/threonine protein kinase	[RTKL]	--	--
PGSC0003DMT400083731	PA0147	2e-15	69/235(29.36)	77	Pae	COG3491	Isopenicillin N synthase and related dioxygenases	[R]	POORLY CHARACTERIZED	General function prediction only
PGSC0003DMT400083894	XF0840	7e-41	113/338(33.43)	160	Xfa	COG1874	Beta-galactosidase	[G]	METABOLISM	Carbohydrate transport and metabolism
PGSC0003DMT400084266	SPBC660.15	5e-15	36/74(48.65)	74.3	Spo	COG0724	RNA-binding proteins (RRM domain)	[R]	POORLY CHARACTERIZED	General function prediction only
PGSC0003DMT400084280	ECU11g1130	5e-07	17/56(30.36)	50.4	Ecu	COG5574	RING-finger-containing E3 ubiquitin ligase	[O]	CELLULAR PROCESSES AND SIGNALING	Posttranslational modification, protein turnover, chaperones
PGSC0003DMT400086140	alr0784	4e-24	45/101(44.55)	94	Nos	COG0633	Ferredoxin	[C]	METABOLISM	Energy production and conversion
PGSC0003DMT400086198	BH0579	5e-27	73/235(31.06)	112	Bha	COG2124	Cytochrome P450	[Q]	METABOLISM	Secondary metabolites biosynthesis, transport and catabolism
PGSC0003DMT400007793	SPBC713.02c	7e-171	407/1161(35.06)	539	Spo	COG5077	Ubiquitin carboxyl-terminal hydrolase	[O]	CELLULAR PROCESSES AND SIGNALING	Posttranslational modification, protein turnover, chaperones
PGSC0003DMT400007803	CC0797	8e-139	260/616(42.21)	430	Ccr	COG1472	Beta-glucosidase-related glycosidases	[G]	METABOLISM	Carbohydrate transport and metabolism
PGSC0003DMT400007840	all3746	1e-16	65/215(30.23)	84.3	Nos	COG2124	Cytochrome P450	[Q]	METABOLISM	Secondary metabolites biosynthesis, transport and catabolism
PGSC0003DMT400007927	all3420	4e-75	142/357(39.78)	247	Nos	COG0793	Periplasmic protease	[M]	CELLULAR PROCESSES AND SIGNALING	Cell wall/membrane/envelope biogenesis
PGSC0003DMT400007977	sll1292	3e-15	38/118(32.20)	71.2	Syn	COG0784	FOG: CheY-like receiver	[T]	CELLULAR PROCESSES AND SIGNALING	Signal transduction mechanisms
PGSC0003DMT400008028	YBR011c	3e-72	117/226(51.77)	229	Sce	COG0221	Inorganic pyrophosphatase	[C]	METABOLISM	Energy production and conversion
PGSC0003DMT400008039	ECU08g1640	9e-13	39/104(37.50)	72	Ecu	COG5076	Transcription factor involved in chromatin remodeling, contains bromodomain	[BK]	--	--
PGSC0003DMT400088273	BH0579	2e-28	117/438(26.71)	119	Bha	COG2124	Cytochrome P450	[Q]	METABOLISM	Secondary metabolites biosynthesis, transport and catabolism
PGSC0003DMT400088761	BH3763	7e-23	150/578(25.95)	106	Bha	COG1404	Subtilisin-like serine proteases	[O]	CELLULAR PROCESSES AND SIGNALING	Posttranslational modification, protein turnover, chaperones
PGSC0003DMT400008103	XF0826	2e-104	160/331(48.34)	317	Xfa	COG3588	Fructose-1,6-bisphosphate aldolase	[G]	METABOLISM	Carbohydrate transport and metabolism
PGSC0003DMT400008183	alr3757	8e-14	67/240(27.92)	77.4	Nos	COG1215	Glycosyltransferases, probably involved in cell wall biogenesis	[M]	CELLULAR PROCESSES AND SIGNALING	Cell wall/membrane/envelope biogenesis
PGSC0003DMT400008184	alr3757	3e-20	105/432(24.31)	99	Nos	COG1215	Glycosyltransferases, probably involved in cell wall biogenesis	[M]	CELLULAR PROCESSES AND SIGNALING	Cell wall/membrane/envelope biogenesis
PGSC0003DMT400008291	sll1673_1	2e-15	47/125(37.60)	77.8	Syn	COG0784	FOG: CheY-like receiver	[T]	CELLULAR PROCESSES AND SIGNALING	Signal transduction mechanisms
PGSC0003DMT400008519	YCR023c	1e-12	40/110(36.36)	72	Sce	COG0477	Permeases of the major facilitator superfamily	[GEPR]	--	--
PGSC0003DMT400008548	BH0579	9e-15	59/170(34.71)	78.6	Bha	COG2124	Cytochrome P450	[Q]	METABOLISM	Secondary metabolites biosynthesis, transport and catabolism
PGSC0003DMT400008586	SPBC713.12	2e-96	171/440(38.86)	305	Spo	COG0654	2-polyprenyl-6-methoxyphenol hydroxylase and related FAD-dependent oxidoreductases	[HC]	--	--
PGSC0003DMT400008629	SPCC320.12c	1e-18	78/273(28.57)	90.1	Spo	COG0515	Serine/threonine protein kinase	[RTKL]	--	--
PGSC0003DMT400008841	sll0297	1e-09	27/54(50.00)	57	Syn	COG3688	Predicted RNA-binding protein containing a PIN domain	[R]	POORLY CHARACTERIZED	General function prediction only
PGSC0003DMT400092049	sll0199	4e-20	42/89(47.19)	84.7	Syn	COG3794	Plastocyanin	[C]	METABOLISM	Energy production and conversion
PGSC0003DMT400092196	all4337	0	306/408(75.00)	578	Nos	COG0050	GTPases - translation elongation factors	[J]	INFORMATION STORAGE AND PROCESSING	Translation, ribosomal structure and biogenesis
PGSC0003DMT400092427	slr0440	1e-16	41/121(33.88)	75.9	Syn	COG0596	Predicted hydrolases or acyltransferases (alpha/beta hydrolase superfamily)	[R]	POORLY CHARACTERIZED	General function prediction only
PGSC0003DMT400093880	mlr2975	2e-62	151/407(37.10)	212	Mlo	COG0154	Asp-tRNAAsn/Glu-tRNAGln amidotransferase A subunit and related amidases	[J]	INFORMATION STORAGE AND PROCESSING	Translation, ribosomal structure and biogenesis
PGSC0003DMT400094217	SPAC3H1.09c	3e-17	94/348(27.01)	86.3	Spo	COG0814	Amino acid permeases	[E]	METABOLISM	Amino acid transport and metabolism
PGSC0003DMT400008895	MJ1514	8e-09	38/114(33.33)	53.1	Mja	COG2105	Uncharacterized conserved protein	[S]	POORLY CHARACTERIZED	Function unknown
PGSC0003DMT400008963	YOL123w	2e-11	46/142(32.39)	69.3		COG0724	RNA-binding proteins (RRM domain)	[R]	POORLY CHARACTERIZED	General function prediction only
PGSC0003DMT400008970	YPR160w	1e-50	103/216(47.69)	178	Sce	COG0058	Glucan phosphorylase	[G]	METABOLISM	Carbohydrate transport and metabolism
PGSC0003DMT400009043	VC2001	8e-28	72/247(29.15)	112	Vch	COG0676	Uncharacterized enzymes related to aldose 1-epimerase	[G]	METABOLISM	Carbohydrate transport and metabolism
PGSC0003DMT400009046	PAB1104	7e-45	70/137(51.09)	151	Pab	COG0221	Inorganic pyrophosphatase	[C]	METABOLISM	Energy production and conversion
PGSC0003DMT400009055	TM1227	2e-47	108/334(32.34)	176	Tma	COG3934	Endo-beta-mannanase	[G]	METABOLISM	Carbohydrate transport and metabolism
PGSC0003DMT400009189	MPN002	1e-10	28/62(45.16)	59.7	Mpn	COG2214	DnaJ-class molecular chaperone	[O]	CELLULAR PROCESSES AND SIGNALING	Posttranslational modification, protein turnover, chaperones
PGSC0003DMT400094912	Rv0764c	2e-21	64/215(29.77)	97.8	Mtu	COG2124	Cytochrome P450	[Q]	METABOLISM	Secondary metabolites biosynthesis, transport and catabolism
PGSC0003DMT400095174	MYPU_6850	2e-15	41/106(38.68)	76.6	Mpu	COG0515	Serine/threonine protein kinase	[RTKL]	--	--
PGSC0003DMT400096753	all5278	4e-19	66/253(26.09)	92.4	Nos	COG0515	Serine/threonine protein kinase	[RTKL]	--	--
PGSC0003DMT400097242	AGc2890	1e-28	111/432(25.69)	119	Atu	COG2124	Cytochrome P450	[Q]	METABOLISM	Secondary metabolites biosynthesis, transport and catabolism
PGSC0003DMT400009220	PA3462_2	2e-32	103/268(38.43)	132	Pae	COG0642	Signal transduction histidine kinase	[T]	CELLULAR PROCESSES AND SIGNALING	Signal transduction mechanisms
PGSC0003DMT400009297	slr0574	4e-48	125/433(28.87)	176	Syn	COG2124	Cytochrome P450	[Q]	METABOLISM	Secondary metabolites biosynthesis, transport and catabolism
PGSC0003DMT400009445	all7332	6e-24	73/244(29.92)	102	Nos	COG3315	O-Methyltransferase involved in polyketide biosynthesis	[Q]	METABOLISM	Secondary metabolites biosynthesis, transport and catabolism
PGSC0003DMT400009481	asl4186	9e-20	38/65(58.46)	81.3	Nos	COG0254	Ribosomal protein L31	[J]	INFORMATION STORAGE AND PROCESSING	Translation, ribosomal structure and biogenesis
PGSC0003DMT400009696	SPCC320.12c	3e-22	72/204(35.29)	102	Spo	COG0515	Serine/threonine protein kinase	[RTKL]	--	--
PGSC0003DMT400009897	CC2347	5e-113	191/406(47.04)	348	Ccr	COG1953	Cytosine/uracil/thiamine/allantoin permeases	[FH]	--	--
PGSC0003DMT400010042	tynA	1e-39	92/241(38.17)	148	Eco	COG3733	Cu2+-containing amine oxidase	[Q]	METABOLISM	Secondary metabolites biosynthesis, transport and catabolism
PGSC0003DMT400000509	SPCC320.12c	3e-20	70/216(32.41)	95.9	Spo	COG0515	Serine/threonine protein kinase	[RTKL]	--	--
PGSC0003DMT400010109	BH0579	6e-18	99/447(22.15)	88.6	Bha	COG2124	Cytochrome P450	[Q]	METABOLISM	Secondary metabolites biosynthesis, transport and catabolism
PGSC0003DMT400010146	alr3757	7e-09	39/111(35.14)	62	Nos	COG1215	Glycosyltransferases, probably involved in cell wall biogenesis	[M]	CELLULAR PROCESSES AND SIGNALING	Cell wall/membrane/envelope biogenesis
PGSC0003DMT400010340	SPBC1D7.05c	4e-39	97/280(34.64)	146	Spo	COG0515	Serine/threonine protein kinase	[RTKL]	--	--
PGSC0003DMT400010342	SPBC1D7.05c	3e-37	90/276(32.61)	141	Spo	COG0515	Serine/threonine protein kinase	[RTKL]	--	--
PGSC0003DMT400010548	BH0160	4e-31	55/107(51.40)	113	Bha	COG0099	Ribosomal protein S13	[J]	INFORMATION STORAGE AND PROCESSING	Translation, ribosomal structure and biogenesis
PGSC0003DMT400010570	ECU07g0330	5e-08	22/48(45.83)	56.2	Ecu	COG5540	RING-finger-containing ubiquitin ligase	[O]	CELLULAR PROCESSES AND SIGNALING	Posttranslational modification, protein turnover, chaperones
PGSC0003DMT400010631	BH1933	0	376/584(64.38)	735	Bha	COG0422	Thiamine biosynthesis protein ThiC	[H]	METABOLISM	Coenzyme transport and metabolism
PGSC0003DMT400010674	SPBC947.15c	2e-69	158/428(36.92)	236	Spo	COG1252	NADH dehydrogenase, FAD-containing subunit	[C]	METABOLISM	Energy production and conversion
PGSC0003DMT400010678	SPBC947.15c	1e-82	178/478(37.24)	271	Spo	COG1252	NADH dehydrogenase, FAD-containing subunit	[C]	METABOLISM	Energy production and conversion
PGSC0003DMT400010896	SPAC1093.05	3e-58	146/457(31.95)	215	Spo	COG0513	Superfamily II DNA and RNA helicases	[LKJ]	--	--
PGSC0003DMT400010911	PAE2481	1e-50	149/505(29.50)	186	Pya	COG0365	Acyl-coenzyme A synthetases/AMP-(fatty) acid ligases	[I]	METABOLISM	Lipid transport and metabolism
PGSC0003DMT400010912	PAE2481	4e-37	103/344(29.94)	144	Pya	COG0365	Acyl-coenzyme A synthetases/AMP-(fatty) acid ligases	[I]	METABOLISM	Lipid transport and metabolism
PGSC0003DMT400010977	YBL021c	3e-42	71/119(59.66)	144	Sce	COG2036	Histones H3 and H4	[B]	INFORMATION STORAGE AND PROCESSING	Chromatin structure and dynamics
PGSC0003DMT400011004	PH1549	9e-11	34/118(28.81)	59.3	Pho	COG0689	RNase PH	[J]	INFORMATION STORAGE AND PROCESSING	Translation, ribosomal structure and biogenesis
PGSC0003DMT400011014	all1106	6e-72	151/520(29.04)	244	Nos	COG3670	Lignostilbene-alpha,beta-dioxygenase and related enzymes	[Q]	METABOLISM	Secondary metabolites biosynthesis, transport and catabolism
PGSC0003DMT400011133	YPR035w	4e-120	193/351(54.99)	360	Sce	COG0174	Glutamine synthetase	[E]	METABOLISM	Amino acid transport and metabolism
PGSC0003DMT400011136	SPAC31G5.09c	4e-87	155/334(46.41)	275	Spo	COG0515	Serine/threonine protein kinase	[RTKL]	--	--
PGSC0003DMT400011335	YDR050c	1e-87	132/243(54.32)	268	Sce	COG0149	Triosephosphate isomerase	[G]	METABOLISM	Carbohydrate transport and metabolism
PGSC0003DMT400011337	YPR192w	3e-06	47/177(26.55)	50.4	Sce	COG0580	Glycerol uptake facilitator and related permeases (Major Intrinsic Protein Family)	[G]	METABOLISM	Carbohydrate transport and metabolism
PGSC0003DMT400011387	SPAC3A12.14	2e-07	22/65(33.85)	47.4	Spo	COG5126	Ca2+-binding protein (EF-Hand superfamily)	[TZDR]	--	--
PGSC0003DMT400011806	YOR090c_2	2e-17	73/286(25.52)	86.7	Sce	COG0631	Serine/threonine protein phosphatase	[T]	CELLULAR PROCESSES AND SIGNALING	Signal transduction mechanisms
PGSC0003DMT400011891	SPCC320.12c	1e-20	68/218(31.19)	97.4	Spo	COG0515	Serine/threonine protein kinase	[RTKL]	--	--
PGSC0003DMT400011931	all4200	2e-43	69/119(57.98)	144	Nos	COG0256	Ribosomal protein L18	[J]	INFORMATION STORAGE AND PROCESSING	Translation, ribosomal structure and biogenesis
PGSC0003DMT400011942	SPBC14F5.05c	9e-160	233/387(60.21)	460	Spo	COG0192	S-adenosylmethionine synthetase	[H]	METABOLISM	Coenzyme transport and metabolism
PGSC0003DMT400011964	alr2308	2e-39	94/181(51.93)	144	Nos	COG1142	Fe-S-cluster-containing hydrogenase components 2	[C]	METABOLISM	Energy production and conversion
PGSC0003DMT400011965	sll0031	1e-13	45/131(34.35)	69.3	Syn	COG1142	Fe-S-cluster-containing hydrogenase components 2	[C]	METABOLISM	Energy production and conversion
PGSC0003DMT400011967	alr2308	8e-39	93/181(51.38)	142	Nos	COG1142	Fe-S-cluster-containing hydrogenase components 2	[C]	METABOLISM	Energy production and conversion
PGSC0003DMT400012249	TM0374	3e-08	49/151(32.45)	52.8	Tma	COG0071	Molecular chaperone (small heat shock protein)	[O]	CELLULAR PROCESSES AND SIGNALING	Posttranslational modification, protein turnover, chaperones
PGSC0003DMT400012609	YDR477w_1	8e-14	52/168(30.95)	75.9	Sce	COG0515	Serine/threonine protein kinase	[RTKL]	--	--
PGSC0003DMT400012667	sll1377	8e-20	80/308(25.97)	94.7	Syn	COG1215	Glycosyltransferases, probably involved in cell wall biogenesis	[M]	CELLULAR PROCESSES AND SIGNALING	Cell wall/membrane/envelope biogenesis
PGSC0003DMT400012979	BS_yvdP	2e-17	110/401(27.43)	85.9	Bsu	COG0277	FAD/FMN-containing dehydrogenases	[C]	METABOLISM	Energy production and conversion
PGSC0003DMT400012980	BS_ygaK	2e-10	43/162(26.54)	62.8	Bsu	COG0277	FAD/FMN-containing dehydrogenases	[C]	METABOLISM	Energy production and conversion
PGSC0003DMT400013331	slr0941	4e-30	59/141(41.84)	110	Syn	COG5637	Predicted integral membrane protein	[S]	POORLY CHARACTERIZED	Function unknown
PGSC0003DMT400013369	SPCC4F11.02	2e-30	69/149(46.31)	117	Spo	COG0631	Serine/threonine protein phosphatase	[T]	CELLULAR PROCESSES AND SIGNALING	Signal transduction mechanisms
PGSC0003DMT400013412	SPBP8B7.25	6e-61	109/168(64.88)	195	Spo	COG0652	Peptidyl-prolyl cis-trans isomerase (rotamase) - cyclophilin family	[O]	CELLULAR PROCESSES AND SIGNALING	Posttranslational modification, protein turnover, chaperones
PGSC0003DMT400013413	SPBP8B7.25	5e-34	71/105(67.62)	120	Spo	COG0652	Peptidyl-prolyl cis-trans isomerase (rotamase) - cyclophilin family	[O]	CELLULAR PROCESSES AND SIGNALING	Posttranslational modification, protein turnover, chaperones
PGSC0003DMT400013515	ssl2667	3e-27	51/76(67.11)	103	Syn	COG0694	Thioredoxin-like proteins and domains	[O]	CELLULAR PROCESSES AND SIGNALING	Posttranslational modification, protein turnover, chaperones
PGSC0003DMT400013529	MK0117	2e-37	106/297(35.69)	142	Mka	COG0169	Shikimate 5-dehydrogenase	[E]	METABOLISM	Amino acid transport and metabolism
PGSC0003DMT400000746	YJL128c	5e-07	28/76(36.84)	49.3	Sce	COG0515	Serine/threonine protein kinase	[RTKL]	--	--
PGSC0003DMT400000797	SPAC4F8.07c	1e-07	29/79(36.71)	51.2	Spo	COG5026	Hexokinase	[G]	METABOLISM	Carbohydrate transport and metabolism
PGSC0003DMT400013831	PA1204	4e-43	84/186(45.16)	147	Pae	COG0431	Predicted flavoprotein	[R]	POORLY CHARACTERIZED	General function prediction only
PGSC0003DMT400013941	SPAC10F6.17c	6e-17	78/253(30.83)	81.6	Spo	COG0631	Serine/threonine protein phosphatase	[T]	CELLULAR PROCESSES AND SIGNALING	Signal transduction mechanisms
PGSC0003DMT400013942	SPAC10F6.17c	1e-18	91/336(27.08)	87.8	Spo	COG0631	Serine/threonine protein phosphatase	[T]	CELLULAR PROCESSES AND SIGNALING	Signal transduction mechanisms
PGSC0003DMT400014393	Ta0099	3e-33	96/299(32.11)	129	Tac	COG0124	Histidyl-tRNA synthetase	[J]	INFORMATION STORAGE AND PROCESSING	Translation, ribosomal structure and biogenesis
PGSC0003DMT400014460	lin0600	2e-23	86/249(34.54)	99.4	Lin	COG3752	Predicted membrane protein	[S]	POORLY CHARACTERIZED	Function unknown
PGSC0003DMT400014565	YDR155c	3e-11	45/175(25.71)	63.5	Sce	COG0652	Peptidyl-prolyl cis-trans isomerase (rotamase) - cyclophilin family	[O]	CELLULAR PROCESSES AND SIGNALING	Posttranslational modification, protein turnover, chaperones
PGSC0003DMT400014742	SPAC3A12.14	1e-23	50/151(33.11)	94.7	Spo	COG5126	Ca2+-binding protein (EF-Hand superfamily)	[TZDR]	--	--
PGSC0003DMT400014854	BS_glpF	3e-08	23/37(62.16)	52	Bsu	COG0580	Glycerol uptake facilitator and related permeases (Major Intrinsic Protein Family)	[G]	METABOLISM	Carbohydrate transport and metabolism
PGSC0003DMT400014932	aq_2094	4e-26	93/355(26.20)	111	Aae	COG0436	Aspartate/tyrosine/aromatic aminotransferase	[E]	METABOLISM	Amino acid transport and metabolism
PGSC0003DMT400014982	all3780	2e-16	98/389(25.19)	84.7	Nos	COG0457	FOG: TPR repeat	[R]	POORLY CHARACTERIZED	General function prediction only
PGSC0003DMT400015091	SPCC18.06c	2e-69	119/261(45.59)	223	Spo	COG5228	mRNA deadenylase subunit	[A]	INFORMATION STORAGE AND PROCESSING	RNA processing and modification
PGSC0003DMT400015326	aq_703	7e-07	22/60(36.67)	51.2	Aae	COG0484	DnaJ-class molecular chaperone with C-terminal Zn finger domain	[O]	CELLULAR PROCESSES AND SIGNALING	Posttranslational modification, protein turnover, chaperones
PGSC0003DMT400015406	SPAC22E12.11c	4e-06	21/50(42.00)	51.6	Spo	COG2940	Proteins containing SET domain	[R]	POORLY CHARACTERIZED	General function prediction only
PGSC0003DMT400015454	alr3119_2	7e-15	78/342(22.81)	77	Nos	COG2319	FOG: WD40 repeat	[R]	POORLY CHARACTERIZED	General function prediction only
PGSC0003DMT400015804	ECU11g1690	5e-14	33/76(43.42)	67	Ecu	COG5147	Myb superfamily proteins, including transcription factors and mRNA splicing factors	[KAD]	--	--
PGSC0003DMT400015824	SMc01870	2e-28	82/227(36.12)	112	Sme	COG0580	Glycerol uptake facilitator and related permeases (Major Intrinsic Protein Family)	[G]	METABOLISM	Carbohydrate transport and metabolism
PGSC0003DMT400016070	SPAC3F10.11c	3e-130	281/832(33.77)	431	Spo	COG1132	ABC-type multidrug transport system, ATPase and permease components	[V]	CELLULAR PROCESSES AND SIGNALING	Defense mechanisms
PGSC0003DMT400016160	SPBPI060	5e-73	123/136(90.44)	219	Spo	COG2036	Histones H3 and H4	[B]	INFORMATION STORAGE AND PROCESSING	Chromatin structure and dynamics
PGSC0003DMT400016201	SPBPI060	5e-73	123/136(90.44)	219	Spo	COG2036	Histones H3 and H4	[B]	INFORMATION STORAGE AND PROCESSING	Chromatin structure and dynamics
PGSC0003DMT400016320	SPCC4B3.13	1e-44	127/444(28.60)	169	Spo	COG0534	Na+-driven multidrug efflux pump	[V]	CELLULAR PROCESSES AND SIGNALING	Defense mechanisms
PGSC0003DMT400016326	alr1042	1e-107	202/427(47.31)	334	Nos	COG0373	Glutamyl-tRNA reductase	[H]	METABOLISM	Coenzyme transport and metabolism
PGSC0003DMT400016905	YKR070w	9e-43	115/370(31.08)	156	Sce	COG0647	Predicted sugar phosphatases of the HAD superfamily	[G]	METABOLISM	Carbohydrate transport and metabolism
PGSC0003DMT400017153	all1361	1e-20	50/143(34.97)	90.9	Nos	COG2124	Cytochrome P450	[Q]	METABOLISM	Secondary metabolites biosynthesis, transport and catabolism
PGSC0003DMT400017284	alr0045	2e-18	38/71(53.52)	85.1	Nos	COG1141	Ferredoxin	[C]	METABOLISM	Energy production and conversion
PGSC0003DMT400017289	YER133w	1e-147	195/247(78.95)	421	Sce	COG0639	Diadenosine tetraphosphatase and related serine/threonine protein phosphatases	[T]	CELLULAR PROCESSES AND SIGNALING	Signal transduction mechanisms
PGSC0003DMT400017340	all2124_3	8e-16	94/336(27.98)	81.6	Nos	COG2319	FOG: WD40 repeat	[R]	POORLY CHARACTERIZED	General function prediction only
PGSC0003DMT400017391	L0016	1e-10	98/397(24.69)	64.7	Lla	COG0240	Glycerol-3-phosphate dehydrogenase	[C]	METABOLISM	Energy production and conversion
PGSC0003DMT400017403	all2056	4e-16	51/157(32.48)	79	Nos	COG0596	Predicted hydrolases or acyltransferases (alpha/beta hydrolase superfamily)	[R]	POORLY CHARACTERIZED	General function prediction only
PGSC0003DMT400017404	slr1235	4e-17	72/257(28.02)	82.4	Syn	COG0596	Predicted hydrolases or acyltransferases (alpha/beta hydrolase superfamily)	[R]	POORLY CHARACTERIZED	General function prediction only
PGSC0003DMT400001025	SPAC2E12.02.02	1e-22	75/206(36.41)	101	Spo	COG5169	Heat shock transcription factor	[K]	INFORMATION STORAGE AND PROCESSING	Transcription
PGSC0003DMT400001029	alr0652	2e-78	150/347(43.23)	255	Nos	COG0489	ATPases involved in chromosome partitioning	[D]	CELLULAR PROCESSES AND SIGNALING	Cell cycle control, cell division, chromosome partitioning
PGSC0003DMT400001058	SPCC1739.13	0	457/610(74.92)	907	Spo	COG0443	Molecular chaperone	[O]	CELLULAR PROCESSES AND SIGNALING	Posttranslational modification, protein turnover, chaperones
PGSC0003DMT400001072	SPBPI061	1e-47	72/82(87.80)	152	Spo	COG2036	Histones H3 and H4	[B]	INFORMATION STORAGE AND PROCESSING	Chromatin structure and dynamics
PGSC0003DMT400001102	YJR104c	8e-49	82/144(56.94)	161	Sce	COG2032	Cu/Zn superoxide dismutase	[P]	METABOLISM	Inorganic ion transport and metabolism
PGSC0003DMT400001103	YJR104c	7e-49	82/144(56.94)	162	Sce	COG2032	Cu/Zn superoxide dismutase	[P]	METABOLISM	Inorganic ion transport and metabolism
PGSC0003DMT400001150	YPO2420_2	8e-48	102/271(37.64)	167	Ype	COG0451	Nucleoside-diphosphate-sugar epimerases	[MG]	--	--
PGSC0003DMT400001181	SPCC1739.13	0	468/610(76.72)	920	Spo	COG0443	Molecular chaperone	[O]	CELLULAR PROCESSES AND SIGNALING	Posttranslational modification, protein turnover, chaperones
PGSC0003DMT400001182	SPCC1739.13	0	468/610(76.72)	922	Spo	COG0443	Molecular chaperone	[O]	CELLULAR PROCESSES AND SIGNALING	Posttranslational modification, protein turnover, chaperones
PGSC0003DMT400001214	sll1244	1e-26	56/143(39.16)	103	Syn	COG0359	Ribosomal protein L9	[J]	INFORMATION STORAGE AND PROCESSING	Translation, ribosomal structure and biogenesis
PGSC0003DMT400001215	sll1244	1e-26	56/143(39.16)	103	Syn	COG0359	Ribosomal protein L9	[J]	INFORMATION STORAGE AND PROCESSING	Translation, ribosomal structure and biogenesis
PGSC0003DMT400017631	BH3763	4e-15	115/408(28.19)	81.6	Bha	COG1404	Subtilisin-like serine proteases	[O]	CELLULAR PROCESSES AND SIGNALING	Posttranslational modification, protein turnover, chaperones
PGSC0003DMT400017635	SP0641	5e-09	61/232(26.29)	62.4	Spn	COG1404	Subtilisin-like serine proteases	[O]	CELLULAR PROCESSES AND SIGNALING	Posttranslational modification, protein turnover, chaperones
PGSC0003DMT400017682	CPn0661	2e-08	35/113(30.97)	57	Cpn	COG0545	FKBP-type peptidyl-prolyl cis-trans isomerases 1	[O]	CELLULAR PROCESSES AND SIGNALING	Posttranslational modification, protein turnover, chaperones
PGSC0003DMT400017814	VC2001	2e-43	91/267(34.08)	155	Vch	COG0676	Uncharacterized enzymes related to aldose 1-epimerase	[G]	METABOLISM	Carbohydrate transport and metabolism
PGSC0003DMT400017815	VC2001	7e-23	55/154(35.71)	95.5	Vch	COG0676	Uncharacterized enzymes related to aldose 1-epimerase	[G]	METABOLISM	Carbohydrate transport and metabolism
PGSC0003DMT400017871	all4556	2e-102	167/378(44.18)	316	Nos	COG2081	Predicted flavoproteins	[R]	POORLY CHARACTERIZED	General function prediction only
PGSC0003DMT400017962	L113400	3e-16	55/167(32.93)	84.7	Lla	COG0038	Chloride channel protein EriC	[P]	METABOLISM	Inorganic ion transport and metabolism
PGSC0003DMT400017964	ssl0601	2e-06	20/44(45.45)	45.8	Syn	COG0828	Ribosomal protein S21	[J]	INFORMATION STORAGE AND PROCESSING	Translation, ribosomal structure and biogenesis
PGSC0003DMT400018016	SPAC3A12.14	5e-26	59/139(42.45)	100	Spo	COG5126	Ca2+-binding protein (EF-Hand superfamily)	[TZDR]	--	--
PGSC0003DMT400018047	alr3382	2e-46	79/157(50.32)	155	Nos	COG0315	Molybdenum cofactor biosynthesis enzyme	[H]	METABOLISM	Coenzyme transport and metabolism
PGSC0003DMT400018060	BH3709	1e-103	158/338(46.75)	317	Bha	COG0451	Nucleoside-diphosphate-sugar epimerases	[MG]	--	--
PGSC0003DMT400018061	VC1732	2e-147	239/439(54.44)	435	Vch	COG0128	5-enolpyruvylshikimate-3-phosphate synthase	[E]	METABOLISM	Amino acid transport and metabolism
PGSC0003DMT400018067	BMEI0175	2e-81	159/370(42.97)	261	Bme	COG0533	Metal-dependent proteases with possible chaperone activity	[O]	CELLULAR PROCESSES AND SIGNALING	Posttranslational modification, protein turnover, chaperones
PGSC0003DMT400018187	SPAC31G5.09c	3e-93	155/334(46.41)	291	Spo	COG0515	Serine/threonine protein kinase	[RTKL]	--	--
PGSC0003DMT400018198	all4188	2e-65	97/131(74.05)	205	Nos	COG0102	Ribosomal protein L13	[J]	INFORMATION STORAGE AND PROCESSING	Translation, ribosomal structure and biogenesis
PGSC0003DMT400018224	AGc2890	9e-35	82/243(33.74)	133	Atu	COG2124	Cytochrome P450	[Q]	METABOLISM	Secondary metabolites biosynthesis, transport and catabolism
PGSC0003DMT400018240	SPBC2D10.07c	2e-27	55/117(47.01)	103	Spo	COG0681	Signal peptidase I	[U]	CELLULAR PROCESSES AND SIGNALING	Intracellular trafficking, secretion, and vesicular transport
PGSC0003DMT400018241	alr0096	3e-08	21/29(72.41)	51.6	Nos	COG0142	Geranylgeranyl pyrophosphate synthase	[H]	METABOLISM	Coenzyme transport and metabolism
PGSC0003DMT400018309	Rv0101_4	4e-09	50/159(31.45)	58.2	Mtu	COG3320	Putative dehydrogenase domain of multifunctional non-ribosomal peptide synthetases and related enzymes	[Q]	METABOLISM	Secondary metabolites biosynthesis, transport and catabolism
PGSC0003DMT400018339	DR1147	4e-51	119/283(42.05)	179	Dra	COG0077	Prephenate dehydratase	[E]	METABOLISM	Amino acid transport and metabolism
PGSC0003DMT400018375	SP1778	3e-22	81/225(36.00)	94.7	Spn	COG0580	Glycerol uptake facilitator and related permeases (Major Intrinsic Protein Family)	[G]	METABOLISM	Carbohydrate transport and metabolism
PGSC0003DMT400018414	alr3338	6e-08	26/92(28.26)	53.1	Nos	COG0406	Fructose-2,6-bisphosphatase	[G]	METABOLISM	Carbohydrate transport and metabolism
PGSC0003DMT400018415	alr3338	8e-10	45/186(24.19)	60.5	Nos	COG0406	Fructose-2,6-bisphosphatase	[G]	METABOLISM	Carbohydrate transport and metabolism
PGSC0003DMT400018417	alr3338	2e-59	139/445(31.24)	207	Nos	COG0406	Fructose-2,6-bisphosphatase	[G]	METABOLISM	Carbohydrate transport and metabolism
PGSC0003DMT400018440	SPBC530.14c	2e-92	166/417(39.81)	295	Spo	COG0515	Serine/threonine protein kinase	[RTKL]	--	--
PGSC0003DMT400018480	SPBC582.03	9e-57	106/252(42.06)	198	Spo	COG5024	Cyclin	[D]	CELLULAR PROCESSES AND SIGNALING	Cell cycle control, cell division, chromosome partitioning
PGSC0003DMT400018681	SPCC962.06c_1	5e-47	103/212(48.58)	172	Spo	COG5176	Splicing factor (branch point binding protein)	[A]	INFORMATION STORAGE AND PROCESSING	RNA processing and modification
PGSC0003DMT400018682	SPCC962.06c_1	5e-47	103/212(48.58)	172	Spo	COG5176	Splicing factor (branch point binding protein)	[A]	INFORMATION STORAGE AND PROCESSING	RNA processing and modification
PGSC0003DMT400018684	SPCC962.06c_1	5e-47	103/212(48.58)	172	Spo	COG5176	Splicing factor (branch point binding protein)	[A]	INFORMATION STORAGE AND PROCESSING	RNA processing and modification
PGSC0003DMT400018768	MA2218	3e-08	25/91(27.47)	54.3	Mac	COG1226	Kef-type K+ transport systems, predicted NAD-binding component	[P]	METABOLISM	Inorganic ion transport and metabolism
PGSC0003DMT400018994	BS_yflS	1e-140	248/464(53.45)	421	Bsu	COG0471	Di- and tricarboxylate transporters	[P]	METABOLISM	Inorganic ion transport and metabolism
PGSC0003DMT400019065	SPAC22A12.01c	1e-31	86/273(31.50)	124	Spo	COG1236	Predicted exonuclease of the beta-lactamase fold involved in RNA processing	[J]	INFORMATION STORAGE AND PROCESSING	Translation, ribosomal structure and biogenesis
PGSC0003DMT400019126	Rv0101_4	1e-09	51/160(31.87)	62.4	Mtu	COG3320	Putative dehydrogenase domain of multifunctional non-ribosomal peptide synthetases and related enzymes	[Q]	METABOLISM	Secondary metabolites biosynthesis, transport and catabolism
PGSC0003DMT400019320	STM4119	6e-170	272/551(49.36)	510	Sty	COG2352	Phosphoenolpyruvate carboxylase	[C]	METABOLISM	Energy production and conversion
PGSC0003DMT400019584	AGl379	5e-83	156/308(50.65)	258	Atu	COG1052	Lactate dehydrogenase and related dehydrogenases	[CHR]	--	--
PGSC0003DMT400019715	SPBC23G7.13c	1e-117	214/423(50.59)	364	Spo	COG0591	Na+/proline symporter	[ER]	--	--
PGSC0003DMT400019769	BH0579	1e-26	57/176(32.39)	108	Bha	COG2124	Cytochrome P450	[Q]	METABOLISM	Secondary metabolites biosynthesis, transport and catabolism
PGSC0003DMT400019770	BH0579	4e-25	55/161(34.16)	103	Bha	COG2124	Cytochrome P450	[Q]	METABOLISM	Secondary metabolites biosynthesis, transport and catabolism
PGSC0003DMT400019812	all5026	9e-35	144/451(31.93)	137	Nos	COG0702	Predicted nucleoside-diphosphate-sugar epimerases	[MG]	--	--
PGSC0003DMT400019845	MTH1118	2e-12	56/196(28.57)	74.3	Mth	COG0574	Phosphoenolpyruvate synthase/pyruvate phosphate dikinase	[G]	METABOLISM	Carbohydrate transport and metabolism
PGSC0003DMT400019851	SA2463_2	3e-17	48/123(39.02)	80.5	Sau	COG1075	Predicted acetyltransferases and hydrolases with the alpha/beta hydrolase fold	[R]	POORLY CHARACTERIZED	General function prediction only
PGSC0003DMT400020223	mlr7549	3e-96	163/345(47.25)	298	Mlo	COG0451	Nucleoside-diphosphate-sugar epimerases	[MG]	--	--
PGSC0003DMT400020227	SPCC4F11.02	1e-23	63/157(40.13)	98.2	Spo	COG0631	Serine/threonine protein phosphatase	[T]	CELLULAR PROCESSES AND SIGNALING	Signal transduction mechanisms
PGSC0003DMT400020395	YBR143c	0	268/412(65.05)	555	Sce	COG1503	Peptide chain release factor 1 (eRF1)	[J]	INFORMATION STORAGE AND PROCESSING	Translation, ribosomal structure and biogenesis
PGSC0003DMT400020405	RC0082	3e-16	112/451(24.83)	82.8	Rco	COG2271	Sugar phosphate permease	[G]	METABOLISM	Carbohydrate transport and metabolism
PGSC0003DMT400020520	SPy1625_1	8e-11	50/208(24.04)	66.2	Spy	COG0515	Serine/threonine protein kinase	[RTKL]	--	--
PGSC0003DMT400020635	ECU11g1690	6e-34	53/102(51.96)	125	Ecu	COG5147	Myb superfamily proteins, including transcription factors and mRNA splicing factors	[KAD]	--	--
PGSC0003DMT400020647	RSc1378	4e-66	136/325(41.85)	216	Rso	COG1446	Asparaginase	[E]	METABOLISM	Amino acid transport and metabolism
PGSC0003DMT400020675	YGR209c	2e-08	33/92(35.87)	52.8	Sce	COG0526	Thiol-disulfide isomerase and thioredoxins	[OC]	--	--
PGSC0003DMT400020676	YGR209c	2e-08	33/92(35.87)	52.8	Sce	COG0526	Thiol-disulfide isomerase and thioredoxins	[OC]	--	--
PGSC0003DMT400020689	SPAC19G12.10c_2	8e-28	109/385(28.31)	117	Spo	COG2939	Carboxypeptidase C (cathepsin A)	[E]	METABOLISM	Amino acid transport and metabolism
PGSC0003DMT400020765	PA2938	4e-09	66/283(23.32)	59.7	Pae	COG2233	Xanthine/uracil permeases	[F]	METABOLISM	Nucleotide transport and metabolism
PGSC0003DMT400020767	BS_yunJ	2e-07	65/263(24.71)	53.9	Bsu	COG2233	Xanthine/uracil permeases	[F]	METABOLISM	Nucleotide transport and metabolism
PGSC0003DMT400021011	ECU06g1100i	2e-36	69/168(41.07)	132	Ecu	COG1405	Transcription initiation factor TFIIIB, Brf1 subunit/Transcription initiation factor TFIIB	[K]	INFORMATION STORAGE AND PROCESSING	Transcription
PGSC0003DMT400021054	SPACUNK12.02c	4e-57	107/264(40.53)	195	Spo	COG0515	Serine/threonine protein kinase	[RTKL]	--	--
PGSC0003DMT400001282	alr5303	5e-21	42/72(58.33)	87.8	Nos	COG0222	Ribosomal protein L7/L12	[J]	INFORMATION STORAGE AND PROCESSING	Translation, ribosomal structure and biogenesis
PGSC0003DMT400001283	alr5303	8e-21	42/72(58.33)	87.4	Nos	COG0222	Ribosomal protein L7/L12	[J]	INFORMATION STORAGE AND PROCESSING	Translation, ribosomal structure and biogenesis
PGSC0003DMT400001291	SPBC887.12	0	386/867(44.52)	699	Spo	COG0474	Cation transport ATPase	[P]	METABOLISM	Inorganic ion transport and metabolism
PGSC0003DMT400001297	BMEI0222	6e-33	72/192(37.50)	125	Bme	COG0288	Carbonic anhydrase	[P]	METABOLISM	Inorganic ion transport and metabolism
PGSC0003DMT400001331	XF1903	1e-11	48/174(27.59)	67.8	Xfa	COG3158	K+ transporter	[P]	METABOLISM	Inorganic ion transport and metabolism
PGSC0003DMT400001389	BS_pnpA	2e-162	299/690(43.33)	499	Bsu	COG1185	Polyribonucleotide nucleotidyltransferase (polynucleotide phosphorylase)	[J]	INFORMATION STORAGE AND PROCESSING	Translation, ribosomal structure and biogenesis
PGSC0003DMT400001398	SPAC26H5.08c	4e-08	40/117(34.19)	56.2	Spo	COG5309	Exo-beta-1,3-glucanase	[G]	METABOLISM	Carbohydrate transport and metabolism
PGSC0003DMT400001414	SPAC17G6.04c	3e-40	73/159(45.91)	149	Spo	COG5029	Prenyltransferase, beta subunit	[O]	CELLULAR PROCESSES AND SIGNALING	Posttranslational modification, protein turnover, chaperones
PGSC0003DMT400001421	alr5059_2	4e-77	125/220(56.82)	244	Nos	COG0652	Peptidyl-prolyl cis-trans isomerase (rotamase) - cyclophilin family	[O]	CELLULAR PROCESSES AND SIGNALING	Posttranslational modification, protein turnover, chaperones
PGSC0003DMT400001467	SPAC821.08c	7e-107	183/415(44.10)	331	Spo	COG2319	FOG: WD40 repeat	[R]	POORLY CHARACTERIZED	General function prediction only
PGSC0003DMT400001573	PA1611_2	2e-11	34/116(29.31)	65.9	Pae	COG0784	FOG: CheY-like receiver	[T]	CELLULAR PROCESSES AND SIGNALING	Signal transduction mechanisms
PGSC0003DMT400001574	PA1611_2	2e-11	34/116(29.31)	65.9	Pae	COG0784	FOG: CheY-like receiver	[T]	CELLULAR PROCESSES AND SIGNALING	Signal transduction mechanisms
PGSC0003DMT400021123	BS_ydhE	6e-10	32/130(24.62)	63.2	Bsu	COG1819	Glycosyl transferases, related to UDP-glucuronosyltransferase	[GC]	--	--
PGSC0003DMT400021142	XF2234	2e-15	38/88(43.18)	72	Xfa	COG0071	Molecular chaperone (small heat shock protein)	[O]	CELLULAR PROCESSES AND SIGNALING	Posttranslational modification, protein turnover, chaperones
PGSC0003DMT400021310	alr0607	0	270/533(50.66)	534	Nos	COG0155	Sulfite reductase, beta subunit (hemoprotein)	[P]	METABOLISM	Inorganic ion transport and metabolism
PGSC0003DMT400021571	PAB1085	5e-22	53/148(35.81)	92.4	Pab	COG1028	Dehydrogenases with different specificities (related to short-chain alcohol dehydrogenases)	[IQR]	--	--
PGSC0003DMT400021572	AGc1567	2e-15	43/121(35.54)	72	Atu	COG4221	Short-chain alcohol dehydrogenase of unknown specificity	[R]	POORLY CHARACTERIZED	General function prediction only
PGSC0003DMT400021665	DRA0332	3e-09	60/242(24.79)	60.5	Dra	COG0515	Serine/threonine protein kinase	[RTKL]	--	--
PGSC0003DMT400021801	SPBC16E9.11c	8e-10	31/88(35.23)	58.5	Spo	COG5021	Ubiquitin-protein ligase	[O]	CELLULAR PROCESSES AND SIGNALING	Posttranslational modification, protein turnover, chaperones
PGSC0003DMT400021824	all1597	3e-111	180/340(52.94)	337	Nos	COG3239	Fatty acid desaturase	[I]	METABOLISM	Lipid transport and metabolism
PGSC0003DMT400022085	alr5059_2	8e-30	80/223(35.87)	118	Nos	COG0652	Peptidyl-prolyl cis-trans isomerase (rotamase) - cyclophilin family	[O]	CELLULAR PROCESSES AND SIGNALING	Posttranslational modification, protein turnover, chaperones
PGSC0003DMT400022117	alr2769	4e-12	70/227(30.84)	67.4	Nos	COG0819	Putative transcription activator	[K]	INFORMATION STORAGE AND PROCESSING	Transcription
PGSC0003DMT400022156	RSp0875	4e-08	59/205(28.78)	60.1	Rso	COG4886	Leucine-rich repeat (LRR) protein	[S]	POORLY CHARACTERIZED	Function unknown
PGSC0003DMT400022221	all3420	4e-35	69/171(40.35)	134	Nos	COG0793	Periplasmic protease	[M]	CELLULAR PROCESSES AND SIGNALING	Cell wall/membrane/envelope biogenesis
PGSC0003DMT400022224	all3420	5e-36	66/126(52.38)	132	Nos	COG0793	Periplasmic protease	[M]	CELLULAR PROCESSES AND SIGNALING	Cell wall/membrane/envelope biogenesis
PGSC0003DMT400022276	slr1736	3e-57	117/298(39.26)	194	Syn	COG0382	4-hydroxybenzoate polyprenyltransferase and related prenyltransferases	[H]	METABOLISM	Coenzyme transport and metabolism
PGSC0003DMT400022278	YMR229c_2	4e-65	121/266(45.49)	226	Sce	COG0457	FOG: TPR repeat	[R]	POORLY CHARACTERIZED	General function prediction only
PGSC0003DMT400022384	SPAC25G10.01	2e-13	32/83(38.55)	66.6	Spo	COG0724	RNA-binding proteins (RRM domain)	[R]	POORLY CHARACTERIZED	General function prediction only
PGSC0003DMT400022414	SPBC2A9.03	4e-38	113/383(29.50)	146	Spo	COG2319	FOG: WD40 repeat	[R]	POORLY CHARACTERIZED	General function prediction only
PGSC0003DMT400022438	YNL030w	3e-47	74/82(90.24)	151	Sce	COG2036	Histones H3 and H4	[B]	INFORMATION STORAGE AND PROCESSING	Chromatin structure and dynamics
PGSC0003DMT400022546	SPAC323.07c	1e-16	48/175(27.43)	79.7	Spo	COG0534	Na+-driven multidrug efflux pump	[V]	CELLULAR PROCESSES AND SIGNALING	Defense mechanisms
PGSC0003DMT400022743	YAR019c	4e-25	65/206(31.55)	113	Sce	COG0515	Serine/threonine protein kinase	[RTKL]	--	--
PGSC0003DMT400022752	SMc04083	3e-36	79/231(34.20)	134	Sme	COG0288	Carbonic anhydrase	[P]	METABOLISM	Inorganic ion transport and metabolism
PGSC0003DMT400022763	sll1218	3e-34	86/244(35.25)	128	Syn	COG0702	Predicted nucleoside-diphosphate-sugar epimerases	[MG]	--	--
PGSC0003DMT400022772	ECU11g1690	1e-17	41/124(33.06)	82.8	Ecu	COG5147	Myb superfamily proteins, including transcription factors and mRNA splicing factors	[KAD]	--	--
PGSC0003DMT400022809	SPAC105.01c	8e-58	182/484(37.60)	214	Spo	COG0475	Kef-type K+ transport systems, membrane components	[P]	METABOLISM	Inorganic ion transport and metabolism
PGSC0003DMT400022903	YER165w	2e-13	59/262(22.52)	75.1		COG0724	RNA-binding proteins (RRM domain)	[R]	POORLY CHARACTERIZED	General function prediction only
PGSC0003DMT400023008	Cgl2127_1	2e-15	44/120(36.67)	77.4	Cgl	COG0515	Serine/threonine protein kinase	[RTKL]	--	--
PGSC0003DMT400023125	PM1905	2e-38	78/232(33.62)	139	Pmu	COG3338	Carbonic anhydrase	[P]	METABOLISM	Inorganic ion transport and metabolism
PGSC0003DMT400023208	asnB	9e-07	34/126(26.98)	51.2	Eco	COG0367	Asparagine synthase (glutamine-hydrolyzing)	[E]	METABOLISM	Amino acid transport and metabolism
PGSC0003DMT400023304	all4645	0	264/437(60.41)	551	Nos	COG0448	ADP-glucose pyrophosphorylase	[G]	METABOLISM	Carbohydrate transport and metabolism
PGSC0003DMT400023448	CAC1728_1	1e-16	66/187(35.29)	83.6	Cac	COG0515	Serine/threonine protein kinase	[RTKL]	--	--
PGSC0003DMT400023517	YDL006w	8e-28	73/229(31.88)	113	Sce	COG0631	Serine/threonine protein phosphatase	[T]	CELLULAR PROCESSES AND SIGNALING	Signal transduction mechanisms
PGSC0003DMT400023693	SPAC1687.22c	5e-84	136/274(49.64)	282	Spo	COG5099	RNA-binding protein of the Puf family, translational repressor	[J]	INFORMATION STORAGE AND PROCESSING	Translation, ribosomal structure and biogenesis
PGSC0003DMT400023697	SPAC1687.22c	4e-69	115/208(55.29)	240	Spo	COG5099	RNA-binding protein of the Puf family, translational repressor	[J]	INFORMATION STORAGE AND PROCESSING	Translation, ribosomal structure and biogenesis
PGSC0003DMT400023804	SPAC2F3.08	4e-26	100/350(28.57)	114	Spo	COG0477	Permeases of the major facilitator superfamily	[GEPR]	--	--
PGSC0003DMT400023831	sll1841	2e-144	248/431(57.54)	426	Syn	COG0508	Pyruvate/2-oxoglutarate dehydrogenase complex, dihydrolipoamide acyltransferase (E2) component, and related enzymes	[C]	METABOLISM	Energy production and conversion
PGSC0003DMT400024103	YMR220w	6e-41	149/455(32.75)	156	Sce	COG3890	Phosphomevalonate kinase	[I]	METABOLISM	Lipid transport and metabolism
PGSC0003DMT400024331	SPCC63.11	6e-160	230/449(51.22)	481	Spo	COG0513	Superfamily II DNA and RNA helicases	[LKJ]	--	--
PGSC0003DMT400024486	all4677	3e-68	119/248(47.98)	226	Nos	COG0486	Predicted GTPase	[R]	POORLY CHARACTERIZED	General function prediction only
PGSC0003DMT400024506	SPBC2A9.03	3e-36	116/388(29.90)	141	Spo	COG2319	FOG: WD40 repeat	[R]	POORLY CHARACTERIZED	General function prediction only
PGSC0003DMT400024511	MT3482_2	6e-48	94/266(35.34)	168	MtC	COG1877	Trehalose-6-phosphatase	[G]	METABOLISM	Carbohydrate transport and metabolism
PGSC0003DMT400001709	sll0541	4e-82	128/251(51.00)	259	Syn	COG1398	Fatty-acid desaturase	[I]	METABOLISM	Lipid transport and metabolism
PGSC0003DMT400001879	SPBC660.15	1e-13	33/76(43.42)	70.9	Spo	COG0724	RNA-binding proteins (RRM domain)	[R]	POORLY CHARACTERIZED	General function prediction only
PGSC0003DMT400001885	VC0522	1e-11	64/252(25.40)	65.9	Vch	COG0596	Predicted hydrolases or acyltransferases (alpha/beta hydrolase superfamily)	[R]	POORLY CHARACTERIZED	General function prediction only
PGSC0003DMT400024560	SPBC36B7.03	7e-24	122/426(28.64)	106	Spo	COG5407	Preprotein translocase subunit Sec63	[U]	CELLULAR PROCESSES AND SIGNALING	Intracellular trafficking, secretion, and vesicular transport
PGSC0003DMT400024792	all4656	1e-34	93/211(44.08)	132	Nos	COG1070	Sugar (pentulose and hexulose) kinases	[G]	METABOLISM	Carbohydrate transport and metabolism
PGSC0003DMT400024836	slr0381	4e-42	64/123(52.03)	147	Syn	COG0346	Lactoylglutathione lyase and related lyases	[E]	METABOLISM	Amino acid transport and metabolism
PGSC0003DMT400024926	RSp0842	2e-13	68/213(31.92)	75.5	Rso	COG4886	Leucine-rich repeat (LRR) protein	[S]	POORLY CHARACTERIZED	Function unknown
PGSC0003DMT400025219	RSc1013	3e-09	75/346(21.68)	60.5	Rso	COG0524	Sugar kinases, ribokinase family	[G]	METABOLISM	Carbohydrate transport and metabolism
PGSC0003DMT400025275	BH0579	4e-27	100/434(23.04)	115	Bha	COG2124	Cytochrome P450	[Q]	METABOLISM	Secondary metabolites biosynthesis, transport and catabolism
PGSC0003DMT400025446	BH0579	1e-26	96/431(22.27)	114	Bha	COG2124	Cytochrome P450	[Q]	METABOLISM	Secondary metabolites biosynthesis, transport and catabolism
PGSC0003DMT400025543	MTH1291	3e-14	37/66(56.06)	71.6	Mth	COG0484	DnaJ-class molecular chaperone with C-terminal Zn finger domain	[O]	CELLULAR PROCESSES AND SIGNALING	Posttranslational modification, protein turnover, chaperones
PGSC0003DMT400025580	SPACUNK12.02c	6e-59	122/321(38.01)	202	Spo	COG0515	Serine/threonine protein kinase	[RTKL]	--	--
PGSC0003DMT400025582	DR1789	5e-32	77/189(40.74)	123	Dra	COG0564	Pseudouridylate synthases, 23S RNA-specific	[J]	INFORMATION STORAGE AND PROCESSING	Translation, ribosomal structure and biogenesis
PGSC0003DMT400025590	ECU11g1180	3e-37	151/549(27.50)	152	Ecu	COG1502	Phosphatidylserine/phosphatidylglycerophosphate/cardiolipin synthases and related enzymes	[I]	METABOLISM	Lipid transport and metabolism
PGSC0003DMT400025684	alr0577	1e-13	54/154(35.06)	68.2	Nos	COG0545	FKBP-type peptidyl-prolyl cis-trans isomerases 1	[O]	CELLULAR PROCESSES AND SIGNALING	Posttranslational modification, protein turnover, chaperones
PGSC0003DMT400025689	ECU07g0330	1e-10	33/63(52.38)	61.2	Ecu	COG5540	RING-finger-containing ubiquitin ligase	[O]	CELLULAR PROCESSES AND SIGNALING	Posttranslational modification, protein turnover, chaperones
PGSC0003DMT400025819	SPCC645.14c	6e-06	27/81(33.33)	50.8	Spo	COG0457	FOG: TPR repeat	[R]	POORLY CHARACTERIZED	General function prediction only
PGSC0003DMT400025854	SPBC582.03	5e-56	101/259(39.00)	197	Spo	COG5024	Cyclin	[D]	CELLULAR PROCESSES AND SIGNALING	Cell cycle control, cell division, chromosome partitioning
PGSC0003DMT400025881	sll1342	2e-139	235/336(69.94)	409	Syn	COG0057	Glyceraldehyde-3-phosphate dehydrogenase/erythrose-4-phosphate dehydrogenase	[G]	METABOLISM	Carbohydrate transport and metabolism
PGSC0003DMT400025910	SPBC11B10.09	2e-112	159/302(52.65)	333	Spo	COG0515	Serine/threonine protein kinase	[RTKL]	--	--
PGSC0003DMT400025953	mlr6893	5e-30	80/235(34.04)	115	Mlo	COG1028	Dehydrogenases with different specificities (related to short-chain alcohol dehydrogenases)	[IQR]	--	--
PGSC0003DMT400026046	AGl3021	1e-23	129/500(25.80)	108	Atu	COG1215	Glycosyltransferases, probably involved in cell wall biogenesis	[M]	CELLULAR PROCESSES AND SIGNALING	Cell wall/membrane/envelope biogenesis
PGSC0003DMT400026047	ZyhjOP	7e-23	91/300(30.33)	104	EcZ	COG1215	Glycosyltransferases, probably involved in cell wall biogenesis	[M]	CELLULAR PROCESSES AND SIGNALING	Cell wall/membrane/envelope biogenesis
PGSC0003DMT400026051	SPCC70.03c	3e-30	128/476(26.89)	124	Spo	COG0506	Proline dehydrogenase	[E]	METABOLISM	Amino acid transport and metabolism
PGSC0003DMT400026080	slr1251	2e-53	98/169(57.99)	178	Syn	COG0652	Peptidyl-prolyl cis-trans isomerase (rotamase) - cyclophilin family	[O]	CELLULAR PROCESSES AND SIGNALING	Posttranslational modification, protein turnover, chaperones
PGSC0003DMT400026327	slr1046	3e-11	32/61(52.46)	62.8	Syn	COG1826	Sec-independent protein secretion pathway components	[U]	CELLULAR PROCESSES AND SIGNALING	Intracellular trafficking, secretion, and vesicular transport
PGSC0003DMT400026570	SPAC1142.06	2e-103	165/300(55.00)	311	Spo	COG0003	Oxyanion-translocating ATPase	[P]	METABOLISM	Inorganic ion transport and metabolism
PGSC0003DMT400026885	BS_ywtG	7e-59	162/464(34.91)	206	Bsu	COG0477	Permeases of the major facilitator superfamily	[GEPR]	--	--
PGSC0003DMT400027072	PA0393	4e-30	63/169(37.28)	116	Pae	COG0345	Pyrroline-5-carboxylate reductase	[E]	METABOLISM	Amino acid transport and metabolism
PGSC0003DMT400027122	SPAC637.09	3e-26	73/202(36.14)	114	Spo	COG0847	DNA polymerase III, epsilon subunit and related 3'-5' exonucleases	[L]	INFORMATION STORAGE AND PROCESSING	Replication, recombination and repair
PGSC0003DMT400027157	RSc2087	1e-61	98/183(53.55)	196	Rso	COG1611	Predicted Rossmann fold nucleotide-binding protein	[R]	POORLY CHARACTERIZED	General function prediction only
PGSC0003DMT400027176	YPL188w	2e-15	50/133(37.59)	77	Sce	COG0061	Predicted sugar kinase	[G]	METABOLISM	Carbohydrate transport and metabolism
PGSC0003DMT400027581	SPAC3A12.14	4e-08	29/70(41.43)	52.4	Spo	COG5126	Ca2+-binding protein (EF-Hand superfamily)	[TZDR]	--	--
PGSC0003DMT400027601	all2097	2e-42	76/207(36.71)	155	Nos	COG4638	Phenylpropionate dioxygenase and related ring-hydroxylating dioxygenases, large terminal subunit	[PR]	--	--
PGSC0003DMT400027602	alr4354	3e-79	165/481(34.30)	260	Nos	COG4638	Phenylpropionate dioxygenase and related ring-hydroxylating dioxygenases, large terminal subunit	[PR]	--	--
PGSC0003DMT400027946	SPAC4F10.20	1e-10	29/89(32.58)	56.6	Spo	COG0695	Glutaredoxin and related proteins	[O]	CELLULAR PROCESSES AND SIGNALING	Posttranslational modification, protein turnover, chaperones
PGSC0003DMT400027948	SPAC4F10.20	3e-09	27/89(30.34)	52.8	Spo	COG0695	Glutaredoxin and related proteins	[O]	CELLULAR PROCESSES AND SIGNALING	Posttranslational modification, protein turnover, chaperones
PGSC0003DMT400027950	SPAC4F10.20	5e-11	29/89(32.58)	57.8	Spo	COG0695	Glutaredoxin and related proteins	[O]	CELLULAR PROCESSES AND SIGNALING	Posttranslational modification, protein turnover, chaperones
PGSC0003DMT400027951	SPAC4F10.20	2e-10	28/89(31.46)	55.8	Spo	COG0695	Glutaredoxin and related proteins	[O]	CELLULAR PROCESSES AND SIGNALING	Posttranslational modification, protein turnover, chaperones
PGSC0003DMT400027952	SPAC4F10.20	1e-08	25/84(29.76)	50.8	Spo	COG0695	Glutaredoxin and related proteins	[O]	CELLULAR PROCESSES AND SIGNALING	Posttranslational modification, protein turnover, chaperones
PGSC0003DMT400028014	SPAC3A12.18	9e-105	162/339(47.79)	325	Spo	COG0364	Glucose-6-phosphate 1-dehydrogenase	[G]	METABOLISM	Carbohydrate transport and metabolism
PGSC0003DMT400002004	YMR058w	3e-18	73/269(27.14)	90.1	Sce	COG2132	Putative multicopper oxidases	[Q]	METABOLISM	Secondary metabolites biosynthesis, transport and catabolism
PGSC0003DMT400002145	alr0124_1	1e-19	74/216(34.26)	93.6	Nos	COG4886	Leucine-rich repeat (LRR) protein	[S]	POORLY CHARACTERIZED	Function unknown
PGSC0003DMT400002281	SPCC4G3.08	1e-15	58/187(31.02)	78.2	Spo	COG0515	Serine/threonine protein kinase	[RTKL]	--	--
PGSC0003DMT400028588	Cgl2127_1	7e-16	43/105(40.95)	78.2	Cgl	COG0515	Serine/threonine protein kinase	[RTKL]	--	--
PGSC0003DMT400028676	BS_yxjI	6e-06	24/73(32.88)	47	Bsu	COG4894	Uncharacterized conserved protein	[S]	POORLY CHARACTERIZED	Function unknown
PGSC0003DMT400028690	SPBC1815.01	1e-180	270/436(61.93)	517	Spo	COG0148	Enolase	[G]	METABOLISM	Carbohydrate transport and metabolism
PGSC0003DMT400028837	ZddlB	2e-17	94/350(26.86)	83.6	EcZ	COG1181	D-alanine-D-alanine ligase and related ATP-grasp enzymes	[M]	CELLULAR PROCESSES AND SIGNALING	Cell wall/membrane/envelope biogenesis
PGSC0003DMT400028923	slr1350	2e-110	174/331(52.57)	335	Syn	COG3239	Fatty acid desaturase	[I]	METABOLISM	Lipid transport and metabolism
PGSC0003DMT400028972	SPAC26H5.12	2e-142	235/494(47.57)	442	Spo	COG5108	Mitochondrial DNA-directed RNA polymerase	[K]	INFORMATION STORAGE AND PROCESSING	Transcription
PGSC0003DMT400029160	asr3427	8e-08	33/63(52.38)	48.9	Nos	COG0291	Ribosomal protein L35	[J]	INFORMATION STORAGE AND PROCESSING	Translation, ribosomal structure and biogenesis
PGSC0003DMT400029363	all3794	7e-171	226/386(58.55)	492	Nos	COG0133	Tryptophan synthase beta chain	[E]	METABOLISM	Amino acid transport and metabolism
PGSC0003DMT400029441	YOR090c_2	2e-15	70/271(25.83)	80.9	Sce	COG0631	Serine/threonine protein phosphatase	[T]	CELLULAR PROCESSES AND SIGNALING	Signal transduction mechanisms
PGSC0003DMT400029481	alr4559	3e-09	39/83(46.99)	63.9	Nos	COG2319	FOG: WD40 repeat	[R]	POORLY CHARACTERIZED	General function prediction only
PGSC0003DMT400029581	SPAC3F10.11c	0	511/1457(35.07)	772	Spo	COG1132	ABC-type multidrug transport system, ATPase and permease components	[V]	CELLULAR PROCESSES AND SIGNALING	Defense mechanisms
PGSC0003DMT400029596	YPO0066	2e-06	29/82(35.37)	44.3	Ype	COG0695	Glutaredoxin and related proteins	[O]	CELLULAR PROCESSES AND SIGNALING	Posttranslational modification, protein turnover, chaperones
PGSC0003DMT400029759	CPn0406	5e-130	204/290(70.34)	378	Cpn	COG0623	Enoyl-[acyl-carrier-protein] reductase (NADH)	[I]	METABOLISM	Lipid transport and metabolism
PGSC0003DMT400029780	SPAC4G9.08c	0	653/1143(57.13)	1283	Spo	COG0085	DNA-directed RNA polymerase, beta subunit/140 kD subunit	[K]	INFORMATION STORAGE AND PROCESSING	Transcription
PGSC0003DMT400029925	SPBC577.12_1	3e-64	123/255(48.24)	220	Spo	COG2102	Predicted ATPases of PP-loop superfamily	[R]	POORLY CHARACTERIZED	General function prediction only
PGSC0003DMT400029962	YPL203w	4e-38	80/258(31.01)	142	Sce	COG0515	Serine/threonine protein kinase	[RTKL]	--	--
PGSC0003DMT400029963	SPCC320.12c	2e-43	88/261(33.72)	156	Spo	COG0515	Serine/threonine protein kinase	[RTKL]	--	--
PGSC0003DMT400029986	lin1934_1	1e-16	70/223(31.39)	84.7	Lin	COG0515	Serine/threonine protein kinase	[RTKL]	--	--
PGSC0003DMT400030050	sll1342	7e-149	244/336(72.62)	431	Syn	COG0057	Glyceraldehyde-3-phosphate dehydrogenase/erythrose-4-phosphate dehydrogenase	[G]	METABOLISM	Carbohydrate transport and metabolism
PGSC0003DMT400030298	sll0615	6e-33	71/174(40.80)	120	Syn	COG2119	Predicted membrane protein	[S]	POORLY CHARACTERIZED	Function unknown
PGSC0003DMT400030315	STM4483	8e-37	96/255(37.65)	135	Sty	COG1028	Dehydrogenases with different specificities (related to short-chain alcohol dehydrogenases)	[IQR]	--	--
PGSC0003DMT400030324	all5026	3e-08	35/87(40.23)	55.5	Nos	COG0702	Predicted nucleoside-diphosphate-sugar epimerases	[MG]	--	--
PGSC0003DMT400030327	all5026	6e-08	35/87(40.23)	55.8	Nos	COG0702	Predicted nucleoside-diphosphate-sugar epimerases	[MG]	--	--
PGSC0003DMT400030514	all0778	3e-32	82/275(29.82)	125	Nos	COG4826	Serine protease inhibitor	[O]	CELLULAR PROCESSES AND SIGNALING	Posttranslational modification, protein turnover, chaperones
PGSC0003DMT400030605	L1010	6e-11	49/161(30.43)	59.7	Lla	COG0589	Universal stress protein UspA and related nucleotide-binding proteins	[T]	CELLULAR PROCESSES AND SIGNALING	Signal transduction mechanisms
PGSC0003DMT400030618	YIR026c	5e-12	49/162(30.25)	70.9	Sce	COG2453	Predicted protein-tyrosine phosphatase	[T]	CELLULAR PROCESSES AND SIGNALING	Signal transduction mechanisms
PGSC0003DMT400030757	SPAC1B1.02c	7e-54	82/151(54.30)	182	Spo	COG0061	Predicted sugar kinase	[G]	METABOLISM	Carbohydrate transport and metabolism
PGSC0003DMT400030758	YEL041w	1e-75	126/267(47.19)	244	Sce	COG0061	Predicted sugar kinase	[G]	METABOLISM	Carbohydrate transport and metabolism
PGSC0003DMT400030760	SPAC1B1.02c	6e-30	51/94(54.26)	114	Spo	COG0061	Predicted sugar kinase	[G]	METABOLISM	Carbohydrate transport and metabolism
PGSC0003DMT400030810	all0664	7e-10	68/230(29.57)	64.3	Nos	COG2319	FOG: WD40 repeat	[R]	POORLY CHARACTERIZED	General function prediction only
PGSC0003DMT400030830	slr1643	2e-87	139/299(46.49)	275	Syn	COG0369	Sulfite reductase, alpha subunit (flavoprotein)	[P]	METABOLISM	Inorganic ion transport and metabolism
PGSC0003DMT400030982	SMc04081	4e-09	60/199(30.15)	60.1	Sme	COG5597	Alpha-N-acetylglucosamine transferase	[M]	CELLULAR PROCESSES AND SIGNALING	Cell wall/membrane/envelope biogenesis
PGSC0003DMT400030994	lin1131	2e-21	77/233(33.05)	92.8	Lin	COG0580	Glycerol uptake facilitator and related permeases (Major Intrinsic Protein Family)	[G]	METABOLISM	Carbohydrate transport and metabolism
PGSC0003DMT400031009	aq_1818	8e-70	118/292(40.41)	224	Aae	COG0788	Formyltetrahydrofolate hydrolase	[F]	METABOLISM	Nucleotide transport and metabolism
PGSC0003DMT400031012	YNL169c	5e-59	147/423(34.75)	206	Sce	COG0688	Phosphatidylserine decarboxylase	[I]	METABOLISM	Lipid transport and metabolism
PGSC0003DMT400031071	YER031c	8e-76	118/222(53.15)	233	Sce	COG1100	GTPase SAR1 and related small G proteins	[R]	POORLY CHARACTERIZED	General function prediction only
PGSC0003DMT400031198	ssl0020	6e-47	71/96(73.96)	152	Syn	COG0633	Ferredoxin	[C]	METABOLISM	Energy production and conversion
PGSC0003DMT400031233	BS_ywtG	9e-79	154/447(34.45)	259	Bsu	COG0477	Permeases of the major facilitator superfamily	[GEPR]	--	--
PGSC0003DMT400031308	ECU03g0390_1	2e-33	77/237(32.49)	129	Ecu	COG1131	ABC-type multidrug transport system, ATPase component	[V]	CELLULAR PROCESSES AND SIGNALING	Defense mechanisms
PGSC0003DMT400031315	lin1934_1	1e-06	44/162(27.16)	52.4	Lin	COG0515	Serine/threonine protein kinase	[RTKL]	--	--
PGSC0003DMT400031351	XF0826	8e-105	158/331(47.73)	318	Xfa	COG3588	Fructose-1,6-bisphosphate aldolase	[G]	METABOLISM	Carbohydrate transport and metabolism
PGSC0003DMT400031541	SPBC609.03	5e-19	56/151(37.09)	91.3	Spo	COG2319	FOG: WD40 repeat	[R]	POORLY CHARACTERIZED	General function prediction only
PGSC0003DMT400031605	SPAC3H5.08c	8e-41	96/282(34.04)	160	Spo	COG2319	FOG: WD40 repeat	[R]	POORLY CHARACTERIZED	General function prediction only
PGSC0003DMT400031648	all4802	4e-10	34/98(34.69)	57	Nos	COG0360	Ribosomal protein S6	[J]	INFORMATION STORAGE AND PROCESSING	Translation, ribosomal structure and biogenesis
PGSC0003DMT400031715	YDR135c	9e-96	257/847(30.34)	337	Sce	COG1132	ABC-type multidrug transport system, ATPase and permease components	[V]	CELLULAR PROCESSES AND SIGNALING	Defense mechanisms
PGSC0003DMT400031722	sll0615	3e-20	82/215(38.14)	90.1	Syn	COG2119	Predicted membrane protein	[S]	POORLY CHARACTERIZED	Function unknown
PGSC0003DMT400031868	asl0884	1e-16	39/80(48.75)	75.1	Nos	COG0633	Ferredoxin	[C]	METABOLISM	Energy production and conversion
PGSC0003DMT400031869	sll1743	5e-64	96/136(70.59)	200	Syn	COG0080	Ribosomal protein L11	[J]	INFORMATION STORAGE AND PROCESSING	Translation, ribosomal structure and biogenesis
PGSC0003DMT400031901	DR0921	2e-60	148/389(38.05)	207	Dra	COG0626	Cystathionine beta-lyases/cystathionine gamma-synthases	[E]	METABOLISM	Amino acid transport and metabolism
PGSC0003DMT400031918	ECU05g0630	1e-66	141/400(35.25)	234	Ecu	COG0515	Serine/threonine protein kinase	[RTKL]	--	--
PGSC0003DMT400002345	alr5007	1e-27	94/368(25.54)	117	Nos	COG4638	Phenylpropionate dioxygenase and related ring-hydroxylating dioxygenases, large terminal subunit	[PR]	--	--
PGSC0003DMT400002365	SPAC2C4.07c	4e-104	215/534(40.26)	350	Spo	COG0557	Exoribonuclease R	[K]	INFORMATION STORAGE AND PROCESSING	Transcription
PGSC0003DMT400002366	SPAC2C4.07c	8e-104	215/534(40.26)	350	Spo	COG0557	Exoribonuclease R	[K]	INFORMATION STORAGE AND PROCESSING	Transcription
PGSC0003DMT400032060	all3207	4e-07	50/190(26.32)	52	Nos	COG0515	Serine/threonine protein kinase	[RTKL]	--	--
PGSC0003DMT400032063	VC2001	3e-49	99/261(37.93)	170	Vch	COG0676	Uncharacterized enzymes related to aldose 1-epimerase	[G]	METABOLISM	Carbohydrate transport and metabolism
PGSC0003DMT400032064	VC2001	4e-24	61/148(41.22)	99	Vch	COG0676	Uncharacterized enzymes related to aldose 1-epimerase	[G]	METABOLISM	Carbohydrate transport and metabolism
PGSC0003DMT400032103	TM0437	6e-34	78/221(35.29)	131	Tma	COG5434	Endopolygalacturonase	[M]	CELLULAR PROCESSES AND SIGNALING	Cell wall/membrane/envelope biogenesis
PGSC0003DMT400032134	SMc01870	3e-27	81/240(33.75)	109	Sme	COG0580	Glycerol uptake facilitator and related permeases (Major Intrinsic Protein Family)	[G]	METABOLISM	Carbohydrate transport and metabolism
PGSC0003DMT400032335	ECU11g1130	7e-08	26/60(43.33)	53.1	Ecu	COG5574	RING-finger-containing E3 ubiquitin ligase	[O]	CELLULAR PROCESSES AND SIGNALING	Posttranslational modification, protein turnover, chaperones
PGSC0003DMT400032360	ECU09g1180	3e-12	33/80(41.25)	68.2	Ecu	COG0457	FOG: TPR repeat	[R]	POORLY CHARACTERIZED	General function prediction only
PGSC0003DMT400032520	BS_vpr	1e-25	130/481(27.03)	115	Bsu	COG1404	Subtilisin-like serine proteases	[O]	CELLULAR PROCESSES AND SIGNALING	Posttranslational modification, protein turnover, chaperones
PGSC0003DMT400032546	SPAC32A11.03c	2e-06	38/118(32.20)	51.2	Spo	COG5576	Homeodomain-containing transcription factor	[K]	INFORMATION STORAGE AND PROCESSING	Transcription
PGSC0003DMT400032576	SMc01124	9e-07	26/70(37.14)	53.5	Sme	COG2844	UTP:GlnB (protein PII) uridylyltransferase	[O]	CELLULAR PROCESSES AND SIGNALING	Posttranslational modification, protein turnover, chaperones
PGSC0003DMT400032652	CAC1590	8e-134	220/467(47.11)	404	Cac	COG0471	Di- and tricarboxylate transporters	[P]	METABOLISM	Inorganic ion transport and metabolism
PGSC0003DMT400032735	ECU07g0330	2e-11	26/51(50.98)	66.2	Ecu	COG5540	RING-finger-containing ubiquitin ligase	[O]	CELLULAR PROCESSES AND SIGNALING	Posttranslational modification, protein turnover, chaperones
PGSC0003DMT400032737	aq_350_1	2e-83	130/205(63.41)	259	Aae	COG0108	3,4-dihydroxy-2-butanone 4-phosphate synthase	[H]	METABOLISM	Coenzyme transport and metabolism
PGSC0003DMT400033042	SPBC146.07	8e-29	90/347(25.94)	119	Spo	COG0724	RNA-binding proteins (RRM domain)	[R]	POORLY CHARACTERIZED	General function prediction only
PGSC0003DMT400033066	SPAPB2B4.04c	9e-174	367/956(38.39)	546	Spo	COG0474	Cation transport ATPase	[P]	METABOLISM	Inorganic ion transport and metabolism
PGSC0003DMT400033560	alr4831	8e-66	123/329(37.39)	217	Nos	COG0451	Nucleoside-diphosphate-sugar epimerases	[MG]	--	--
PGSC0003DMT400033597	SPBC21.06c	2e-17	64/199(32.16)	87.4	Spo	COG0515	Serine/threonine protein kinase	[RTKL]	--	--
PGSC0003DMT400033637	SMc00680	4e-106	164/340(48.24)	320	Sme	COG1064	Zn-dependent alcohol dehydrogenases	[R]	POORLY CHARACTERIZED	General function prediction only
PGSC0003DMT400033873	all3169_2	2e-08	34/109(31.19)	58.2	Nos	COG2319	FOG: WD40 repeat	[R]	POORLY CHARACTERIZED	General function prediction only
PGSC0003DMT400033876	all3169_2	4e-08	34/109(31.19)	58.2	Nos	COG2319	FOG: WD40 repeat	[R]	POORLY CHARACTERIZED	General function prediction only
PGSC0003DMT400033889	SPAPB2B4.04c	2e-14	37/85(43.53)	72.4	Spo	COG0474	Cation transport ATPase	[P]	METABOLISM	Inorganic ion transport and metabolism
PGSC0003DMT400033890	SPAPB2B4.04c	0	374/998(37.47)	567	Spo	COG0474	Cation transport ATPase	[P]	METABOLISM	Inorganic ion transport and metabolism
PGSC0003DMT400033891	SPAPB2B4.04c	3e-38	73/188(38.83)	144	Spo	COG0474	Cation transport ATPase	[P]	METABOLISM	Inorganic ion transport and metabolism
PGSC0003DMT400034198	SPAC2F3.15	2e-78	132/299(44.15)	265	Spo	COG0515	Serine/threonine protein kinase	[RTKL]	--	--
PGSC0003DMT400034205	SPBC1105.07c	8e-15	70/241(29.05)	75.5	Spo	COG5600	Transcription-associated recombination protein	[L]	INFORMATION STORAGE AND PROCESSING	Replication, recombination and repair
PGSC0003DMT400034236	SPBC3D6.12	4e-179	345/932(37.02)	549	Spo	COG2319	FOG: WD40 repeat	[R]	POORLY CHARACTERIZED	General function prediction only
PGSC0003DMT400034324	SPAC1F5.09c	2e-17	61/201(30.35)	88.6	Spo	COG0515	Serine/threonine protein kinase	[RTKL]	--	--
PGSC0003DMT400034372	ECU11g1690	1e-26	51/102(50.00)	106	Ecu	COG5147	Myb superfamily proteins, including transcription factors and mRNA splicing factors	[KAD]	--	--
PGSC0003DMT400034535	TM1227	3e-49	117/340(34.41)	180	Tma	COG3934	Endo-beta-mannanase	[G]	METABOLISM	Carbohydrate transport and metabolism
PGSC0003DMT400034649	SPBC18H10.15	2e-108	169/334(50.60)	343	Spo	COG0515	Serine/threonine protein kinase	[RTKL]	--	--
PGSC0003DMT400034920	BH0897	8e-23	88/356(24.72)	102	Bha	COG2265	SAM-dependent methyltransferases related to tRNA (uracil-5-)-methyltransferase	[J]	INFORMATION STORAGE AND PROCESSING	Translation, ribosomal structure and biogenesis
PGSC0003DMT400034962	aq_1081_1	7e-41	115/372(30.91)	154	Aae	COG2046	ATP sulfurylase (sulfate adenylyltransferase)	[P]	METABOLISM	Inorganic ion transport and metabolism
PGSC0003DMT400035008	YPL135w	2e-09	46/144(31.94)	55.1	Sce	COG0822	NifU homolog involved in Fe-S cluster formation	[C]	METABOLISM	Energy production and conversion
PGSC0003DMT400035087	YAR019c	4e-18	69/222(31.08)	89.7	Sce	COG0515	Serine/threonine protein kinase	[RTKL]	--	--
PGSC0003DMT400035271	alr3183	6e-54	82/149(55.03)	174	Nos	COG1225	Peroxiredoxin	[O]	CELLULAR PROCESSES AND SIGNALING	Posttranslational modification, protein turnover, chaperones
PGSC0003DMT400035325	SPBC2F12.13	7e-55	147/433(33.95)	207	Spo	COG5059	Kinesin-like protein	[Z]	CELLULAR PROCESSES AND SIGNALING	Cytoskeleton
PGSC0003DMT400035456	BH0579	1e-21	91/366(24.86)	98.6	Bha	COG2124	Cytochrome P450	[Q]	METABOLISM	Secondary metabolites biosynthesis, transport and catabolism
PGSC0003DMT400035460	RSp0666	2e-49	71/179(39.66)	170	Rso	COG2818	3-methyladenine DNA glycosylase	[L]	INFORMATION STORAGE AND PROCESSING	Replication, recombination and repair
PGSC0003DMT400035471	SPAC22F8.08	1e-94	174/442(39.37)	320	Spo	COG5028	Vesicle coat complex COPII, subunit SEC24/subunit SFB2/subunit SFB3	[U]	CELLULAR PROCESSES AND SIGNALING	Intracellular trafficking, secretion, and vesicular transport
PGSC0003DMT400002738	Cj1411c	3e-33	114/425(26.82)	134	Cje	COG2124	Cytochrome P450	[Q]	METABOLISM	Secondary metabolites biosynthesis, transport and catabolism
PGSC0003DMT400002868	SA1650	5e-27	80/217(36.87)	111	Sau	COG1232	Protoporphyrinogen oxidase	[H]	METABOLISM	Coenzyme transport and metabolism
PGSC0003DMT400002869	SPBC13G1.07	2e-12	28/40(70.00)	71.2	Spo	COG5273	Uncharacterized protein containing DHHC-type Zn finger	[R]	POORLY CHARACTERIZED	General function prediction only
PGSC0003DMT400002923	alr1450	2e-29	106/447(23.71)	122	Nos	COG2124	Cytochrome P450	[Q]	METABOLISM	Secondary metabolites biosynthesis, transport and catabolism
PGSC0003DMT400002995	CC2298	4e-10	28/102(27.45)	60.1	Ccr	COG0657	Esterase/lipase	[I]	METABOLISM	Lipid transport and metabolism

## Sheet: S20 vs S-2.Cog_class
#Gene name	Protein name in COG	E_value	Identity	Score	Organism	COG id	COG class defination	Function code	Functional categories	Function class defination
PB.11447.3	Cj1411c	5e-10	45/144(31.25)	65.1	Cje	COG2124	Cytochrome P450	[Q]	METABOLISM	Secondary metabolites biosynthesis, transport and catabolism
PB.11449.1	alr2751	2e-36	91/236(38.56)	139	Nos	COG0702	Predicted nucleoside-diphosphate-sugar epimerases	[MG]	--	--
PB.11449.2	alr2751	3e-36	88/231(38.10)	139	Nos	COG0702	Predicted nucleoside-diphosphate-sugar epimerases	[MG]	--	--
PB.11453.3	alr3683	1e-28	65/140(46.43)	115	Nos	COG0740	Protease subunit of ATP-dependent Clp proteases	[OU]	--	--
PB.11458.3	ssr1480	2e-06	22/48(45.83)	47.8	Syn	COG0724	RNA-binding proteins (RRM domain)	[R]	POORLY CHARACTERIZED	General function prediction only
PB.11499.4	slr2057	1e-21	62/180(34.44)	96.7	Syn	COG0580	Glycerol uptake facilitator and related permeases (Major Intrinsic Protein Family)	[G]	METABOLISM	Carbohydrate transport and metabolism
PB.11579.6	SPCC1739.13	0	375/467(80.30)	732	Spo	COG0443	Molecular chaperone	[O]	CELLULAR PROCESSES AND SIGNALING	Posttranslational modification, protein turnover, chaperones
PB.11587.1	ECU11g1690	2e-21	45/108(41.67)	93.2	Ecu	COG5147	Myb superfamily proteins, including transcription factors and mRNA splicing factors	[KAD]	--	--
PB.11593.2	RSp0365	2e-60	130/360(36.11)	220	Rso	COG2986	Histidine ammonia-lyase	[E]	METABOLISM	Amino acid transport and metabolism
PB.116.2	SPCC4B3.13	1e-63	138/409(33.74)	223	Spo	COG0534	Na+-driven multidrug efflux pump	[V]	CELLULAR PROCESSES AND SIGNALING	Defense mechanisms
PB.11602.1	NMB0012	9e-57	93/185(50.27)	195	Nme	COG0861	Membrane protein TerC, possibly involved in tellurium resistance	[P]	METABOLISM	Inorganic ion transport and metabolism
PB.11630.1	SPCC330.09_1	2e-121	228/543(41.99)	382	Spo	COG2319	FOG: WD40 repeat	[R]	POORLY CHARACTERIZED	General function prediction only
PB.1164.18	SPAC644.07	2e-22	69/236(29.24)	102	Spo	COG0465	ATP-dependent Zn proteases	[O]	CELLULAR PROCESSES AND SIGNALING	Posttranslational modification, protein turnover, chaperones
PB.11645.3	CC0094	8e-49	108/279(38.71)	175	Ccr	COG1028	Dehydrogenases with different specificities (related to short-chain alcohol dehydrogenases)	[IQR]	--	--
PB.1165.1	PA1204	6e-11	30/56(53.57)	65.1	Pae	COG0431	Predicted flavoprotein	[R]	POORLY CHARACTERIZED	General function prediction only
PB.11700.1	BS_vpr	4e-22	152/606(25.08)	104	Bsu	COG1404	Subtilisin-like serine proteases	[O]	CELLULAR PROCESSES AND SIGNALING	Posttranslational modification, protein turnover, chaperones
PB.11732.2	XF0105	1e-42	57/166(34.34)	105	Xfa	COG1519	3-deoxy-D-manno-octulosonic-acid transferase	[M]	CELLULAR PROCESSES AND SIGNALING	Cell wall/membrane/envelope biogenesis
PB.11754.2	BS_sacC	3e-44	166/546(30.40)	170	Bsu	COG1621	Beta-fructosidases (levanase/invertase)	[G]	METABOLISM	Carbohydrate transport and metabolism
PB.11762.3	SPBP8B7.15c	5e-36	116/406(28.57)	144	Spo	COG5222	Uncharacterized conserved protein, contains RING Zn-finger	[R]	POORLY CHARACTERIZED	General function prediction only
PB.11794.2	XF2272	1e-147	229/413(55.45)	454	Xfa	COG0620	Methionine synthase II (cobalamin-independent)	[E]	METABOLISM	Amino acid transport and metabolism
PB.11796.3	CAC3285	5e-47	75/190(39.47)	164	Cac	COG0531	Amino acid transporters	[E]	METABOLISM	Amino acid transport and metabolism
PB.11838.2	ZasnS	1e-71	119/186(63.98)	249	EcZ	COG0017	Aspartyl/asparaginyl-tRNA synthetases	[J]	INFORMATION STORAGE AND PROCESSING	Translation, ribosomal structure and biogenesis
PB.11849.3	SPBC32H8.12c	0	324/412(78.64)	679	Spo	COG5277	Actin and related proteins	[Z]	CELLULAR PROCESSES AND SIGNALING	Cytoskeleton
PB.11855.1	SPAC19E9.02	6e-35	91/277(32.85)	144	Spo	COG0515	Serine/threonine protein kinase	[RTKL]	--	--
PB.11856.1	SPBC4C3.05c	5e-36	80/190(42.11)	147	Spo	COG0086	DNA-directed RNA polymerase, beta' subunit/160 kD subunit	[K]	INFORMATION STORAGE AND PROCESSING	Transcription
PB.11877.1	all0324	1e-20	68/230(29.57)	97.4	Nos	COG0277	FAD/FMN-containing dehydrogenases	[C]	METABOLISM	Energy production and conversion
PB.11888.1	SPAC644.07	2e-09	30/59(50.85)	62.8	Spo	COG0465	ATP-dependent Zn proteases	[O]	CELLULAR PROCESSES AND SIGNALING	Posttranslational modification, protein turnover, chaperones
PB.11888.3	alr4095	3e-15	41/113(36.28)	76.3	Nos	COG1011	Predicted hydrolase (HAD superfamily)	[R]	POORLY CHARACTERIZED	General function prediction only
PB.11902.3	ECU06g1100i	6e-26	76/189(40.21)	112	Ecu	COG1405	Transcription initiation factor TFIIIB, Brf1 subunit/Transcription initiation factor TFIIB	[K]	INFORMATION STORAGE AND PROCESSING	Transcription
PB.11902.4	ECU06g1100i	2e-28	84/207(40.58)	119	Ecu	COG1405	Transcription initiation factor TFIIIB, Brf1 subunit/Transcription initiation factor TFIIB	[K]	INFORMATION STORAGE AND PROCESSING	Transcription
PB.11958.1	AGc2890	3e-15	48/138(34.78)	80.5	Atu	COG2124	Cytochrome P450	[Q]	METABOLISM	Secondary metabolites biosynthesis, transport and catabolism
PB.11958.5	BH0579	1e-23	86/260(33.08)	107	Bha	COG2124	Cytochrome P450	[Q]	METABOLISM	Secondary metabolites biosynthesis, transport and catabolism
PB.11974.3	SPBC1711.17	0	336/578(58.13)	596	Spo	COG1643	HrpA-like helicases	[L]	INFORMATION STORAGE AND PROCESSING	Replication, recombination and repair
PB.11976.3	SPBC887.05c	2e-07	27/61(44.26)	55.5	Spo	COG0724	RNA-binding proteins (RRM domain)	[R]	POORLY CHARACTERIZED	General function prediction only
PB.11984.1	SPAC2F3.13c_2	8e-20	43/117(36.75)	87.8	Spo	COG0526	Thiol-disulfide isomerase and thioredoxins	[OC]	--	--
PB.11996.1	SA1732	4e-70	167/483(34.58)	241	Sau	COG0471	Di- and tricarboxylate transporters	[P]	METABOLISM	Inorganic ion transport and metabolism
PB.11996.3	SA1732	9e-24	77/225(34.22)	106	Sau	COG0471	Di- and tricarboxylate transporters	[P]	METABOLISM	Inorganic ion transport and metabolism
PB.11996.4	SA1732	7e-70	169/477(35.43)	239	Sau	COG0471	Di- and tricarboxylate transporters	[P]	METABOLISM	Inorganic ion transport and metabolism
PB.11996.5	SA1732	1e-34	89/257(34.63)	141	Sau	COG0471	Di- and tricarboxylate transporters	[P]	METABOLISM	Inorganic ion transport and metabolism
PB.11996.6	SA1732	1e-16	35/85(41.18)	82	Sau	COG0471	Di- and tricarboxylate transporters	[P]	METABOLISM	Inorganic ion transport and metabolism
PB.12022.1	YAR019c	7e-16	56/161(34.78)	84.3	Sce	COG0515	Serine/threonine protein kinase	[RTKL]	--	--
PB.12030.1	SPBC18H10.15	2e-21	47/129(36.43)	71.2	Spo	COG0515	Serine/threonine protein kinase	[RTKL]	--	--
PB.12090.1	YBL024w	2e-89	137/323(42.41)	252	Sce	COG0144	tRNA and rRNA cytosine-C5-methylases	[J]	INFORMATION STORAGE AND PROCESSING	Translation, ribosomal structure and biogenesis
PB.12120.2	SPBC15D4.15	3e-50	107/275(38.91)	178	Spo	COG0647	Predicted sugar phosphatases of the HAD superfamily	[G]	METABOLISM	Carbohydrate transport and metabolism
PB.12126.1	SPAC20H4.04	9e-22	147/522(28.16)	104	Spo	COG1111	ERCC4-like helicases	[L]	INFORMATION STORAGE AND PROCESSING	Replication, recombination and repair
PB.12126.2	SPCC188.13c	3e-09	32/78(41.03)	63.2	Spo	COG0571	dsRNA-specific ribonuclease	[K]	INFORMATION STORAGE AND PROCESSING	Transcription
PB.12164.5	FN1765	2e-60	116/314(36.94)	214	Fnu	COG0469	Pyruvate kinase	[G]	METABOLISM	Carbohydrate transport and metabolism
PB.12235.1	Cgl2127_1	3e-22	70/199(35.18)	103	Cgl	COG0515	Serine/threonine protein kinase	[RTKL]	--	--
PB.12237.1	SPAC1F3.02c	4e-61	110/257(42.80)	226	Spo	COG0515	Serine/threonine protein kinase	[RTKL]	--	--
PB.12237.3	SPBC1D7.05c	1e-54	114/288(39.58)	199	Spo	COG0515	Serine/threonine protein kinase	[RTKL]	--	--
PB.12275.1	SPAC19G12.07c	2e-56	135/380(35.53)	207	Spo	COG0724	RNA-binding proteins (RRM domain)	[R]	POORLY CHARACTERIZED	General function prediction only
PB.12308.2	SPAC2F3.08	1e-25	100/352(28.41)	115	Spo	COG0477	Permeases of the major facilitator superfamily	[GEPR]	--	--
PB.12317.3	MT1801	9e-50	124/339(36.58)	185	MtC	COG2041	Sulfite oxidase and related enzymes	[R]	POORLY CHARACTERIZED	General function prediction only
PB.12317.4	SPCC970.03	6e-38	54/128(42.19)	108	Spo	COG0543	2-polyprenylphenol hydroxylase and related flavodoxin oxidoreductases	[HC]	--	--
PB.12317.6	SPCC970.03	1e-18	27/56(48.21)	64.7	Spo	COG0543	2-polyprenylphenol hydroxylase and related flavodoxin oxidoreductases	[HC]	--	--
PB.12317.7	SPCC970.03	5e-44	93/244(38.11)	166	Spo	COG0543	2-polyprenylphenol hydroxylase and related flavodoxin oxidoreductases	[HC]	--	--
PB.1232.12	YNR047w_2	9e-90	146/330(44.24)	300	Sce	COG0515	Serine/threonine protein kinase	[RTKL]	--	--
PB.1232.15	YNR047w_2	2e-75	130/292(44.52)	259	Sce	COG0515	Serine/threonine protein kinase	[RTKL]	--	--
PB.1232.7	YNR047w_2	4e-89	145/330(43.94)	299	Sce	COG0515	Serine/threonine protein kinase	[RTKL]	--	--
PB.12341.2	SPAC19G12.14	1e-54	144/449(32.07)	206	Spo	COG5253	Phosphatidylinositol-4-phosphate 5-kinase	[T]	CELLULAR PROCESSES AND SIGNALING	Signal transduction mechanisms
PB.12354.3	alr5007	1e-26	94/368(25.54)	115	Nos	COG4638	Phenylpropionate dioxygenase and related ring-hydroxylating dioxygenases, large terminal subunit	[PR]	--	--
PB.12354.4	alr5007	5e-23	90/366(24.59)	105	Nos	COG4638	Phenylpropionate dioxygenase and related ring-hydroxylating dioxygenases, large terminal subunit	[PR]	--	--
PB.12357.2	YKR066c	3e-19	47/107(43.93)	92	Sce	COG0376	Catalase (peroxidase I)	[P]	METABOLISM	Inorganic ion transport and metabolism
PB.12377.2	NMA0224	2e-09	25/41(60.98)	60.8	NmA	COG1186	Protein chain release factor B	[J]	INFORMATION STORAGE AND PROCESSING	Translation, ribosomal structure and biogenesis
PB.1242.2	SPBC1D7.05c	1e-24	63/216(29.17)	110	Spo	COG0515	Serine/threonine protein kinase	[RTKL]	--	--
PB.12464.1	AGc1246_1	7e-29	54/130(41.54)	76.6	Atu	COG0475	Kef-type K+ transport systems, membrane components	[P]	METABOLISM	Inorganic ion transport and metabolism
PB.12464.4	SMc00898_1	5e-21	93/241(38.59)	99.4	Sme	COG0475	Kef-type K+ transport systems, membrane components	[P]	METABOLISM	Inorganic ion transport and metabolism
PB.12464.5	SMb21555_2	9e-15	45/131(34.35)	76.3	Sme	COG1226	Kef-type K+ transport systems, predicted NAD-binding component	[P]	METABOLISM	Inorganic ion transport and metabolism
PB.12487.2	SPCC18.06c	6e-62	109/222(49.10)	211	Spo	COG5228	mRNA deadenylase subunit	[A]	INFORMATION STORAGE AND PROCESSING	RNA processing and modification
PB.12519.4	YDR477w_1	5e-88	131/262(50.00)	282	Sce	COG0515	Serine/threonine protein kinase	[RTKL]	--	--
PB.12551.3	alr1348	1e-149	233/425(54.82)	472	Nos	COG0155	Sulfite reductase, beta subunit (hemoprotein)	[P]	METABOLISM	Inorganic ion transport and metabolism
PB.12560.2	BS_yflS	3e-65	141/263(53.61)	232	Bsu	COG0471	Di- and tricarboxylate transporters	[P]	METABOLISM	Inorganic ion transport and metabolism
PB.12568.2	PAE1861	7e-16	69/222(31.08)	80.5	Pya	COG0666	FOG: Ankyrin repeat	[R]	POORLY CHARACTERIZED	General function prediction only
PB.12579.3	SPAC19G12.10c_2	4e-54	139/396(35.10)	196	Spo	COG2939	Carboxypeptidase C (cathepsin A)	[E]	METABOLISM	Amino acid transport and metabolism
PB.12592.3	sll1244	3e-17	35/84(41.67)	72.4	Syn	COG0359	Ribosomal protein L9	[J]	INFORMATION STORAGE AND PROCESSING	Translation, ribosomal structure and biogenesis
PB.12674.4	SPAC1D4.04	2e-75	124/161(77.02)	263	Spo	COG0459	Chaperonin GroEL (HSP60 family)	[O]	CELLULAR PROCESSES AND SIGNALING	Posttranslational modification, protein turnover, chaperones
PB.12691.1	SPCC297.03	5e-52	126/304(41.45)	193	Spo	COG0515	Serine/threonine protein kinase	[RTKL]	--	--
PB.12703.2	YJL055w	2e-17	46/121(38.02)	86.3	Sce	COG1611	Predicted Rossmann fold nucleotide-binding protein	[R]	POORLY CHARACTERIZED	General function prediction only
PB.12759.2	RSc2096	9e-84	222/710(31.27)	296	Rso	COG4631	Xanthine dehydrogenase, molybdopterin-binding subunit B	[F]	METABOLISM	Nucleotide transport and metabolism
PB.12775.3	YER133w	9e-64	110/234(47.01)	197	Sce	COG0639	Diadenosine tetraphosphatase and related serine/threonine protein phosphatases	[T]	CELLULAR PROCESSES AND SIGNALING	Signal transduction mechanisms
PB.12816.10	YNR047w_2	2e-79	156/422(36.97)	271	Sce	COG0515	Serine/threonine protein kinase	[RTKL]	--	--
PB.12816.4	YNR047w_2	1e-86	156/379(41.16)	291	Sce	COG0515	Serine/threonine protein kinase	[RTKL]	--	--
PB.12816.6	YNR047w_2	2e-74	131/306(42.81)	257	Sce	COG0515	Serine/threonine protein kinase	[RTKL]	--	--
PB.12816.7	SPAC4G8.05	4e-64	104/201(51.74)	199	Spo	COG0515	Serine/threonine protein kinase	[RTKL]	--	--
PB.1284.2	SPAC3A12.06c	1e-22	68/183(37.16)	106	Spo	COG0530	Ca2+/Na+ antiporter	[P]	METABOLISM	Inorganic ion transport and metabolism
PB.12842.2	BH2504_1	1e-21	68/211(32.23)	100	Bha	COG0515	Serine/threonine protein kinase	[RTKL]	--	--
PB.12842.6	BH2504_1	1e-21	68/211(32.23)	100	Bha	COG0515	Serine/threonine protein kinase	[RTKL]	--	--
PB.12896.1	ZbarA_1	1e-34	56/137(40.88)	85.9	EcZ	COG0642	Signal transduction histidine kinase	[T]	CELLULAR PROCESSES AND SIGNALING	Signal transduction mechanisms
PB.12934.2	BH0155	9e-51	93/213(43.66)	180	Bha	COG0563	Adenylate kinase and related kinases	[F]	METABOLISM	Nucleotide transport and metabolism
PB.12934.3	BH0155	9e-51	93/213(43.66)	179	Bha	COG0563	Adenylate kinase and related kinases	[F]	METABOLISM	Nucleotide transport and metabolism
PB.13003.2	SPAC1D4.13	4e-48	105/271(38.75)	175	Spo	COG0515	Serine/threonine protein kinase	[RTKL]	--	--
PB.13026.4	SPAC664.09	4e-84	133/353(37.68)	202	Spo	COG0405	Gamma-glutamyltransferase	[E]	METABOLISM	Amino acid transport and metabolism
PB.13026.5	SPAC664.09	6e-71	97/265(36.60)	158	Spo	COG0405	Gamma-glutamyltransferase	[E]	METABOLISM	Amino acid transport and metabolism
PB.13051.1	alr2975	8e-56	86/168(51.19)	187	Nos	COG0681	Signal peptidase I	[U]	CELLULAR PROCESSES AND SIGNALING	Intracellular trafficking, secretion, and vesicular transport
PB.13059.2	alr0652	2e-77	150/347(43.23)	256	Nos	COG0489	ATPases involved in chromosome partitioning	[D]	CELLULAR PROCESSES AND SIGNALING	Cell cycle control, cell division, chromosome partitioning
PB.10021.4	all3642	8e-75	114/214(53.27)	214	Nos	COG0465	ATP-dependent Zn proteases	[O]	CELLULAR PROCESSES AND SIGNALING	Posttranslational modification, protein turnover, chaperones
PB.10028.1	alr3757	3e-23	126/451(27.94)	107	Nos	COG1215	Glycosyltransferases, probably involved in cell wall biogenesis	[M]	CELLULAR PROCESSES AND SIGNALING	Cell wall/membrane/envelope biogenesis
PB.1004.2	APE0316	7e-15	40/82(48.78)	76.6	Ape	COG0010	Arginase/agmatinase/formimionoglutamate hydrolase, arginase family	[E]	METABOLISM	Amino acid transport and metabolism
PB.1004.3	APE0316	3e-33	71/183(38.80)	128	Ape	COG0010	Arginase/agmatinase/formimionoglutamate hydrolase, arginase family	[E]	METABOLISM	Amino acid transport and metabolism
PB.1004.4	APE0316	5e-15	40/82(48.78)	76.6	Ape	COG0010	Arginase/agmatinase/formimionoglutamate hydrolase, arginase family	[E]	METABOLISM	Amino acid transport and metabolism
PB.1004.5	APE0316	1e-30	77/214(35.98)	119	Ape	COG0010	Arginase/agmatinase/formimionoglutamate hydrolase, arginase family	[E]	METABOLISM	Amino acid transport and metabolism
PB.10067.1	TM0895	1e-67	151/385(39.22)	236	Tma	COG0297	Glycogen synthase	[G]	METABOLISM	Carbohydrate transport and metabolism
PB.10087.2	alr2265	2e-54	93/201(46.27)	194	Nos	COG0438	Glycosyltransferase	[M]	CELLULAR PROCESSES AND SIGNALING	Cell wall/membrane/envelope biogenesis
PB.10099.1	sll0728	3e-48	41/99(41.41)	95.5	Syn	COG0825	Acetyl-CoA carboxylase alpha subunit	[I]	METABOLISM	Lipid transport and metabolism
PB.10126.2	mlr1135	2e-11	38/104(36.54)	65.5	Mlo	COG0625	Glutathione S-transferase	[O]	CELLULAR PROCESSES AND SIGNALING	Posttranslational modification, protein turnover, chaperones
PB.10138.1	sll1035	1e-59	74/124(59.68)	161	Syn	COG0035	Uracil phosphoribosyltransferase	[F]	METABOLISM	Nucleotide transport and metabolism
PB.10147.2	alr4456	2e-47	83/166(50.00)	170	Nos	COG1028	Dehydrogenases with different specificities (related to short-chain alcohol dehydrogenases)	[IQR]	--	--
PB.10171.4	YBL075c	2e-74	114/175(65.14)	246	Sce	COG0443	Molecular chaperone	[O]	CELLULAR PROCESSES AND SIGNALING	Posttranslational modification, protein turnover, chaperones
PB.10171.7	SPCC1739.13	7e-168	239/292(81.85)	496	Spo	COG0443	Molecular chaperone	[O]	CELLULAR PROCESSES AND SIGNALING	Posttranslational modification, protein turnover, chaperones
PB.13096.1	Cgl0747	4e-80	145/341(42.52)	272	Cgl	COG0513	Superfamily II DNA and RNA helicases	[LKJ]	--	--
PB.13096.7	DR1624	2e-51	102/194(52.58)	195	Dra	COG0513	Superfamily II DNA and RNA helicases	[LKJ]	--	--
PB.13123.3	SPAC323.06c	6e-49	77/259(29.73)	127	Spo	COG0476	Dinucleotide-utilizing enzymes involved in molybdopterin and thiamine biosynthesis family 2	[H]	METABOLISM	Coenzyme transport and metabolism
PB.13124.7	SMc03846	0	173/267(64.79)	311	Sme	COG1048	Aconitase A	[C]	METABOLISM	Energy production and conversion
PB.13218.1	slr0557	0	167/328(50.91)	345	Syn	COG0525	Valyl-tRNA synthetase	[J]	INFORMATION STORAGE AND PROCESSING	Translation, ribosomal structure and biogenesis
PB.13222.2	all2748	5e-07	29/73(39.73)	55.5	Nos	COG0666	FOG: Ankyrin repeat	[R]	POORLY CHARACTERIZED	General function prediction only
PB.13241.3	SPAC1687.15	6e-150	213/351(60.68)	444	Spo	COG0515	Serine/threonine protein kinase	[RTKL]	--	--
PB.13242.2	ECU08g1080	1e-21	55/114(48.25)	100	Ecu	COG0513	Superfamily II DNA and RNA helicases	[LKJ]	--	--
PB.13271.1	SPBPJ4664.04	1e-17	40/65(61.54)	90.1	Spo	COG2319	FOG: WD40 repeat	[R]	POORLY CHARACTERIZED	General function prediction only
PB.13351.3	SA2486	2e-10	29/58(50.00)	57.8	Sau	COG0471	Di- and tricarboxylate transporters	[P]	METABOLISM	Inorganic ion transport and metabolism
PB.13363.1	BH2504_1	1e-21	69/211(32.70)	99.4	Bha	COG0515	Serine/threonine protein kinase	[RTKL]	--	--
PB.13371.1	YPL106c	4e-107	163/393(41.48)	326	Sce	COG0443	Molecular chaperone	[O]	CELLULAR PROCESSES AND SIGNALING	Posttranslational modification, protein turnover, chaperones
PB.1348.2	YER089c_1	1e-11	43/135(31.85)	46.2	Sce	COG0631	Serine/threonine protein phosphatase	[T]	CELLULAR PROCESSES AND SIGNALING	Signal transduction mechanisms
PB.13490.2	CC1428	8e-74	157/411(38.20)	255	Ccr	COG0415	Deoxyribodipyrimidine photolyase	[L]	INFORMATION STORAGE AND PROCESSING	Replication, recombination and repair
PB.13490.3	CC1428	2e-41	84/207(40.58)	163	Ccr	COG0415	Deoxyribodipyrimidine photolyase	[L]	INFORMATION STORAGE AND PROCESSING	Replication, recombination and repair
PB.13573.1	RSp0842	9e-07	45/146(30.82)	55.5	Rso	COG4886	Leucine-rich repeat (LRR) protein	[S]	POORLY CHARACTERIZED	Function unknown
PB.13581.2	RSp1581	1e-135	214/482(44.40)	412	Rso	COG0753	Catalase	[P]	METABOLISM	Inorganic ion transport and metabolism
PB.13581.5	lin2920	2e-79	69/141(48.94)	150	Lin	COG0753	Catalase	[P]	METABOLISM	Inorganic ion transport and metabolism
PB.13581.7	RSp1581	4e-124	202/473(42.71)	379	Rso	COG0753	Catalase	[P]	METABOLISM	Inorganic ion transport and metabolism
PB.13600.1	all1269	1e-135	195/339(57.52)	403	Nos	COG0180	Tryptophanyl-tRNA synthetase	[J]	INFORMATION STORAGE AND PROCESSING	Translation, ribosomal structure and biogenesis
PB.13630.2	AGl2432	8e-20	58/181(32.04)	89.7	Atu	COG3703	Uncharacterized protein involved in cation transport	[P]	METABOLISM	Inorganic ion transport and metabolism
PB.13651.3	RSc0257	1e-14	60/170(35.29)	81.3	Rso	COG0666	FOG: Ankyrin repeat	[R]	POORLY CHARACTERIZED	General function prediction only
PB.13666.4	all3420	3e-55	102/215(47.44)	196	Nos	COG0793	Periplasmic protease	[M]	CELLULAR PROCESSES AND SIGNALING	Cell wall/membrane/envelope biogenesis
PB.13697.1	SPBC2A9.03	4e-32	109/397(27.46)	130	Spo	COG2319	FOG: WD40 repeat	[R]	POORLY CHARACTERIZED	General function prediction only
PB.13730.1	Rv3617	6e-41	87/253(34.39)	152	Mtu	COG0596	Predicted hydrolases or acyltransferases (alpha/beta hydrolase superfamily)	[R]	POORLY CHARACTERIZED	General function prediction only
PB.13731.2	RSc1759_2	1e-81	153/403(37.97)	275	Rso	COG1250	3-hydroxyacyl-CoA dehydrogenase	[I]	METABOLISM	Lipid transport and metabolism
PB.13754.6	alr0124_1	9e-12	114/436(26.15)	69.3	Nos	COG4886	Leucine-rich repeat (LRR) protein	[S]	POORLY CHARACTERIZED	Function unknown
PB.13768.1	YOR204w	3e-99	162/285(56.84)	330	Sce	COG0513	Superfamily II DNA and RNA helicases	[LKJ]	--	--
PB.1388.1	CAC0855	3e-17	64/187(34.22)	81.3	Cac	COG0637	Predicted phosphatase/phosphohexomutase	[R]	POORLY CHARACTERIZED	General function prediction only
PB.1404.3	SPAC1687.15	4e-136	207/373(55.50)	408	Spo	COG0515	Serine/threonine protein kinase	[RTKL]	--	--
PB.1448.8	SPBC1D7.05c	5e-17	76/274(27.74)	86.3	Spo	COG0515	Serine/threonine protein kinase	[RTKL]	--	--
PB.1477.3	SMc02105	5e-119	172/375(45.87)	362	Sme	COG3146	Uncharacterized protein conserved in bacteria	[S]	POORLY CHARACTERIZED	Function unknown
PB.1481.1	SPCC191.07	6e-23	42/74(56.76)	99.4	Spo	COG3474	Cytochrome c2	[C]	METABOLISM	Energy production and conversion
PB.1592.1	SPCC4F11.02	2e-19	45/127(35.43)	63.2	Spo	COG0631	Serine/threonine protein phosphatase	[T]	CELLULAR PROCESSES AND SIGNALING	Signal transduction mechanisms
PB.1592.2	YDL006w	3e-25	58/146(39.73)	108	Sce	COG0631	Serine/threonine protein phosphatase	[T]	CELLULAR PROCESSES AND SIGNALING	Signal transduction mechanisms
PB.1592.3	SPCC1223.11	1e-24	68/193(35.23)	107	Spo	COG0631	Serine/threonine protein phosphatase	[T]	CELLULAR PROCESSES AND SIGNALING	Signal transduction mechanisms
PB.1592.5	SPCC4F11.02	1e-15	44/91(48.35)	80.9	Spo	COG0631	Serine/threonine protein phosphatase	[T]	CELLULAR PROCESSES AND SIGNALING	Signal transduction mechanisms
PB.1600.2	PA2843	4e-146	158/254(62.20)	341	Pae	COG3200	3-deoxy-D-arabino-heptulosonate 7-phosphate (DAHP) synthase	[E]	METABOLISM	Amino acid transport and metabolism
PB.1633.1	ECU08g1640	3e-12	39/104(37.50)	72	Ecu	COG5076	Transcription factor involved in chromatin remodeling, contains bromodomain	[BK]	--	--
PB.1652.2	all2436	0	350/588(59.52)	746	Nos	COG0173	Aspartyl-tRNA synthetase	[J]	INFORMATION STORAGE AND PROCESSING	Translation, ribosomal structure and biogenesis
PB.1738.2	CAC3006	5e-179	294/849(34.63)	490	Cac	COG1026	Predicted Zn-dependent peptidases, insulinase-like	[R]	POORLY CHARACTERIZED	General function prediction only
PB.1776.2	BS_ywtG	2e-42	112/321(34.89)	165	Bsu	COG0477	Permeases of the major facilitator superfamily	[GEPR]	--	--
PB.1781.2	SPAC57A7.10c	1e-143	269/583(46.14)	458	Spo	COG5240	Vesicle coat complex COPI, gamma subunit	[U]	CELLULAR PROCESSES AND SIGNALING	Intracellular trafficking, secretion, and vesicular transport
PB.1792.3	ssr1480	1e-06	22/48(45.83)	48.9	Syn	COG0724	RNA-binding proteins (RRM domain)	[R]	POORLY CHARACTERIZED	General function prediction only
PB.1811.2	YPL043w	3e-22	105/404(25.99)	104		COG0724	RNA-binding proteins (RRM domain)	[R]	POORLY CHARACTERIZED	General function prediction only
PB.1826.3	XF0826	5e-68	96/203(47.29)	191	Xfa	COG3588	Fructose-1,6-bisphosphate aldolase	[G]	METABOLISM	Carbohydrate transport and metabolism
PB.1826.4	XF0826	3e-50	93/202(46.04)	180	Xfa	COG3588	Fructose-1,6-bisphosphate aldolase	[G]	METABOLISM	Carbohydrate transport and metabolism
PB.1826.5	SMc03983	1e-48	69/149(46.31)	127	Sme	COG3588	Fructose-1,6-bisphosphate aldolase	[G]	METABOLISM	Carbohydrate transport and metabolism
PB.1826.7	XF0826	1e-74	121/255(47.45)	246	Xfa	COG3588	Fructose-1,6-bisphosphate aldolase	[G]	METABOLISM	Carbohydrate transport and metabolism
PB.1826.8	XF0826	5e-21	57/171(33.33)	95.1	Xfa	COG3588	Fructose-1,6-bisphosphate aldolase	[G]	METABOLISM	Carbohydrate transport and metabolism
PB.1828.2	SPBC2F12.13	1e-38	92/254(36.22)	139	Spo	COG5059	Kinesin-like protein	[Z]	CELLULAR PROCESSES AND SIGNALING	Cytoskeleton
PB.1833.2	slr0942	5e-41	52/106(49.06)	87.8	Syn	COG0656	Aldo/keto reductases, related to diketogulonate reductase	[R]	POORLY CHARACTERIZED	General function prediction only
PB.1887.2	SPCC1223.11	2e-12	58/214(27.10)	69.3	Spo	COG0631	Serine/threonine protein phosphatase	[T]	CELLULAR PROCESSES AND SIGNALING	Signal transduction mechanisms
PB.1889.1	CC0774	2e-18	117/473(24.74)	90.5	Ccr	COG2072	Predicted flavoprotein involved in K+ transport	[P]	METABOLISM	Inorganic ion transport and metabolism
PB.1889.2	CC0774	1e-05	36/109(33.03)	50.8	Ccr	COG2072	Predicted flavoprotein involved in K+ transport	[P]	METABOLISM	Inorganic ion transport and metabolism
PB.1893.2	all4752	8e-114	164/306(53.59)	345	Nos	COG0702	Predicted nucleoside-diphosphate-sugar epimerases	[MG]	--	--
PB.19.1	YLR362w	8e-16	36/100(36.00)	68.9	Sce	COG0515	Serine/threonine protein kinase	[RTKL]	--	--
PB.1911.4	SPAC637.05c	0	312/395(78.99)	655	Spo	COG1156	Archaeal/vacuolar-type H+-ATPase subunit B	[C]	METABOLISM	Energy production and conversion
PB.1922.1	MJ1104	2e-27	102/277(36.82)	113	Mja	COG0083	Homoserine kinase	[E]	METABOLISM	Amino acid transport and metabolism
PB.1927.2	ML1288	1e-20	94/337(27.89)	97.4	Mle	COG0624	Acetylornithine deacetylase/Succinyl-diaminopimelate desuccinylase and related deacylases	[E]	METABOLISM	Amino acid transport and metabolism
PB.1951.1	sll1342	3e-40	76/125(60.80)	153	Syn	COG0057	Glyceraldehyde-3-phosphate dehydrogenase/erythrose-4-phosphate dehydrogenase	[G]	METABOLISM	Carbohydrate transport and metabolism
PB.1977.4	YGR028w	1e-56	88/171(51.46)	172	Sce	COG0464	ATPases of the AAA+ class	[O]	CELLULAR PROCESSES AND SIGNALING	Posttranslational modification, protein turnover, chaperones
PB.1991.3	YDR477w_1	6e-81	126/261(48.28)	271	Sce	COG0515	Serine/threonine protein kinase	[RTKL]	--	--
PB.2019.1	Cgl0191	3e-08	37/122(30.33)	58.9	Cgl	COG0277	FAD/FMN-containing dehydrogenases	[C]	METABOLISM	Energy production and conversion
PB.2083.3	SPAC25G10.01	7e-12	31/79(39.24)	66.6	Spo	COG0724	RNA-binding proteins (RRM domain)	[R]	POORLY CHARACTERIZED	General function prediction only
PB.2098.1	XF0826	7e-104	159/331(48.04)	319	Xfa	COG3588	Fructose-1,6-bisphosphate aldolase	[G]	METABOLISM	Carbohydrate transport and metabolism
PB.2098.2	XF0826	6e-81	82/165(49.70)	164	Xfa	COG3588	Fructose-1,6-bisphosphate aldolase	[G]	METABOLISM	Carbohydrate transport and metabolism
PB.2119.1	SPBC146.07	1e-28	90/335(26.87)	123	Spo	COG0724	RNA-binding proteins (RRM domain)	[R]	POORLY CHARACTERIZED	General function prediction only
PB.2142.1	SPBC713.12	3e-95	171/440(38.86)	306	Spo	COG0654	2-polyprenyl-6-methoxyphenol hydroxylase and related FAD-dependent oxidoreductases	[HC]	--	--
PB.2142.2	SPBC713.12	7e-95	171/440(38.86)	306	Spo	COG0654	2-polyprenyl-6-methoxyphenol hydroxylase and related FAD-dependent oxidoreductases	[HC]	--	--
PB.2146.2	MTH1001	7e-81	156/449(34.74)	238	Mth	COG0474	Cation transport ATPase	[P]	METABOLISM	Inorganic ion transport and metabolism
PB.2146.3	SPAPB2B4.04c	7e-91	78/127(61.42)	162	Spo	COG0474	Cation transport ATPase	[P]	METABOLISM	Inorganic ion transport and metabolism
PB.2152.3	slr0440	2e-20	44/145(30.34)	91.3	Syn	COG0596	Predicted hydrolases or acyltransferases (alpha/beta hydrolase superfamily)	[R]	POORLY CHARACTERIZED	General function prediction only
PB.2153.1	all3169_2	4e-08	34/109(31.19)	58.5	Nos	COG2319	FOG: WD40 repeat	[R]	POORLY CHARACTERIZED	General function prediction only
PB.2156.2	AF1259_1	7e-09	29/84(34.52)	58.9		COG0517	FOG: CBS domain	[R]	POORLY CHARACTERIZED	General function prediction only
PB.2206.1	BH1736	6e-63	85/225(37.78)	149	Bha	COG0626	Cystathionine beta-lyases/cystathionine gamma-synthases	[E]	METABOLISM	Amino acid transport and metabolism
PB.2296.2	all2917	2e-53	101/230(43.91)	186	Nos	COG0483	Archaeal fructose-1,6-bisphosphatase and related enzymes of inositol monophosphatase family	[G]	METABOLISM	Carbohydrate transport and metabolism
PB.10199.3	SPCPJ732.01	4e-13	79/274(28.83)	75.1	Spo	COG5391	Phox homology (PX) domain protein	[UR]	--	--
PB.10277.1	SPBP23A10.09	4e-20	47/130(36.15)	90.1	Spo	COG5230	Uncharacterized conserved protein	[S]	POORLY CHARACTERIZED	Function unknown
PB.10317.2	RSp0365	8e-22	32/76(42.11)	62.8	Rso	COG2986	Histidine ammonia-lyase	[E]	METABOLISM	Amino acid transport and metabolism
PB.10318.10	RSp0365	2e-63	135/387(34.88)	223	Rso	COG2986	Histidine ammonia-lyase	[E]	METABOLISM	Amino acid transport and metabolism
PB.10318.5	SPy2089	3e-45	66/187(35.29)	103	Spy	COG2986	Histidine ammonia-lyase	[E]	METABOLISM	Amino acid transport and metabolism
PB.10318.9	RSp0365	2e-69	156/483(32.30)	241	Rso	COG2986	Histidine ammonia-lyase	[E]	METABOLISM	Amino acid transport and metabolism
PB.10320.2	YGR159c	3e-24	58/181(32.04)	106		COG0724	RNA-binding proteins (RRM domain)	[R]	POORLY CHARACTERIZED	General function prediction only
PB.10320.5	ssr1480	2e-11	31/62(50.00)	65.1	Syn	COG0724	RNA-binding proteins (RRM domain)	[R]	POORLY CHARACTERIZED	General function prediction only
PB.10324.2	SMc01870	9e-21	67/210(31.90)	92.4	Sme	COG0580	Glycerol uptake facilitator and related permeases (Major Intrinsic Protein Family)	[G]	METABOLISM	Carbohydrate transport and metabolism
PB.10324.3	SMc01870	4e-27	74/200(37.00)	110	Sme	COG0580	Glycerol uptake facilitator and related permeases (Major Intrinsic Protein Family)	[G]	METABOLISM	Carbohydrate transport and metabolism
PB.10324.4	mll6943	9e-13	30/76(39.47)	49.7	Mlo	COG0580	Glycerol uptake facilitator and related permeases (Major Intrinsic Protein Family)	[G]	METABOLISM	Carbohydrate transport and metabolism
PB.10324.7	SMc01870	6e-17	40/122(32.79)	59.7	Sme	COG0580	Glycerol uptake facilitator and related permeases (Major Intrinsic Protein Family)	[G]	METABOLISM	Carbohydrate transport and metabolism
PB.10337.4	YGR094w	0	420/879(47.78)	803	Sce	COG0525	Valyl-tRNA synthetase	[J]	INFORMATION STORAGE AND PROCESSING	Translation, ribosomal structure and biogenesis
PB.10359.2	CAC2914	8e-36	89/224(39.73)	141	Cac	COG0413	Ketopantoate hydroxymethyltransferase	[H]	METABOLISM	Coenzyme transport and metabolism
PB.234.1	YOL075c_3	5e-42	123/342(35.96)	161	Sce	COG1131	ABC-type multidrug transport system, ATPase component	[V]	CELLULAR PROCESSES AND SIGNALING	Defense mechanisms
PB.234.2	YOL075c_3	8e-39	82/180(45.56)	125	Sce	COG1131	ABC-type multidrug transport system, ATPase component	[V]	CELLULAR PROCESSES AND SIGNALING	Defense mechanisms
PB.2346.2	SPAC2E1P5.05	9e-17	63/194(32.47)	87.4	Spo	COG2319	FOG: WD40 repeat	[R]	POORLY CHARACTERIZED	General function prediction only
PB.2366.2	BS_yvdP	2e-13	108/376(28.72)	74.3	Bsu	COG0277	FAD/FMN-containing dehydrogenases	[C]	METABOLISM	Energy production and conversion
PB.2366.3	BS_yvdP	2e-21	136/458(29.69)	99.8	Bsu	COG0277	FAD/FMN-containing dehydrogenases	[C]	METABOLISM	Energy production and conversion
PB.2366.4	YPO1451	7e-08	29/109(26.61)	57.4	Ype	COG0277	FAD/FMN-containing dehydrogenases	[C]	METABOLISM	Energy production and conversion
PB.2412.3	alr3157	2e-71	175/572(30.59)	259	Nos	COG4251	Bacteriophytochrome (light-regulated signal transduction histidine kinase)	[T]	CELLULAR PROCESSES AND SIGNALING	Signal transduction mechanisms
PB.243.2	YNL016w	4e-07	22/44(50.00)	53.9		COG0724	RNA-binding proteins (RRM domain)	[R]	POORLY CHARACTERIZED	General function prediction only
PB.2434.1	YOR231w	3e-13	47/152(30.92)	53.5	Sce	COG0515	Serine/threonine protein kinase	[RTKL]	--	--
PB.2436.5	YDR477w_1	3e-06	34/107(31.78)	52.8	Sce	COG0515	Serine/threonine protein kinase	[RTKL]	--	--
PB.2439.2	SPAC1F5.09c	5e-16	66/210(31.43)	85.1	Spo	COG0515	Serine/threonine protein kinase	[RTKL]	--	--
PB.2468.1	YDR477w_1	2e-56	69/150(46.00)	135	Sce	COG0515	Serine/threonine protein kinase	[RTKL]	--	--
PB.247.1	CAC3575	7e-64	120/302(39.74)	214	Cac	COG0331	(acyl-carrier-protein) S-malonyltransferase	[I]	METABOLISM	Lipid transport and metabolism
PB.2546.5	YIR027c	2e-44	94/238(39.50)	169	Sce	COG0044	Dihydroorotase and related cyclic amidohydrolases	[F]	METABOLISM	Nucleotide transport and metabolism
PB.2553.3	SPBC146.07	1e-31	105/352(29.83)	132	Spo	COG0724	RNA-binding proteins (RRM domain)	[R]	POORLY CHARACTERIZED	General function prediction only
PB.2576.3	SPCC1753.04	6e-14	32/62(51.61)	77	Spo	COG1218	3'-Phosphoadenosine 5'-phosphosulfate (PAPS) 3'-phosphatase	[P]	METABOLISM	Inorganic ion transport and metabolism
PB.2589.1	SPCC18.16c	3e-34	62/140(44.29)	129	Spo	COG0196	FAD synthase	[H]	METABOLISM	Coenzyme transport and metabolism
PB.2634.3	SPAC17A2.09c	3e-36	75/177(42.37)	149	Spo	COG0724	RNA-binding proteins (RRM domain)	[R]	POORLY CHARACTERIZED	General function prediction only
PB.2647.2	PA1756	5e-75	114/238(47.90)	245	Pae	COG0175	3'-phosphoadenosine 5'-phosphosulfate sulfotransferase (PAPS reductase)/FAD synthetase and related enzymes	[EH]	--	--
PB.2655.2	SPAC31G5.14	4e-54	76/150(50.67)	160	Spo	COG0404	Glycine cleavage system T protein (aminomethyltransferase)	[E]	METABOLISM	Amino acid transport and metabolism
PB.2662.4	BH3281	0	501/883(56.74)	950	Bha	COG0495	Leucyl-tRNA synthetase	[J]	INFORMATION STORAGE AND PROCESSING	Translation, ribosomal structure and biogenesis
PB.2678.3	slr1255	6e-91	143/254(56.30)	294	Syn	COG1562	Phytoene/squalene synthetase	[I]	METABOLISM	Lipid transport and metabolism
PB.2678.4	slr1255	2e-114	169/292(57.88)	351	Syn	COG1562	Phytoene/squalene synthetase	[I]	METABOLISM	Lipid transport and metabolism
PB.2692.6	YJL095w	2e-17	65/210(30.95)	88.2	Sce	COG0515	Serine/threonine protein kinase	[RTKL]	--	--
PB.2704.2	YGR135w	6e-74	121/183(66.12)	251	Sce	COG0638	20S proteasome, alpha and beta subunits	[O]	CELLULAR PROCESSES AND SIGNALING	Posttranslational modification, protein turnover, chaperones
PB.2714.1	YPR112c	3e-25	58/123(47.15)	113		COG0724	RNA-binding proteins (RRM domain)	[R]	POORLY CHARACTERIZED	General function prediction only
PB.2718.3	SPAC824.08	2e-39	98/342(28.65)	105	Spo	COG5371	Golgi nucleoside diphosphatase	[GO]	--	--
PB.2736.3	SPBC660.15	8e-14	34/74(45.95)	76.6	Spo	COG0724	RNA-binding proteins (RRM domain)	[R]	POORLY CHARACTERIZED	General function prediction only
PB.2743.1	YOL021c	1e-112	193/487(39.63)	324	Sce	COG0557	Exoribonuclease R	[K]	INFORMATION STORAGE AND PROCESSING	Transcription
PB.2763.2	SMb20007	3e-62	78/159(49.06)	168	Sme	COG0753	Catalase	[P]	METABOLISM	Inorganic ion transport and metabolism
PB.2803.1	PA3462_2	4e-30	102/271(37.64)	127	Pae	COG0642	Signal transduction histidine kinase	[T]	CELLULAR PROCESSES AND SIGNALING	Signal transduction mechanisms
PB.2835.2	XF0826	3e-80	105/220(47.73)	217	Xfa	COG3588	Fructose-1,6-bisphosphate aldolase	[G]	METABOLISM	Carbohydrate transport and metabolism
PB.2835.7	XF0826	1e-98	159/361(44.04)	305	Xfa	COG3588	Fructose-1,6-bisphosphate aldolase	[G]	METABOLISM	Carbohydrate transport and metabolism
PB.2849.3	XF0840	1e-34	49/113(43.36)	100	Xfa	COG1874	Beta-galactosidase	[G]	METABOLISM	Carbohydrate transport and metabolism
PB.2906.2	SPBC646.11	0	319/570(55.96)	607	Spo	COG0459	Chaperonin GroEL (HSP60 family)	[O]	CELLULAR PROCESSES AND SIGNALING	Posttranslational modification, protein turnover, chaperones
PB.2913.2	alr1526	1e-16	30/58(51.72)	76.6	Nos	COG4451	Ribulose bisphosphate carboxylase small subunit	[C]	METABOLISM	Energy production and conversion
PB.2939.2	SPAC22A12.01c	4e-48	114/350(32.57)	184	Spo	COG1236	Predicted exonuclease of the beta-lactamase fold involved in RNA processing	[J]	INFORMATION STORAGE AND PROCESSING	Translation, ribosomal structure and biogenesis
PB.2960.3	SPAC18G6.04c	0	288/458(62.88)	591	Spo	COG0112	Glycine/serine hydroxymethyltransferase	[E]	METABOLISM	Amino acid transport and metabolism
PB.2960.4	SPAC24C9.12c	2e-72	117/165(70.91)	253	Spo	COG0112	Glycine/serine hydroxymethyltransferase	[E]	METABOLISM	Amino acid transport and metabolism
PB.2960.6	SPAC18G6.04c	0	288/458(62.88)	590	Spo	COG0112	Glycine/serine hydroxymethyltransferase	[E]	METABOLISM	Amino acid transport and metabolism
PB.2964.2	YLR399c	8e-20	80/322(24.84)	96.7		COG5076	Transcription factor involved in chromatin remodeling, contains bromodomain	[BK]	--	--
PB.3009.3	SPAC869.04	2e-95	160/292(54.79)	316	Spo	COG2421	Predicted acetamidase/formamidase	[C]	METABOLISM	Energy production and conversion
PB.3015.3	SPAC23C11.11	4e-42	99/139(71.22)	161	Spo	COG0515	Serine/threonine protein kinase	[RTKL]	--	--
PB.3032.2	CT727	4e-37	101/279(36.20)	152	Ctr	COG2217	Cation transport ATPase	[P]	METABOLISM	Inorganic ion transport and metabolism
PB.304.2	SPACUNK12.02c	2e-41	86/211(40.76)	159	Spo	COG0515	Serine/threonine protein kinase	[RTKL]	--	--
PB.3051.2	all5179	9e-52	94/217(43.32)	175	Nos	COG4122	Predicted O-methyltransferase	[R]	POORLY CHARACTERIZED	General function prediction only
PB.3051.3	all5179	5e-38	56/140(40.00)	99.4	Nos	COG4122	Predicted O-methyltransferase	[R]	POORLY CHARACTERIZED	General function prediction only
PB.3051.4	all5179	1e-51	94/217(43.32)	175	Nos	COG4122	Predicted O-methyltransferase	[R]	POORLY CHARACTERIZED	General function prediction only
PB.3052.1	all5179	3e-52	94/217(43.32)	177	Nos	COG4122	Predicted O-methyltransferase	[R]	POORLY CHARACTERIZED	General function prediction only
PB.3062.2	PA3328	1e-27	103/332(31.02)	118	Pae	COG0654	2-polyprenyl-6-methoxyphenol hydroxylase and related FAD-dependent oxidoreductases	[HC]	--	--
PB.3078.1	SPCC74.03c	3e-47	68/149(45.64)	114	Spo	COG0515	Serine/threonine protein kinase	[RTKL]	--	--
PB.3078.2	SPCC74.03c	7e-26	41/94(43.62)	74.3	Spo	COG0515	Serine/threonine protein kinase	[RTKL]	--	--
PB.3079.10	RSp0875	3e-06	64/221(28.96)	53.9	Rso	COG4886	Leucine-rich repeat (LRR) protein	[S]	POORLY CHARACTERIZED	Function unknown
PB.3079.19	RSp0875	4e-06	68/248(27.42)	53.9	Rso	COG4886	Leucine-rich repeat (LRR) protein	[S]	POORLY CHARACTERIZED	Function unknown
PB.3079.21	RSp0842	4e-07	58/243(23.87)	56.6	Rso	COG4886	Leucine-rich repeat (LRR) protein	[S]	POORLY CHARACTERIZED	Function unknown
PB.3079.4	RSp0842	2e-06	40/143(27.97)	53.9	Rso	COG4886	Leucine-rich repeat (LRR) protein	[S]	POORLY CHARACTERIZED	Function unknown
PB.3104.2	MYPU_6850	5e-15	73/252(28.97)	78.6	Mpu	COG0515	Serine/threonine protein kinase	[RTKL]	--	--
PB.3109.1	SPAC21E11.06	2e-72	129/262(49.24)	244	Spo	COG1184	Translation initiation factor 2B subunit, eIF-2B alpha/beta/delta family	[J]	INFORMATION STORAGE AND PROCESSING	Translation, ribosomal structure and biogenesis
PB.311.1	SPAC513.07	7e-19	52/133(39.10)	90.9	Spo	COG0451	Nucleoside-diphosphate-sugar epimerases	[MG]	--	--
PB.3115.1	SPAC23D3.10c	3e-26	74/218(33.94)	117	Spo	COG5498	Predicted glycosyl hydrolase	[M]	CELLULAR PROCESSES AND SIGNALING	Cell wall/membrane/envelope biogenesis
PB.3167.2	BS_tuaD	3e-83	173/474(36.50)	282	Bsu	COG1004	Predicted UDP-glucose 6-dehydrogenase	[M]	CELLULAR PROCESSES AND SIGNALING	Cell wall/membrane/envelope biogenesis
PB.3167.3	SMc02641	9e-82	162/444(36.49)	276	Sme	COG1004	Predicted UDP-glucose 6-dehydrogenase	[M]	CELLULAR PROCESSES AND SIGNALING	Cell wall/membrane/envelope biogenesis
PB.3177.2	SPAC20H4.10	2e-101	298/1013(29.42)	349	Spo	COG5113	Ubiquitin fusion degradation protein 2	[O]	CELLULAR PROCESSES AND SIGNALING	Posttranslational modification, protein turnover, chaperones
PB.324.1	YDR477w_1	2e-85	127/263(48.29)	276	Sce	COG0515	Serine/threonine protein kinase	[RTKL]	--	--
PB.324.5	SPCC74.03c	1e-61	58/110(52.73)	121	Spo	COG0515	Serine/threonine protein kinase	[RTKL]	--	--
PB.324.6	YDR477w_1	1e-76	127/310(40.97)	253	Sce	COG0515	Serine/threonine protein kinase	[RTKL]	--	--
PB.3241.1	SPBC839.08c	9e-138	291/774(37.60)	448	Spo	COG1524	Uncharacterized proteins of the AP superfamily	[R]	POORLY CHARACTERIZED	General function prediction only
PB.3249.1	XF1903	3e-92	207/612(33.82)	313	Xfa	COG3158	K+ transporter	[P]	METABOLISM	Inorganic ion transport and metabolism
PB.3252.3	alr5059_2	9e-73	125/220(56.82)	243	Nos	COG0652	Peptidyl-prolyl cis-trans isomerase (rotamase) - cyclophilin family	[O]	CELLULAR PROCESSES AND SIGNALING	Posttranslational modification, protein turnover, chaperones
PB.3252.5	alr5059_2	4e-70	119/220(54.09)	229	Nos	COG0652	Peptidyl-prolyl cis-trans isomerase (rotamase) - cyclophilin family	[O]	CELLULAR PROCESSES AND SIGNALING	Posttranslational modification, protein turnover, chaperones
PB.3260.1	BMEI0222	1e-32	75/193(38.86)	125	Bme	COG0288	Carbonic anhydrase	[P]	METABOLISM	Inorganic ion transport and metabolism
PB.3260.4	BMEI0222	2e-34	76/203(37.44)	130	Bme	COG0288	Carbonic anhydrase	[P]	METABOLISM	Inorganic ion transport and metabolism
PB.3260.5	BMEI0222	3e-15	27/55(49.09)	60.8	Bme	COG0288	Carbonic anhydrase	[P]	METABOLISM	Inorganic ion transport and metabolism
PB.3284.4	L138452_1	8e-21	91/301(30.23)	97.4	Lla	COG0515	Serine/threonine protein kinase	[RTKL]	--	--
PB.331.2	SPAC3A12.14	6e-54	90/124(72.58)	188	Spo	COG5126	Ca2+-binding protein (EF-Hand superfamily)	[TZDR]	--	--
PB.3314.1	ECU08g1640	4e-20	50/106(47.17)	95.5	Ecu	COG5076	Transcription factor involved in chromatin remodeling, contains bromodomain	[BK]	--	--
PB.3340.2	YPL110c_3	1e-25	68/180(37.78)	113	Sce	COG0584	Glycerophosphoryl diester phosphodiesterase	[C]	METABOLISM	Energy production and conversion
PB.3343.8	Rv1920	3e-12	54/166(32.53)	70.1	Mtu	COG0204	1-acyl-sn-glycerol-3-phosphate acyltransferase	[I]	METABOLISM	Lipid transport and metabolism
PB.3353.4	all5215	6e-57	102/164(62.20)	216	Nos	COG1197	Transcription-repair coupling factor (superfamily II helicase)	[LK]	--	--
PB.3373.3	aq_1081_1	6e-37	102/316(32.28)	144	Aae	COG2046	ATP sulfurylase (sulfate adenylyltransferase)	[P]	METABOLISM	Inorganic ion transport and metabolism
PB.3398.1	SPCC1259.13	2e-08	35/92(38.04)	60.5	Spo	COG0515	Serine/threonine protein kinase	[RTKL]	--	--
PB.3422.1	ML2603	2e-24	81/291(27.84)	105	Mle	COG2267	Lysophospholipase	[I]	METABOLISM	Lipid transport and metabolism
PB.3447.3	slr1255	3e-107	170/321(52.96)	344	Syn	COG1562	Phytoene/squalene synthetase	[I]	METABOLISM	Lipid transport and metabolism
PB.3479.1	SPAC637.10c	6e-14	34/88(38.64)	73.6	Spo	COG5148	26S proteasome regulatory complex, subunit RPN10/PSMD4	[O]	CELLULAR PROCESSES AND SIGNALING	Posttranslational modification, protein turnover, chaperones
PB.3485.4	SPACUNK12.02c	2e-20	51/119(42.86)	96.3	Spo	COG0515	Serine/threonine protein kinase	[RTKL]	--	--
PB.3485.8	SPACUNK12.02c	2e-46	101/261(38.70)	174	Spo	COG0515	Serine/threonine protein kinase	[RTKL]	--	--
PB.3509.2	alr1526	3e-17	32/58(55.17)	82.4	Nos	COG4451	Ribulose bisphosphate carboxylase small subunit	[C]	METABOLISM	Energy production and conversion
PB.3509.3	alr1526	2e-18	32/58(55.17)	81.6	Nos	COG4451	Ribulose bisphosphate carboxylase small subunit	[C]	METABOLISM	Energy production and conversion
PB.3517.13	VC1202	1e-37	60/171(35.09)	92	Vch	COG2986	Histidine ammonia-lyase	[E]	METABOLISM	Amino acid transport and metabolism
PB.3517.19	RSp0365	6e-54	106/342(30.99)	152	Rso	COG2986	Histidine ammonia-lyase	[E]	METABOLISM	Amino acid transport and metabolism
PB.3517.2	RSp0365	2e-67	155/493(31.44)	237	Rso	COG2986	Histidine ammonia-lyase	[E]	METABOLISM	Amino acid transport and metabolism
PB.3517.3	RSp0365	4e-63	134/387(34.63)	224	Rso	COG2986	Histidine ammonia-lyase	[E]	METABOLISM	Amino acid transport and metabolism
PB.3517.6	RSp0365	1e-58	82/263(31.18)	137	Rso	COG2986	Histidine ammonia-lyase	[E]	METABOLISM	Amino acid transport and metabolism
PB.3517.9	RSp0365	1e-68	157/493(31.85)	241	Rso	COG2986	Histidine ammonia-lyase	[E]	METABOLISM	Amino acid transport and metabolism
PB.3529.4	PM0828_2	7e-29	40/86(46.51)	84.7	Pmu	COG1246	N-acetylglutamate synthase and related acetyltransferases	[E]	METABOLISM	Amino acid transport and metabolism
PB.3597.2	slr1105	0	308/585(52.65)	620	Syn	COG1217	Predicted membrane GTPase involved in stress response	[T]	CELLULAR PROCESSES AND SIGNALING	Signal transduction mechanisms
PB.3615.11	Rv0390	3e-06	42/128(32.81)	49.7	Mtu	COG0607	Rhodanese-related sulfurtransferase	[P]	METABOLISM	Inorganic ion transport and metabolism
PB.3615.5	Rv0390	9e-06	41/122(33.61)	48.5	Mtu	COG0607	Rhodanese-related sulfurtransferase	[P]	METABOLISM	Inorganic ion transport and metabolism
PB.3615.9	Rv0390	4e-06	42/128(32.81)	50.1	Mtu	COG0607	Rhodanese-related sulfurtransferase	[P]	METABOLISM	Inorganic ion transport and metabolism
PB.3638.2	SPAC11D3.06	1e-22	102/393(25.95)	85.5	Spo	COG0534	Na+-driven multidrug efflux pump	[V]	CELLULAR PROCESSES AND SIGNALING	Defense mechanisms
PB.3674.1	SPBC713.02c	1e-28	73/203(35.96)	108	Spo	COG5077	Ubiquitin carboxyl-terminal hydrolase	[O]	CELLULAR PROCESSES AND SIGNALING	Posttranslational modification, protein turnover, chaperones
PB.3731.1	alr2938	9e-45	107/206(51.94)	158	Nos	COG0605	Superoxide dismutase	[P]	METABOLISM	Inorganic ion transport and metabolism
PB.3772.1	PA1144	4e-17	111/474(23.42)	86.7	Pae	COG2271	Sugar phosphate permease	[G]	METABOLISM	Carbohydrate transport and metabolism
PB.3772.2	PA1144	1e-20	110/445(24.72)	97.8	Pae	COG2271	Sugar phosphate permease	[G]	METABOLISM	Carbohydrate transport and metabolism
PB.3775.6	MT3482_2	2e-39	94/279(33.69)	149	MtC	COG1877	Trehalose-6-phosphatase	[G]	METABOLISM	Carbohydrate transport and metabolism
PB.3787.2	SPAC6F6.07c	1e-67	104/140(74.29)	224	Spo	COG0184	Ribosomal protein S15P/S13E	[J]	INFORMATION STORAGE AND PROCESSING	Translation, ribosomal structure and biogenesis
PB.3838.1	SPAC2E12.02.02	3e-18	47/105(44.76)	90.1	Spo	COG5169	Heat shock transcription factor	[K]	INFORMATION STORAGE AND PROCESSING	Transcription
PB.3838.2	SPAC2E12.02.02	3e-13	33/61(54.10)	74.7	Spo	COG5169	Heat shock transcription factor	[K]	INFORMATION STORAGE AND PROCESSING	Transcription
PB.3840.1	mlr8483	2e-29	58/111(52.25)	107	Mlo	COG0794	Predicted sugar phosphate isomerase involved in capsule formation	[M]	CELLULAR PROCESSES AND SIGNALING	Cell wall/membrane/envelope biogenesis
PB.3872.1	SPAC1F3.02c	2e-57	76/180(42.22)	160	Spo	COG0515	Serine/threonine protein kinase	[RTKL]	--	--
PB.3899.2	SPBC36.12c	2e-15	35/57(61.40)	79.7	Spo	COG5091	Suppressor of G2 allele of skp1 and related proteins	[R]	POORLY CHARACTERIZED	General function prediction only
PB.391.1	YDL006w	2e-08	30/73(41.10)	57.4	Sce	COG0631	Serine/threonine protein phosphatase	[T]	CELLULAR PROCESSES AND SIGNALING	Signal transduction mechanisms
PB.3919.2	CC3226	6e-149	238/458(51.97)	464	Ccr	COG0465	ATP-dependent Zn proteases	[O]	CELLULAR PROCESSES AND SIGNALING	Posttranslational modification, protein turnover, chaperones
PB.3931.1	YDL171c_4	3e-134	130/228(57.02)	244	Sce	COG0493	NADPH-dependent glutamate synthase beta chain and related oxidoreductases	[ER]	--	--
PB.3931.3	SPAPB1E7.07_4	5e-152	232/357(64.99)	448	Spo	COG0493	NADPH-dependent glutamate synthase beta chain and related oxidoreductases	[ER]	--	--
PB.3932.7	SPBC36.09	5e-44	92/200(46.00)	171	Spo	COG5188	Splicing factor 3a, subunit 3	[A]	INFORMATION STORAGE AND PROCESSING	RNA processing and modification
PB.3988.3	all0521	7e-08	35/98(35.71)	58.5	Nos	COG0784	FOG: CheY-like receiver	[T]	CELLULAR PROCESSES AND SIGNALING	Signal transduction mechanisms
PB.10394.3	all0626	2e-14	43/83(51.81)	75.9	Nos	COG0387	Ca2+/H+ antiporter	[P]	METABOLISM	Inorganic ion transport and metabolism
PB.10426.2	mlr6684	1e-05	62/258(24.03)	48.5	Mlo	COG0596	Predicted hydrolases or acyltransferases (alpha/beta hydrolase superfamily)	[R]	POORLY CHARACTERIZED	General function prediction only
PB.1046.1	SPBC839.11c	3e-12	56/199(28.14)	70.1	Spo	COG0697	Permeases of the drug/metabolite transporter (DMT) superfamily	[GER]	--	--
PB.1048.1	SPCC330.07c	9e-13	57/204(27.94)	73.6	Spo	COG0477	Permeases of the major facilitator superfamily	[GEPR]	--	--
PB.10511.3	RSp1614	7e-37	87/260(33.46)	147	Rso	COG0477	Permeases of the major facilitator superfamily	[GEPR]	--	--
PB.10511.4	RSp1614	5e-27	69/181(38.12)	118	Rso	COG0477	Permeases of the major facilitator superfamily	[GEPR]	--	--
PB.4033.1	YLR222c	1e-113	254/845(30.06)	375	Sce	COG2319	FOG: WD40 repeat	[R]	POORLY CHARACTERIZED	General function prediction only
PB.4097.2	all4985	0	317/744(42.61)	625	Nos	COG0438	Glycosyltransferase	[M]	CELLULAR PROCESSES AND SIGNALING	Cell wall/membrane/envelope biogenesis
PB.4138.3	YOL075c_1	2e-38	75/172(43.60)	149	Sce	COG1131	ABC-type multidrug transport system, ATPase component	[V]	CELLULAR PROCESSES AND SIGNALING	Defense mechanisms
PB.4158.4	YLR399c	1e-19	55/144(38.19)	97.1		COG5076	Transcription factor involved in chromatin remodeling, contains bromodomain	[BK]	--	--
PB.4169.2	CAC1683	1e-72	109/330(33.03)	182	Cac	COG0595	Predicted hydrolase of the metallo-beta-lactamase superfamily	[R]	POORLY CHARACTERIZED	General function prediction only
PB.4209.1	AGc2890	1e-18	52/167(31.14)	91.3	Atu	COG2124	Cytochrome P450	[Q]	METABOLISM	Secondary metabolites biosynthesis, transport and catabolism
PB.4213.1	SPAC1D4.11c	6e-39	63/116(54.31)	147	Spo	COG0515	Serine/threonine protein kinase	[RTKL]	--	--
PB.4213.4	SPAC1D4.11c	6e-55	103/218(47.25)	206	Spo	COG0515	Serine/threonine protein kinase	[RTKL]	--	--
PB.4213.5	SPAC1D4.11c	1e-54	103/218(47.25)	206	Spo	COG0515	Serine/threonine protein kinase	[RTKL]	--	--
PB.4213.6	SPAC1D4.11c	2e-49	103/245(42.04)	190	Spo	COG0515	Serine/threonine protein kinase	[RTKL]	--	--
PB.4269.1	PA1649	8e-14	66/220(30.00)	72	Pae	COG1028	Dehydrogenases with different specificities (related to short-chain alcohol dehydrogenases)	[IQR]	--	--
PB.4313.2	BH0539	4e-113	182/324(56.17)	360	Bha	COG1012	NAD-dependent aldehyde dehydrogenases	[C]	METABOLISM	Energy production and conversion
PB.4319.2	MA2255	1e-13	86/354(24.29)	77	Mac	COG0457	FOG: TPR repeat	[R]	POORLY CHARACTERIZED	General function prediction only
PB.4337.2	DR0159	4e-13	44/137(32.12)	72.4	Dra	COG0572	Uridine kinase	[F]	METABOLISM	Nucleotide transport and metabolism
PB.4337.3	DR0159	6e-17	62/203(30.54)	83.6	Dra	COG0572	Uridine kinase	[F]	METABOLISM	Nucleotide transport and metabolism
PB.4337.4	DR0159	5e-21	65/194(33.51)	95.9	Dra	COG0572	Uridine kinase	[F]	METABOLISM	Nucleotide transport and metabolism
PB.4401.4	alr0782	1e-110	155/223(69.51)	332	Nos	COG0036	Pentose-5-phosphate-3-epimerase	[G]	METABOLISM	Carbohydrate transport and metabolism
PB.4417.1	PA0147	4e-18	53/152(34.87)	87	Pae	COG3491	Isopenicillin N synthase and related dioxygenases	[R]	POORLY CHARACTERIZED	General function prediction only
PB.4435.1	alr0247	2e-08	57/209(27.27)	59.7	Nos	COG2319	FOG: WD40 repeat	[R]	POORLY CHARACTERIZED	General function prediction only
PB.4438.1	sll0897	9e-101	196/363(53.99)	317	Syn	COG0484	DnaJ-class molecular chaperone with C-terminal Zn finger domain	[O]	CELLULAR PROCESSES AND SIGNALING	Posttranslational modification, protein turnover, chaperones
PB.4490.3	CAC0355	1e-17	70/205(34.15)	90.1	Cac	COG5434	Endopolygalacturonase	[M]	CELLULAR PROCESSES AND SIGNALING	Cell wall/membrane/envelope biogenesis
PB.4507.4	SPCC645.08c	7e-79	252/901(27.97)	281	Spo	COG1525	Micrococcal nuclease (thermonuclease) homologs	[L]	INFORMATION STORAGE AND PROCESSING	Replication, recombination and repair
PB.4571.2	Ta0099	6e-65	148/413(35.84)	223	Tac	COG0124	Histidyl-tRNA synthetase	[J]	INFORMATION STORAGE AND PROCESSING	Translation, ribosomal structure and biogenesis
PB.4645.1	ECU11g1050	4e-06	45/150(30.00)	52	Ecu	COG3104	Dipeptide/tripeptide permease	[E]	METABOLISM	Amino acid transport and metabolism
PB.4645.2	ECU11g1050	6e-07	97/381(25.46)	54.7	Ecu	COG3104	Dipeptide/tripeptide permease	[E]	METABOLISM	Amino acid transport and metabolism
PB.470.4	SPBC1D7.05c	9e-18	55/155(35.48)	87.8	Spo	COG0515	Serine/threonine protein kinase	[RTKL]	--	--
PB.4717.6	YDL006w	8e-32	92/314(29.30)	130	Sce	COG0631	Serine/threonine protein phosphatase	[T]	CELLULAR PROCESSES AND SIGNALING	Signal transduction mechanisms
PB.4755.2	SPAC4F10.09c	2e-52	72/186(38.71)	114	Spo	COG5593	Nucleic-acid-binding protein possibly involved in ribosomal biogenesis	[J]	INFORMATION STORAGE AND PROCESSING	Translation, ribosomal structure and biogenesis
PB.4786.4	SPAC1687.22c	7e-102	161/328(49.09)	332	Spo	COG5099	RNA-binding protein of the Puf family, translational repressor	[J]	INFORMATION STORAGE AND PROCESSING	Translation, ribosomal structure and biogenesis
PB.479.2	YNL112w	3e-111	189/353(53.54)	363	Sce	COG0513	Superfamily II DNA and RNA helicases	[LKJ]	--	--
PB.4838.3	alr2447	2e-19	47/97(48.45)	93.2	Nos	COG0484	DnaJ-class molecular chaperone with C-terminal Zn finger domain	[O]	CELLULAR PROCESSES AND SIGNALING	Posttranslational modification, protein turnover, chaperones
PB.4849.2	SPAC222.12c	0	232/286(81.12)	476	Spo	COG0055	F0F1-type ATP synthase, beta subunit	[C]	METABOLISM	Energy production and conversion
PB.4854.1	SPBC1711.16	4e-64	156/382(40.84)	227	Spo	COG2319	FOG: WD40 repeat	[R]	POORLY CHARACTERIZED	General function prediction only
PB.4863.2	lin1934_1	5e-07	28/78(35.90)	42	Lin	COG0515	Serine/threonine protein kinase	[RTKL]	--	--
PB.491.2	ECU02g0730	1e-30	74/193(38.34)	130	Ecu	COG5186	Poly(A) polymerase	[A]	INFORMATION STORAGE AND PROCESSING	RNA processing and modification
PB.4920.2	sll1342	3e-78	95/116(81.90)	149	Syn	COG0057	Glyceraldehyde-3-phosphate dehydrogenase/erythrose-4-phosphate dehydrogenase	[G]	METABOLISM	Carbohydrate transport and metabolism
PB.4920.3	sll1342	2e-144	244/336(72.62)	429	Syn	COG0057	Glyceraldehyde-3-phosphate dehydrogenase/erythrose-4-phosphate dehydrogenase	[G]	METABOLISM	Carbohydrate transport and metabolism
PB.4920.4	sll1342	3e-130	225/316(71.20)	387	Syn	COG0057	Glyceraldehyde-3-phosphate dehydrogenase/erythrose-4-phosphate dehydrogenase	[G]	METABOLISM	Carbohydrate transport and metabolism
PB.4952.2	SPAPB24D3.10c	2e-46	55/104(52.88)	124	Spo	COG1501	Alpha-glucosidases, family 31 of glycosyl hydrolases	[G]	METABOLISM	Carbohydrate transport and metabolism
PB.4996.2	SPBC1105.09	6e-49	89/145(61.38)	166	Spo	COG5078	Ubiquitin-protein ligase	[O]	CELLULAR PROCESSES AND SIGNALING	Posttranslational modification, protein turnover, chaperones
PB.5000.12	SPCC24B10.21	1e-33	73/152(48.03)	133	Spo	COG0149	Triosephosphate isomerase	[G]	METABOLISM	Carbohydrate transport and metabolism
PB.5030.16	BH2504_1	1e-13	48/179(26.82)	75.9	Bha	COG0515	Serine/threonine protein kinase	[RTKL]	--	--
PB.5053.1	slr1777_1	2e-129	191/320(59.69)	396	Syn	COG1239	Mg-chelatase subunit ChlI	[H]	METABOLISM	Coenzyme transport and metabolism
PB.5064.2	SPACUNK4.12c	2e-24	57/109(52.29)	113	Spo	COG1025	Secreted/periplasmic Zn-dependent peptidases, insulinase-like	[O]	CELLULAR PROCESSES AND SIGNALING	Posttranslational modification, protein turnover, chaperones
PB.5067.2	all4365	0	202/321(62.93)	431	Nos	COG1429	Cobalamin biosynthesis protein CobN and related Mg-chelatases	[H]	METABOLISM	Coenzyme transport and metabolism
PB.5136.1	mll1417	2e-34	68/146(46.58)	124	Mlo	COG3158	K+ transporter	[P]	METABOLISM	Inorganic ion transport and metabolism
PB.5152.2	all1865	2e-81	152/345(44.06)	275	Nos	COG1902	NADH:flavin oxidoreductases, Old Yellow Enzyme family	[C]	METABOLISM	Energy production and conversion
PB.5161.1	sll1865	4e-71	107/154(69.48)	232	Syn	COG1186	Protein chain release factor B	[J]	INFORMATION STORAGE AND PROCESSING	Translation, ribosomal structure and biogenesis
PB.5161.3	sll1865	2e-84	157/283(55.48)	268	Syn	COG1186	Protein chain release factor B	[J]	INFORMATION STORAGE AND PROCESSING	Translation, ribosomal structure and biogenesis
PB.5184.2	SPAC1F5.02	1e-56	150/480(31.25)	204	Spo	COG0526	Thiol-disulfide isomerase and thioredoxins	[OC]	--	--
PB.5188.9	PA1611_2	2e-10	36/115(31.30)	62.8	Pae	COG0784	FOG: CheY-like receiver	[T]	CELLULAR PROCESSES AND SIGNALING	Signal transduction mechanisms
PB.5222.7	YMR167w	8e-102	158/338(46.75)	325	Sce	COG0323	DNA mismatch repair enzyme (predicted ATPase)	[L]	INFORMATION STORAGE AND PROCESSING	Replication, recombination and repair
PB.5224.2	SPAC630.03	7e-82	139/258(53.88)	277	Spo	COG5277	Actin and related proteins	[Z]	CELLULAR PROCESSES AND SIGNALING	Cytoskeleton
PB.5231.1	BH0579	2e-56	137/452(30.31)	203	Bha	COG2124	Cytochrome P450	[Q]	METABOLISM	Secondary metabolites biosynthesis, transport and catabolism
PB.5301.1	YJL153c	1e-83	147/303(48.51)	280	Sce	COG1260	Myo-inositol-1-phosphate synthase	[I]	METABOLISM	Lipid transport and metabolism
PB.5325.1	alr4515	7e-121	118/216(54.63)	240	Nos	COG0661	Predicted unusual protein kinase	[R]	POORLY CHARACTERIZED	General function prediction only
PB.5386.1	all5179	3e-55	100/217(46.08)	186	Nos	COG4122	Predicted O-methyltransferase	[R]	POORLY CHARACTERIZED	General function prediction only
PB.5392.2	all3642	1e-89	229/614(37.30)	305	Nos	COG0465	ATP-dependent Zn proteases	[O]	CELLULAR PROCESSES AND SIGNALING	Posttranslational modification, protein turnover, chaperones
PB.5394.1	YER048c	7e-30	92/295(31.19)	123	Sce	COG2214	DnaJ-class molecular chaperone	[O]	CELLULAR PROCESSES AND SIGNALING	Posttranslational modification, protein turnover, chaperones
PB.5413.2	SPBC16G5.09	9e-22	89/276(32.25)	101	Spo	COG2939	Carboxypeptidase C (cathepsin A)	[E]	METABOLISM	Amino acid transport and metabolism
PB.5421.2	all0513	4e-55	90/188(47.87)	186	Nos	COG0526	Thiol-disulfide isomerase and thioredoxins	[OC]	--	--
PB.5459.1	SPCC737.08	5e-69	178/509(34.97)	258	Spo	COG5271	AAA ATPase containing von Willebrand factor type A (vWA) domain	[R]	POORLY CHARACTERIZED	General function prediction only
PB.5494.3	SPBC2A9.03	1e-13	44/113(38.94)	67.8	Spo	COG2319	FOG: WD40 repeat	[R]	POORLY CHARACTERIZED	General function prediction only
PB.5494.4	SPBC2A9.03	2e-30	111/392(28.32)	125	Spo	COG2319	FOG: WD40 repeat	[R]	POORLY CHARACTERIZED	General function prediction only
PB.5513.2	CC1428	3e-74	151/397(38.04)	250	Ccr	COG0415	Deoxyribodipyrimidine photolyase	[L]	INFORMATION STORAGE AND PROCESSING	Replication, recombination and repair
PB.5517.1	lin0372	9e-06	31/75(41.33)	52	Lin	COG4886	Leucine-rich repeat (LRR) protein	[S]	POORLY CHARACTERIZED	Function unknown
PB.10568.2	SPBC4.07c	1e-165	198/265(74.72)	424	Spo	COG1222	ATP-dependent 26S proteasome regulatory subunit	[O]	CELLULAR PROCESSES AND SIGNALING	Posttranslational modification, protein turnover, chaperones
PB.10578.1	lin1934_1	1e-22	67/211(31.75)	103	Lin	COG0515	Serine/threonine protein kinase	[RTKL]	--	--
PB.10604.3	SPBC2F12.08c	2e-15	63/254(24.80)	70.1	Spo	COG5226	mRNA capping enzyme, guanylyltransferase (alpha) subunit	[A]	INFORMATION STORAGE AND PROCESSING	RNA processing and modification
PB.10611.2	alr4831	9e-55	95/223(42.60)	185	Nos	COG0451	Nucleoside-diphosphate-sugar epimerases	[MG]	--	--
PB.10645.1	SPBC11B10.10c	9e-42	76/101(75.25)	155	Spo	COG5262	Histone H2A	[B]	INFORMATION STORAGE AND PROCESSING	Chromatin structure and dynamics
PB.10652.4	SPAC227.14	6e-16	41/110(37.27)	81.6	Spo	COG1072	Panthothenate kinase	[H]	METABOLISM	Coenzyme transport and metabolism
PB.10669.3	SPBC3H7.15	4e-161	214/294(72.79)	473	Spo	COG0515	Serine/threonine protein kinase	[RTKL]	--	--
PB.10692.1	SPAC2F3.15	2e-17	57/175(32.57)	89.7	Spo	COG0515	Serine/threonine protein kinase	[RTKL]	--	--
PB.5529.2	PA2843	8e-71	114/195(58.46)	246	Pae	COG3200	3-deoxy-D-arabino-heptulosonate 7-phosphate (DAHP) synthase	[E]	METABOLISM	Amino acid transport and metabolism
PB.5529.3	PA2843	6e-151	214/375(57.07)	459	Pae	COG3200	3-deoxy-D-arabino-heptulosonate 7-phosphate (DAHP) synthase	[E]	METABOLISM	Amino acid transport and metabolism
PB.5529.6	PA2843	7e-104	159/276(57.61)	337	Pae	COG3200	3-deoxy-D-arabino-heptulosonate 7-phosphate (DAHP) synthase	[E]	METABOLISM	Amino acid transport and metabolism
PB.5529.7	PA2843	3e-111	156/251(62.15)	337	Pae	COG3200	3-deoxy-D-arabino-heptulosonate 7-phosphate (DAHP) synthase	[E]	METABOLISM	Amino acid transport and metabolism
PB.5537.1	SPBPI060	2e-60	93/105(88.57)	194	Spo	COG2036	Histones H3 and H4	[B]	INFORMATION STORAGE AND PROCESSING	Chromatin structure and dynamics
PB.5577.4	STM1663	6e-16	77/276(27.90)	82.8	Sty	COG0668	Small-conductance mechanosensitive channel	[M]	CELLULAR PROCESSES AND SIGNALING	Cell wall/membrane/envelope biogenesis
PB.5584.2	BS_yetO_2	1e-30	50/139(35.97)	79	Bsu	COG0369	Sulfite reductase, alpha subunit (flavoprotein)	[P]	METABOLISM	Inorganic ion transport and metabolism
PB.5590.2	YAR019c	2e-20	56/171(32.75)	100	Sce	COG0515	Serine/threonine protein kinase	[RTKL]	--	--
PB.5611.1	alr1042	1e-80	100/199(50.25)	163	Nos	COG0373	Glutamyl-tRNA reductase	[H]	METABOLISM	Coenzyme transport and metabolism
PB.5611.6	alr1042	1e-85	164/356(46.07)	253	Nos	COG0373	Glutamyl-tRNA reductase	[H]	METABOLISM	Coenzyme transport and metabolism
PB.5612.2	YKR097w	8e-86	118/240(49.17)	240	Sce	COG1866	Phosphoenolpyruvate carboxykinase (ATP)	[C]	METABOLISM	Energy production and conversion
PB.5621.3	YGR194c	2e-78	145/349(41.55)	266	Sce	COG1070	Sugar (pentulose and hexulose) kinases	[G]	METABOLISM	Carbohydrate transport and metabolism
PB.5633.1	SPAC1D4.13	8e-11	44/141(31.21)	65.9	Spo	COG0515	Serine/threonine protein kinase	[RTKL]	--	--
PB.5640.1	SMb20391	4e-12	49/139(35.25)	72.4	Sme	COG1215	Glycosyltransferases, probably involved in cell wall biogenesis	[M]	CELLULAR PROCESSES AND SIGNALING	Cell wall/membrane/envelope biogenesis
PB.5654.1	SPBC19F5.02c	6e-20	88/359(24.51)	98.6	Spo	COG2319	FOG: WD40 repeat	[R]	POORLY CHARACTERIZED	General function prediction only
PB.5664.2	SPAPB2B4.04c	5e-174	360/910(39.56)	559	Spo	COG0474	Cation transport ATPase	[P]	METABOLISM	Inorganic ion transport and metabolism
PB.5695.2	SPBC2F12.13	2e-33	80/166(48.19)	141	Spo	COG5059	Kinesin-like protein	[Z]	CELLULAR PROCESSES AND SIGNALING	Cytoskeleton
PB.5734.1	VC0178	3e-22	70/227(30.84)	100	Vch	COG3621	Patatin	[R]	POORLY CHARACTERIZED	General function prediction only
PB.5734.2	all2302	9e-12	39/84(46.43)	68.9	Nos	COG3621	Patatin	[R]	POORLY CHARACTERIZED	General function prediction only
PB.5739.4	SPAC17A2.09c	2e-57	114/314(36.31)	207	Spo	COG0724	RNA-binding proteins (RRM domain)	[R]	POORLY CHARACTERIZED	General function prediction only
PB.5757.1	AGc2890	2e-08	21/66(31.82)	44.7	Atu	COG2124	Cytochrome P450	[Q]	METABOLISM	Secondary metabolites biosynthesis, transport and catabolism
PB.5767.1	all4187	6e-39	70/125(56.00)	139	Nos	COG0103	Ribosomal protein S9	[J]	INFORMATION STORAGE AND PROCESSING	Translation, ribosomal structure and biogenesis
PB.5814.2	aq_1660	2e-16	24/54(44.44)	61.2	Aae	COG0663	Carbonic anhydrases/acetyltransferases, isoleucine patch superfamily	[R]	POORLY CHARACTERIZED	General function prediction only
PB.582.1	APE1671	3e-46	104/310(33.55)	176	Ape	COG0508	Pyruvate/2-oxoglutarate dehydrogenase complex, dihydrolipoamide acyltransferase (E2) component, and related enzymes	[C]	METABOLISM	Energy production and conversion
PB.5843.1	CC0119_1	3e-11	40/118(33.90)	68.2	Ccr	COG0457	FOG: TPR repeat	[R]	POORLY CHARACTERIZED	General function prediction only
PB.5901.2	all3642	2e-103	67/146(45.89)	122	Nos	COG0465	ATP-dependent Zn proteases	[O]	CELLULAR PROCESSES AND SIGNALING	Posttranslational modification, protein turnover, chaperones
PB.5929.2	sll1342	9e-127	222/325(68.31)	379	Syn	COG0057	Glyceraldehyde-3-phosphate dehydrogenase/erythrose-4-phosphate dehydrogenase	[G]	METABOLISM	Carbohydrate transport and metabolism
PB.5929.4	sll1342	3e-90	175/238(73.53)	283	Syn	COG0057	Glyceraldehyde-3-phosphate dehydrogenase/erythrose-4-phosphate dehydrogenase	[G]	METABOLISM	Carbohydrate transport and metabolism
PB.6000.3	all0316	1e-22	32/67(47.76)	64.7	Nos	COG0596	Predicted hydrolases or acyltransferases (alpha/beta hydrolase superfamily)	[R]	POORLY CHARACTERIZED	General function prediction only
PB.6048.2	YIL021w	2e-31	69/158(43.67)	130	Sce	COG0202	DNA-directed RNA polymerase, alpha subunit/40 kD subunit	[K]	INFORMATION STORAGE AND PROCESSING	Transcription
PB.6053.4	all3040	2e-60	83/177(46.89)	144	Nos	COG1233	Phytoene dehydrogenase and related proteins	[Q]	METABOLISM	Secondary metabolites biosynthesis, transport and catabolism
PB.6066.1	all4481	1e-06	40/138(28.99)	52.8	Nos	COG0003	Oxyanion-translocating ATPase	[P]	METABOLISM	Inorganic ion transport and metabolism
PB.6090.2	SPAPB24D3.10c	6e-35	99/288(34.38)	146	Spo	COG1501	Alpha-glucosidases, family 31 of glycosyl hydrolases	[G]	METABOLISM	Carbohydrate transport and metabolism
PB.6140.3	all2456	3e-51	65/98(66.33)	131	Nos	COG0805	Sec-independent protein secretion pathway component TatC	[U]	CELLULAR PROCESSES AND SIGNALING	Intracellular trafficking, secretion, and vesicular transport
PB.6165.1	SPAC959.03c	5e-107	169/366(46.17)	340	Spo	COG2319	FOG: WD40 repeat	[R]	POORLY CHARACTERIZED	General function prediction only
PB.6171.4	CAC0672_2	3e-08	43/135(31.85)	58.9	Cac	COG0572	Uridine kinase	[F]	METABOLISM	Nucleotide transport and metabolism
PB.619.2	PA5343	1e-11	52/172(30.23)	67	Pae	COG0451	Nucleoside-diphosphate-sugar epimerases	[MG]	--	--
PB.6214.4	Cgl2127_1	9e-16	60/189(31.75)	82	Cgl	COG0515	Serine/threonine protein kinase	[RTKL]	--	--
PB.6223.1	CC0285_1	6e-23	36/86(41.86)	89	Ccr	COG2202	FOG: PAS/PAC domain	[T]	CELLULAR PROCESSES AND SIGNALING	Signal transduction mechanisms
PB.6230.1	ECU11g1050	7e-11	92/389(23.65)	67	Ecu	COG3104	Dipeptide/tripeptide permease	[E]	METABOLISM	Amino acid transport and metabolism
PB.626.2	STM1358	3e-16	44/111(39.64)	72.8	Sty	COG0710	3-dehydroquinate dehydratase	[E]	METABOLISM	Amino acid transport and metabolism
PB.6278.1	ML1637_1	4e-22	55/127(43.31)	96.7	Mle	COG0328	Ribonuclease HI	[L]	INFORMATION STORAGE AND PROCESSING	Replication, recombination and repair
PB.6297.2	SPBC12C2.07c	2e-78	92/151(60.93)	177	Spo	COG0421	Spermidine synthase	[E]	METABOLISM	Amino acid transport and metabolism
PB.6303.2	SPAC644.16	2e-07	31/88(35.23)	56.6	Spo	COG0724	RNA-binding proteins (RRM domain)	[R]	POORLY CHARACTERIZED	General function prediction only
PB.6303.6	SPAC644.16	8e-08	31/88(35.23)	57	Spo	COG0724	RNA-binding proteins (RRM domain)	[R]	POORLY CHARACTERIZED	General function prediction only
PB.6303.7	SPAC644.16	9e-09	32/92(34.78)	60.1	Spo	COG0724	RNA-binding proteins (RRM domain)	[R]	POORLY CHARACTERIZED	General function prediction only
PB.6307.1	BMEI0222	8e-39	79/206(38.35)	143	Bme	COG0288	Carbonic anhydrase	[P]	METABOLISM	Inorganic ion transport and metabolism
PB.6309.6	SP1000	7e-10	37/109(33.94)	62.4	Spn	COG0526	Thiol-disulfide isomerase and thioredoxins	[OC]	--	--
PB.632.2	mlr7474	8e-122	211/368(57.34)	395	Mlo	COG1154	Deoxyxylulose-5-phosphate synthase	[HI]	--	--
PB.6322.1	PM1096	4e-108	164/260(63.08)	327	Pmu	COG0447	Dihydroxynaphthoic acid synthase	[H]	METABOLISM	Coenzyme transport and metabolism
PB.6355.3	YIR026c	8e-12	49/162(30.25)	70.9	Sce	COG2453	Predicted protein-tyrosine phosphatase	[T]	CELLULAR PROCESSES AND SIGNALING	Signal transduction mechanisms
PB.64.1	STM0233	2e-28	88/244(36.07)	119	Sty	COG3979	Uncharacterized protein contain chitin-binding domain type 3	[R]	POORLY CHARACTERIZED	General function prediction only
PB.64.3	STM0233	3e-29	88/244(36.07)	119	Sty	COG3979	Uncharacterized protein contain chitin-binding domain type 3	[R]	POORLY CHARACTERIZED	General function prediction only
PB.6470.3	SPAC17H9.20	2e-33	76/233(32.62)	139	Spo	COG5537	Cohesin	[D]	CELLULAR PROCESSES AND SIGNALING	Cell cycle control, cell division, chromosome partitioning
PB.6486.5	SPBC3H7.15	1e-84	130/170(76.47)	283	Spo	COG0515	Serine/threonine protein kinase	[RTKL]	--	--
PB.6570.4	STM1566	6e-111	164/392(41.84)	291	Sty	COG0281	Malic enzyme	[C]	METABOLISM	Energy production and conversion
PB.6570.6	DRA0276	2e-94	81/171(47.37)	158	Dra	COG0281	Malic enzyme	[C]	METABOLISM	Energy production and conversion
PB.6570.7	sfcA	6e-106	158/367(43.05)	288	Eco	COG0281	Malic enzyme	[C]	METABOLISM	Energy production and conversion
PB.6570.8	BS_malS	1e-36	96/277(34.66)	143	Bsu	COG0281	Malic enzyme	[C]	METABOLISM	Energy production and conversion
PB.6570.9	STM1566	3e-32	79/222(35.59)	128	Sty	COG0281	Malic enzyme	[C]	METABOLISM	Energy production and conversion
PB.6619.1	YBL024w	4e-89	109/263(41.44)	221	Sce	COG0144	tRNA and rRNA cytosine-C5-methylases	[J]	INFORMATION STORAGE AND PROCESSING	Translation, ribosomal structure and biogenesis
PB.663.3	YPR035w	4e-49	107/198(54.04)	179	Sce	COG0174	Glutamine synthetase	[E]	METABOLISM	Amino acid transport and metabolism
PB.6694.1	alr4745	0	312/476(65.55)	589	Nos	COG1249	Pyruvate/2-oxoglutarate dehydrogenase complex, dihydrolipoamide dehydrogenase (E3) component, and related enzymes	[C]	METABOLISM	Energy production and conversion
PB.6776.5	RSc0257	5e-11	45/123(36.59)	69.3	Rso	COG0666	FOG: Ankyrin repeat	[R]	POORLY CHARACTERIZED	General function prediction only
PB.6792.2	SPBC713.02c	2e-20	74/209(35.41)	100	Spo	COG5077	Ubiquitin carboxyl-terminal hydrolase	[O]	CELLULAR PROCESSES AND SIGNALING	Posttranslational modification, protein turnover, chaperones
PB.685.4	all4645	1e-150	133/242(54.96)	281	Nos	COG0448	ADP-glucose pyrophosphorylase	[G]	METABOLISM	Carbohydrate transport and metabolism
PB.6856.2	SPCC736.03c_1	2e-54	106/245(43.27)	192	Spo	COG0016	Phenylalanyl-tRNA synthetase alpha subunit	[J]	INFORMATION STORAGE AND PROCESSING	Translation, ribosomal structure and biogenesis
PB.6859.3	NMB1860	2e-19	44/72(61.11)	87.4	Nme	COG0511	Biotin carboxyl carrier protein	[I]	METABOLISM	Lipid transport and metabolism
PB.6890.2	SPCC663.03	1e-81	165/388(42.53)	281	Spo	COG1132	ABC-type multidrug transport system, ATPase and permease components	[V]	CELLULAR PROCESSES AND SIGNALING	Defense mechanisms
PB.6910.2	SPBP35G2.09	5e-10	27/56(48.21)	62	Spo	COG5136	U1 snRNP-specific protein C	[A]	INFORMATION STORAGE AND PROCESSING	RNA processing and modification
PB.6976.1	SPCC74.03c	2e-43	52/123(42.28)	107	Spo	COG0515	Serine/threonine protein kinase	[RTKL]	--	--
PB.6983.4	SPBC17A3.08	8e-21	39/75(52.00)	94.7	Spo	COG0084	Mg-dependent DNase	[L]	INFORMATION STORAGE AND PROCESSING	Replication, recombination and repair
PB.6988.2	STM0680	5e-168	202/300(67.33)	422	Sty	COG0367	Asparagine synthase (glutamine-hydrolyzing)	[E]	METABOLISM	Amino acid transport and metabolism
PB.6988.5	STM0680	8e-137	250/501(49.90)	436	Sty	COG0367	Asparagine synthase (glutamine-hydrolyzing)	[E]	METABOLISM	Amino acid transport and metabolism
PB.6988.6	STM0680	3e-146	160/239(66.95)	333	Sty	COG0367	Asparagine synthase (glutamine-hydrolyzing)	[E]	METABOLISM	Amino acid transport and metabolism
PB.6992.3	all1597	5e-126	176/351(50.14)	375	Nos	COG3239	Fatty acid desaturase	[I]	METABOLISM	Lipid transport and metabolism
PB.6998.1	BH1933	4e-176	162/208(77.88)	343	Bha	COG0422	Thiamine biosynthesis protein ThiC	[H]	METABOLISM	Coenzyme transport and metabolism
PB.6998.2	BH1933	0	320/457(70.02)	653	Bha	COG0422	Thiamine biosynthesis protein ThiC	[H]	METABOLISM	Coenzyme transport and metabolism
PB.6998.7	thiC	7e-140	210/372(56.45)	395	Eco	COG0422	Thiamine biosynthesis protein ThiC	[H]	METABOLISM	Coenzyme transport and metabolism
PB.6998.8	BH1933	8e-170	112/167(67.07)	220	Bha	COG0422	Thiamine biosynthesis protein ThiC	[H]	METABOLISM	Coenzyme transport and metabolism
PB.7022.3	all4518	2e-14	52/163(31.90)	77.4	Nos	COG0515	Serine/threonine protein kinase	[RTKL]	--	--
PB.7039.4	SPAC31G5.09c	9e-102	156/281(55.52)	324	Spo	COG0515	Serine/threonine protein kinase	[RTKL]	--	--
PB.7039.5	SPAC31G5.09c	5e-57	95/162(58.64)	206	Spo	COG0515	Serine/threonine protein kinase	[RTKL]	--	--
PB.7092.2	alr5084	0	127/177(71.75)	247	Nos	COG0542	ATPases with chaperone activity, ATP-binding subunit	[O]	CELLULAR PROCESSES AND SIGNALING	Posttranslational modification, protein turnover, chaperones
PB.7107.1	slr0574	1e-22	100/381(26.25)	103	Syn	COG2124	Cytochrome P450	[Q]	METABOLISM	Secondary metabolites biosynthesis, transport and catabolism
PB.7133.2	BH2504_1	1e-12	53/209(25.36)	72.4	Bha	COG0515	Serine/threonine protein kinase	[RTKL]	--	--
PB.10715.1	slr1204	8e-22	70/245(28.57)	86.3	Syn	COG0265	Trypsin-like serine proteases, typically periplasmic, contain C-terminal PDZ domain	[O]	CELLULAR PROCESSES AND SIGNALING	Posttranslational modification, protein turnover, chaperones
PB.10754.2	MA2013_2	1e-20	52/127(40.94)	97.4	Mac	COG0642	Signal transduction histidine kinase	[T]	CELLULAR PROCESSES AND SIGNALING	Signal transduction mechanisms
PB.10754.6	alr2279_3	7e-36	78/165(47.27)	142	Nos	COG0642	Signal transduction histidine kinase	[T]	CELLULAR PROCESSES AND SIGNALING	Signal transduction mechanisms
PB.10788.3	all2521	4e-87	137/224(61.16)	260	Nos	COG0031	Cysteine synthase	[E]	METABOLISM	Amino acid transport and metabolism
PB.10793.2	all4285	6e-90	192/408(47.06)	297	Nos	COG0477	Permeases of the major facilitator superfamily	[GEPR]	--	--
PB.10821.5	SPAPB2B4.04c	8e-176	390/1114(35.01)	556	Spo	COG0474	Cation transport ATPase	[P]	METABOLISM	Inorganic ion transport and metabolism
PB.10828.1	sll0587	7e-08	31/86(36.05)	57.4	Syn	COG0469	Pyruvate kinase	[G]	METABOLISM	Carbohydrate transport and metabolism
PB.10838.1	TVN0890	4e-14	31/94(32.98)	51.2	Tvo	COG1506	Dipeptidyl aminopeptidases/acylaminoacyl-peptidases	[E]	METABOLISM	Amino acid transport and metabolism
PB.7202.2	SPCC1827.03c	9e-121	217/453(47.90)	372	Spo	COG0318	Acyl-CoA synthetases (AMP-forming)/AMP-acid ligases II	[IQ]	--	--
PB.7202.4	SPCC1827.03c	5e-96	196/418(46.89)	321	Spo	COG0318	Acyl-CoA synthetases (AMP-forming)/AMP-acid ligases II	[IQ]	--	--
PB.7304.1	ECU09g0710	4e-06	27/99(27.27)	50.4	Ecu	COG5415	Predicted integral membrane metal-binding protein	[R]	POORLY CHARACTERIZED	General function prediction only
PB.7308.1	mll4473	5e-71	137/365(37.53)	237	Mlo	COG1071	Pyruvate/2-oxoglutarate dehydrogenase complex, dehydrogenase (E1) component, eukaryotic type, alpha subunit	[C]	METABOLISM	Energy production and conversion
PB.7327.4	SPAC1F5.02	3e-26	84/271(31.00)	114	Spo	COG0526	Thiol-disulfide isomerase and thioredoxins	[OC]	--	--
PB.7328.2	alr5007	2e-28	95/342(27.78)	121	Nos	COG4638	Phenylpropionate dioxygenase and related ring-hydroxylating dioxygenases, large terminal subunit	[PR]	--	--
PB.7328.4	alr5007	2e-24	90/319(28.21)	109	Nos	COG4638	Phenylpropionate dioxygenase and related ring-hydroxylating dioxygenases, large terminal subunit	[PR]	--	--
PB.7328.5	alr5007	5e-21	74/283(26.15)	72.4	Nos	COG4638	Phenylpropionate dioxygenase and related ring-hydroxylating dioxygenases, large terminal subunit	[PR]	--	--
PB.7350.2	SMc04081	5e-09	60/199(30.15)	60.1	Sme	COG5597	Alpha-N-acetylglucosamine transferase	[M]	CELLULAR PROCESSES AND SIGNALING	Cell wall/membrane/envelope biogenesis
PB.7371.1	CC1743	1e-06	36/124(29.03)	53.5	Ccr	COG2204	Response regulator containing CheY-like receiver, AAA-type ATPase, and DNA-binding domains	[T]	CELLULAR PROCESSES AND SIGNALING	Signal transduction mechanisms
PB.7399.2	SPAC17G6.14c	5e-90	135/179(75.42)	294	Spo	COG0513	Superfamily II DNA and RNA helicases	[LKJ]	--	--
PB.742.3	SA1650	8e-25	81/219(36.99)	110	Sau	COG1232	Protoporphyrinogen oxidase	[H]	METABOLISM	Coenzyme transport and metabolism
PB.7420.5	alr0029_2	2e-15	72/255(28.24)	83.6	Nos	COG2319	FOG: WD40 repeat	[R]	POORLY CHARACTERIZED	General function prediction only
PB.7433.2	SPAC23A1.09	1e-09	24/35(68.57)	60.5	Spo	COG0724	RNA-binding proteins (RRM domain)	[R]	POORLY CHARACTERIZED	General function prediction only
PB.7468.3	XF2225_1	2e-81	100/198(50.51)	190	Xfa	COG0527	Aspartokinases	[E]	METABOLISM	Amino acid transport and metabolism
PB.7468.5	XF2225_2	9e-93	155/332(46.69)	307	Xfa	COG0460	Homoserine dehydrogenase	[E]	METABOLISM	Amino acid transport and metabolism
PB.7468.6	XF2225_1	2e-88	169/426(39.67)	299	Xfa	COG0527	Aspartokinases	[E]	METABOLISM	Amino acid transport and metabolism
PB.748.1	mll8050	6e-15	81/325(24.92)	77.8	Mlo	COG0500	SAM-dependent methyltransferases	[QR]	--	--
PB.7527.3	SPBC947.01	1e-20	69/211(32.70)	86.7	Spo	COG0464	ATPases of the AAA+ class	[O]	CELLULAR PROCESSES AND SIGNALING	Posttranslational modification, protein turnover, chaperones
PB.7534.2	ECU11g1180	9e-28	133/477(27.88)	123	Ecu	COG1502	Phosphatidylserine/phosphatidylglycerophosphate/cardiolipin synthases and related enzymes	[I]	METABOLISM	Lipid transport and metabolism
PB.755.4	SPCC1223.01	2e-15	40/97(41.24)	80.5	Spo	COG5236	Uncharacterized conserved protein, contains RING Zn-finger	[R]	POORLY CHARACTERIZED	General function prediction only
PB.7578.1	SPAC31G5.09c	3e-80	150/334(44.91)	270	Spo	COG0515	Serine/threonine protein kinase	[RTKL]	--	--
PB.7581.5	YDR172w_2	6e-90	56/89(62.92)	130	Sce	COG5256	Translation elongation factor EF-1alpha (GTPase)	[J]	INFORMATION STORAGE AND PROCESSING	Translation, ribosomal structure and biogenesis
PB.759.1	SPCC320.12c	2e-20	75/231(32.47)	95.9	Spo	COG0515	Serine/threonine protein kinase	[RTKL]	--	--
PB.7624.1	VC1976	4e-38	105/337(31.16)	149	Vch	COG1169	Isochorismate synthase	[HQ]	--	--
PB.7637.2	SPAC17G8.14c_2	3e-42	58/154(37.66)	125	Spo	COG0515	Serine/threonine protein kinase	[RTKL]	--	--
PB.7668.1	all4337	0	306/408(75.00)	578	Nos	COG0050	GTPases - translation elongation factors	[J]	INFORMATION STORAGE AND PROCESSING	Translation, ribosomal structure and biogenesis
PB.7695.2	AGl2580	9e-85	95/164(57.93)	186	Atu	COG2376	Dihydroxyacetone kinase	[G]	METABOLISM	Carbohydrate transport and metabolism
PB.7702.4	YBR221c	6e-155	219/331(66.16)	451	Sce	COG0022	Pyruvate/2-oxoglutarate dehydrogenase complex, dehydrogenase (E1) component, eukaryotic type, beta subunit	[C]	METABOLISM	Energy production and conversion
PB.7707.2	all7608	6e-35	75/193(38.86)	137	Nos	COG0568	DNA-directed RNA polymerase, sigma subunit (sigma70/sigma32)	[K]	INFORMATION STORAGE AND PROCESSING	Transcription
PB.7732.6	alr4831	2e-36	70/140(50.00)	144	Nos	COG0451	Nucleoside-diphosphate-sugar epimerases	[MG]	--	--
PB.7762.1	CC0797	2e-85	62/148(41.89)	124	Ccr	COG1472	Beta-glucosidase-related glycosidases	[G]	METABOLISM	Carbohydrate transport and metabolism
PB.778.3	SPBC337.05c	4e-149	228/503(45.33)	464	Spo	COG0459	Chaperonin GroEL (HSP60 family)	[O]	CELLULAR PROCESSES AND SIGNALING	Posttranslational modification, protein turnover, chaperones
PB.7811.11	RSc1319	2e-51	79/185(42.70)	161	Rso	COG0451	Nucleoside-diphosphate-sugar epimerases	[MG]	--	--
PB.7811.12	RSc1319	2e-33	85/245(34.69)	136	Rso	COG0451	Nucleoside-diphosphate-sugar epimerases	[MG]	--	--
PB.7811.3	yfbG_2	4e-60	126/404(31.19)	208	Eco	COG0451	Nucleoside-diphosphate-sugar epimerases	[MG]	--	--
PB.7811.5	RSc1319	4e-36	69/140(49.29)	144	Rso	COG0451	Nucleoside-diphosphate-sugar epimerases	[MG]	--	--
PB.7811.6	RSc1319	5e-22	50/105(47.62)	82.8	Rso	COG0451	Nucleoside-diphosphate-sugar epimerases	[MG]	--	--
PB.7811.8	YPO2420_2	1e-38	36/71(50.70)	80.1	Ype	COG0451	Nucleoside-diphosphate-sugar epimerases	[MG]	--	--
PB.7811.9	RSc1319	1e-33	69/207(33.33)	119	Rso	COG0451	Nucleoside-diphosphate-sugar epimerases	[MG]	--	--
PB.7830.1	SMc02903	1e-44	89/203(43.84)	164	Sme	COG2816	NTP pyrophosphohydrolases containing a Zn-finger, probably nucleic-acid-binding	[L]	INFORMATION STORAGE AND PROCESSING	Replication, recombination and repair
PB.7884.1	SPAC25G10.01	3e-13	35/81(43.21)	71.6	Spo	COG0724	RNA-binding proteins (RRM domain)	[R]	POORLY CHARACTERIZED	General function prediction only
PB.7886.1	ECU11g1050	3e-12	50/160(31.25)	72.4	Ecu	COG3104	Dipeptide/tripeptide permease	[E]	METABOLISM	Amino acid transport and metabolism
PB.7960.3	SPBC18H10.15	9e-27	41/75(54.67)	72	Spo	COG0515	Serine/threonine protein kinase	[RTKL]	--	--
PB.798.2	SPCC1672.07	2e-162	324/903(35.88)	506	Spo	COG2319	FOG: WD40 repeat	[R]	POORLY CHARACTERIZED	General function prediction only
PB.7986.2	YDL007w	2e-69	57/74(77.03)	125	Sce	COG1222	ATP-dependent 26S proteasome regulatory subunit	[O]	CELLULAR PROCESSES AND SIGNALING	Posttranslational modification, protein turnover, chaperones
PB.7997.3	BMEI0138	8e-109	190/420(45.24)	338	Bme	COG0045	Succinyl-CoA synthetase, beta subunit	[C]	METABOLISM	Energy production and conversion
PB.8028.3	MA4594	4e-07	29/60(48.33)	55.5	Mac	COG0169	Shikimate 5-dehydrogenase	[E]	METABOLISM	Amino acid transport and metabolism
PB.8058.2	SP1119	3e-92	146/250(58.40)	298	Spn	COG1012	NAD-dependent aldehyde dehydrogenases	[C]	METABOLISM	Energy production and conversion
PB.8058.3	CAC3657	3e-174	248/484(51.24)	509	Cac	COG1012	NAD-dependent aldehyde dehydrogenases	[C]	METABOLISM	Energy production and conversion
PB.8058.5	SP1119	8e-67	112/194(57.73)	238	Spn	COG1012	NAD-dependent aldehyde dehydrogenases	[C]	METABOLISM	Energy production and conversion
PB.8101.4	Cj1411c	4e-13	49/118(41.53)	75.1	Cje	COG2124	Cytochrome P450	[Q]	METABOLISM	Secondary metabolites biosynthesis, transport and catabolism
PB.8134.2	Cgl2127_1	5e-21	64/203(31.53)	98.6	Cgl	COG0515	Serine/threonine protein kinase	[RTKL]	--	--
PB.816.1	NMB0348	2e-07	28/53(52.83)	56.6	Nme	COG0042	tRNA-dihydrouridine synthase	[J]	INFORMATION STORAGE AND PROCESSING	Translation, ribosomal structure and biogenesis
PB.8192.2	SPCC962.01	4e-06	39/130(30.00)	53.9	Spo	COG5038	Ca2+-dependent lipid-binding protein, contains C2 domain	[R]	POORLY CHARACTERIZED	General function prediction only
PB.8246.1	MA1362	3e-12	58/225(25.78)	71.6	Mac	COG0457	FOG: TPR repeat	[R]	POORLY CHARACTERIZED	General function prediction only
PB.8262.2	slr0889	5e-10	41/122(33.61)	65.1	Syn	COG0661	Predicted unusual protein kinase	[R]	POORLY CHARACTERIZED	General function prediction only
PB.8328.1	AGc238	6e-43	86/213(40.38)	169	Atu	COG0369	Sulfite reductase, alpha subunit (flavoprotein)	[P]	METABOLISM	Inorganic ion transport and metabolism
PB.835.3	SPAC3A11.02	3e-07	29/76(38.16)	55.8	Spo	COG5084	Cleavage and polyadenylation specificity factor (CPSF) Clipper subunit and related makorin family Zn-finger proteins	[R]	POORLY CHARACTERIZED	General function prediction only
PB.8363.3	SMb20196	4e-38	102/324(31.48)	147	Sme	COG0464	ATPases of the AAA+ class	[O]	CELLULAR PROCESSES AND SIGNALING	Posttranslational modification, protein turnover, chaperones
PB.8363.5	SMb20196	2e-43	102/299(34.11)	161	Sme	COG0464	ATPases of the AAA+ class	[O]	CELLULAR PROCESSES AND SIGNALING	Posttranslational modification, protein turnover, chaperones
PB.8363.6	PAE1861	2e-07	36/102(35.29)	54.7	Pya	COG0666	FOG: Ankyrin repeat	[R]	POORLY CHARACTERIZED	General function prediction only
PB.8364.3	SP0421	4e-15	65/248(26.21)	78.6	Spn	COG1028	Dehydrogenases with different specificities (related to short-chain alcohol dehydrogenases)	[IQR]	--	--
PB.8364.4	SPAC521.03	2e-07	34/108(31.48)	55.5	Spo	COG4221	Short-chain alcohol dehydrogenase of unknown specificity	[R]	POORLY CHARACTERIZED	General function prediction only
PB.8398.3	lin1934_1	1e-22	70/216(32.41)	103	Lin	COG0515	Serine/threonine protein kinase	[RTKL]	--	--
PB.8414.4	SPCC1223.11	6e-16	65/209(31.10)	82.4	Spo	COG0631	Serine/threonine protein phosphatase	[T]	CELLULAR PROCESSES AND SIGNALING	Signal transduction mechanisms
PB.8414.6	YDL006w	2e-27	80/263(30.42)	116	Sce	COG0631	Serine/threonine protein phosphatase	[T]	CELLULAR PROCESSES AND SIGNALING	Signal transduction mechanisms
PB.8448.2	BH0561	1e-22	50/92(54.35)	94	Bha	COG0234	Co-chaperonin GroES (HSP10)	[O]	CELLULAR PROCESSES AND SIGNALING	Posttranslational modification, protein turnover, chaperones
PB.8470.1	DRA0271	5e-40	146/486(30.04)	154	Dra	COG0477	Permeases of the major facilitator superfamily	[GEPR]	--	--
PB.8497.2	SMb20379	3e-157	232/436(53.21)	465	Sme	COG0161	Adenosylmethionine-8-amino-7-oxononanoate aminotransferase	[H]	METABOLISM	Coenzyme transport and metabolism
PB.8513.1	VCA0804	2e-72	102/262(38.93)	177	Vch	COG0513	Superfamily II DNA and RNA helicases	[LKJ]	--	--
PB.8513.2	Cgl0747	7e-53	90/250(36.00)	145	Cgl	COG0513	Superfamily II DNA and RNA helicases	[LKJ]	--	--
PB.852.1	YPR010c	2e-98	90/199(45.23)	181	Sce	COG0085	DNA-directed RNA polymerase, beta subunit/140 kD subunit	[K]	INFORMATION STORAGE AND PROCESSING	Transcription
PB.852.2	SPBP23A10.07	0	506/1215(41.65)	895	Spo	COG0085	DNA-directed RNA polymerase, beta subunit/140 kD subunit	[K]	INFORMATION STORAGE AND PROCESSING	Transcription
PB.8564.2	BMEII0316	5e-16	59/163(36.20)	81.6	Bme	COG1028	Dehydrogenases with different specificities (related to short-chain alcohol dehydrogenases)	[IQR]	--	--
PB.8564.3	CC0094	1e-08	37/100(37.00)	60.1	Ccr	COG1028	Dehydrogenases with different specificities (related to short-chain alcohol dehydrogenases)	[IQR]	--	--
PB.8578.1	all4723	0	315/511(61.64)	656	Nos	COG0441	Threonyl-tRNA synthetase	[J]	INFORMATION STORAGE AND PROCESSING	Translation, ribosomal structure and biogenesis
PB.8604.2	PA4191	7e-16	46/114(40.35)	80.9	Pae	COG3491	Isopenicillin N synthase and related dioxygenases	[R]	POORLY CHARACTERIZED	General function prediction only
PB.8604.3	PA4191	2e-15	83/328(25.30)	79	Pae	COG3491	Isopenicillin N synthase and related dioxygenases	[R]	POORLY CHARACTERIZED	General function prediction only
PB.8604.4	PA4191	8e-16	48/125(38.40)	80.5	Pae	COG3491	Isopenicillin N synthase and related dioxygenases	[R]	POORLY CHARACTERIZED	General function prediction only
PB.8604.6	Cj1199	5e-07	25/66(37.88)	53.9	Cje	COG3491	Isopenicillin N synthase and related dioxygenases	[R]	POORLY CHARACTERIZED	General function prediction only
PB.8620.1	alr3757	8e-10	70/281(24.91)	65.5	Nos	COG1215	Glycosyltransferases, probably involved in cell wall biogenesis	[M]	CELLULAR PROCESSES AND SIGNALING	Cell wall/membrane/envelope biogenesis
PB.8630.3	slr1821	7e-62	100/258(38.76)	137	Syn	COG0750	Predicted membrane-associated Zn-dependent proteases 1	[M]	CELLULAR PROCESSES AND SIGNALING	Cell wall/membrane/envelope biogenesis
PB.8633.7	DR1720	0	348/596(58.39)	642	Dra	COG1048	Aconitase A	[C]	METABOLISM	Energy production and conversion
PB.8639.1	YER065c	9e-125	193/387(49.87)	383	Sce	COG2224	Isocitrate lyase	[C]	METABOLISM	Energy production and conversion
PB.8667.1	PA4191	5e-20	61/184(33.15)	93.2	Pae	COG3491	Isopenicillin N synthase and related dioxygenases	[R]	POORLY CHARACTERIZED	General function prediction only
PB.8667.4	PA4191	8e-13	43/121(35.54)	72.8	Pae	COG3491	Isopenicillin N synthase and related dioxygenases	[R]	POORLY CHARACTERIZED	General function prediction only
PB.8667.5	PA4191	4e-17	62/206(30.10)	84.7	Pae	COG3491	Isopenicillin N synthase and related dioxygenases	[R]	POORLY CHARACTERIZED	General function prediction only
PB.8679.4	slr0152	4e-09	54/175(30.86)	63.2	Syn	COG0515	Serine/threonine protein kinase	[RTKL]	--	--
PB.8710.3	SPCC1223.11	4e-09	32/69(46.38)	62	Spo	COG0631	Serine/threonine protein phosphatase	[T]	CELLULAR PROCESSES AND SIGNALING	Signal transduction mechanisms
PB.8744.1	ppc	2e-122	134/310(43.23)	243	Eco	COG2352	Phosphoenolpyruvate carboxylase	[C]	METABOLISM	Energy production and conversion
PB.8758.2	all3642	0	394/589(66.89)	699	Nos	COG0465	ATP-dependent Zn proteases	[O]	CELLULAR PROCESSES AND SIGNALING	Posttranslational modification, protein turnover, chaperones
PB.8763.16	AGc2890	1e-35	116/420(27.62)	142	Atu	COG2124	Cytochrome P450	[Q]	METABOLISM	Secondary metabolites biosynthesis, transport and catabolism
PB.8764.2	AGc2890	5e-29	82/274(29.93)	119	Atu	COG2124	Cytochrome P450	[Q]	METABOLISM	Secondary metabolites biosynthesis, transport and catabolism
PB.8770.3	YPL031c	8e-24	74/214(34.58)	105	Sce	COG0515	Serine/threonine protein kinase	[RTKL]	--	--
PB.8806.3	alr3832	2e-148	254/468(54.27)	480	Nos	COG0532	Translation initiation factor 2 (IF-2; GTPase)	[J]	INFORMATION STORAGE AND PROCESSING	Translation, ribosomal structure and biogenesis
PB.8814.2	RSc2926	1e-11	38/95(40.00)	66.6	Rso	COG0625	Glutathione S-transferase	[O]	CELLULAR PROCESSES AND SIGNALING	Posttranslational modification, protein turnover, chaperones
PB.8816.4	all0170	4e-85	139/280(49.64)	260	Nos	COG1304	L-lactate dehydrogenase (FMN-dependent) and related alpha-hydroxy acid dehydrogenases	[C]	METABOLISM	Energy production and conversion
PB.10900.3	PAB0558	4e-16	38/68(55.88)	82.4	Pab	COG1084	Predicted GTPase	[R]	POORLY CHARACTERIZED	General function prediction only
PB.10916.1	sll1435	0	271/473(57.29)	557	Syn	COG0064	Asp-tRNAAsn/Glu-tRNAGln amidotransferase B subunit (PET112 homolog)	[J]	INFORMATION STORAGE AND PROCESSING	Translation, ribosomal structure and biogenesis
PB.10920.1	YNL016w	2e-18	51/170(30.00)	89.4		COG0724	RNA-binding proteins (RRM domain)	[R]	POORLY CHARACTERIZED	General function prediction only
PB.10920.2	YNL016w	6e-14	45/157(28.66)	76.6		COG0724	RNA-binding proteins (RRM domain)	[R]	POORLY CHARACTERIZED	General function prediction only
PB.10927.3	all1601	1e-139	209/393(53.18)	417	Nos	COG1035	Coenzyme F420-reducing hydrogenase, beta subunit	[C]	METABOLISM	Energy production and conversion
PB.1093.2	PA0074_1	2e-23	71/223(31.84)	106	Pae	COG0515	Serine/threonine protein kinase	[RTKL]	--	--
PB.10949.1	all4960	4e-149	264/659(40.06)	466	Nos	COG0661	Predicted unusual protein kinase	[R]	POORLY CHARACTERIZED	General function prediction only
PB.10964.2	CC2302	1e-138	222/467(47.54)	418	Ccr	COG1249	Pyruvate/2-oxoglutarate dehydrogenase complex, dihydrolipoamide dehydrogenase (E3) component, and related enzymes	[C]	METABOLISM	Energy production and conversion
PB.10977.12	RSp0875	6e-09	77/280(27.50)	62	Rso	COG4886	Leucine-rich repeat (LRR) protein	[S]	POORLY CHARACTERIZED	Function unknown
PB.10977.6	RSp0875	4e-08	77/277(27.80)	60.1	Rso	COG4886	Leucine-rich repeat (LRR) protein	[S]	POORLY CHARACTERIZED	Function unknown
PB.10985.4	RSp0875	3e-12	95/386(24.61)	73.6	Rso	COG4886	Leucine-rich repeat (LRR) protein	[S]	POORLY CHARACTERIZED	Function unknown
PB.8824.5	all2748	1e-08	78/271(28.78)	59.7	Nos	COG0666	FOG: Ankyrin repeat	[R]	POORLY CHARACTERIZED	General function prediction only
PB.883.4	all0254	6e-19	70/230(30.43)	80.9	Nos	COG1075	Predicted acetyltransferases and hydrolases with the alpha/beta hydrolase fold	[R]	POORLY CHARACTERIZED	General function prediction only
PB.883.6	all0254	2e-09	27/62(43.55)	59.7	Nos	COG1075	Predicted acetyltransferases and hydrolases with the alpha/beta hydrolase fold	[R]	POORLY CHARACTERIZED	General function prediction only
PB.883.8	all0254	1e-09	45/144(31.25)	61.2	Nos	COG1075	Predicted acetyltransferases and hydrolases with the alpha/beta hydrolase fold	[R]	POORLY CHARACTERIZED	General function prediction only
PB.8830.1	sll1800	5e-53	99/204(48.53)	180	Syn	COG0088	Ribosomal protein L4	[J]	INFORMATION STORAGE AND PROCESSING	Translation, ribosomal structure and biogenesis
PB.8834.3	slr0611	2e-101	156/262(59.54)	314	Syn	COG0142	Geranylgeranyl pyrophosphate synthase	[H]	METABOLISM	Coenzyme transport and metabolism
PB.8871.2	BH2504_1	1e-21	65/201(32.34)	99.4	Bha	COG0515	Serine/threonine protein kinase	[RTKL]	--	--
PB.8897.3	all3169_2	6e-07	44/158(27.85)	55.1	Nos	COG2319	FOG: WD40 repeat	[R]	POORLY CHARACTERIZED	General function prediction only
PB.8911.1	L179659	1e-28	40/72(55.56)	84.3	Lla	COG2723	Beta-glucosidase/6-phospho-beta-glucosidase/beta-galactosidase	[G]	METABOLISM	Carbohydrate transport and metabolism
PB.8911.2	CAC0385	3e-87	170/498(34.14)	284	Cac	COG2723	Beta-glucosidase/6-phospho-beta-glucosidase/beta-galactosidase	[G]	METABOLISM	Carbohydrate transport and metabolism
PB.8911.5	BH1923	3e-40	96/343(27.99)	155	Bha	COG2723	Beta-glucosidase/6-phospho-beta-glucosidase/beta-galactosidase	[G]	METABOLISM	Carbohydrate transport and metabolism
PB.8921.2	SPAC824.09c	2e-27	57/116(49.14)	115	Spo	COG5347	GTPase-activating protein that regulates ARFs (ADP-ribosylation factors), involved in ARF-mediated vesicular transport	[U]	CELLULAR PROCESSES AND SIGNALING	Intracellular trafficking, secretion, and vesicular transport
PB.8933.3	BS_yloP_1	4e-13	61/218(27.98)	73.9	Bsu	COG0515	Serine/threonine protein kinase	[RTKL]	--	--
PB.8948.1	SPBC337.08c	0	370/381(97.11)	741	Spo	COG5272	Ubiquitin	[O]	CELLULAR PROCESSES AND SIGNALING	Posttranslational modification, protein turnover, chaperones
PB.8948.7	SPBC337.08c	0	370/381(97.11)	740	Spo	COG5272	Ubiquitin	[O]	CELLULAR PROCESSES AND SIGNALING	Posttranslational modification, protein turnover, chaperones
PB.8950.2	SPBC26H8.01	1e-83	131/195(67.18)	270	Spo	COG1635	Flavoprotein involved in thiazole biosynthesis	[H]	METABOLISM	Coenzyme transport and metabolism
PB.8950.3	SPBC26H8.01	1e-58	103/172(59.88)	204	Spo	COG1635	Flavoprotein involved in thiazole biosynthesis	[H]	METABOLISM	Coenzyme transport and metabolism
PB.8961.2	lin1600_2	7e-33	74/180(41.11)	132	Lin	COG0749	DNA polymerase I - 3'-5' exonuclease and polymerase domains	[L]	INFORMATION STORAGE AND PROCESSING	Replication, recombination and repair
PB.8976.4	ECU10g1430	4e-14	45/128(35.16)	78.2	Ecu	COG5076	Transcription factor involved in chromatin remodeling, contains bromodomain	[BK]	--	--
PB.9003.1	RSc0541	2e-46	92/222(41.44)	169	Rso	COG1741	Pirin-related protein	[R]	POORLY CHARACTERIZED	General function prediction only
PB.9049.1	XF0826	1e-76	122/228(53.51)	258	Xfa	COG3588	Fructose-1,6-bisphosphate aldolase	[G]	METABOLISM	Carbohydrate transport and metabolism
PB.9049.2	XF0826	5e-117	175/330(53.03)	351	Xfa	COG3588	Fructose-1,6-bisphosphate aldolase	[G]	METABOLISM	Carbohydrate transport and metabolism
PB.9090.1	all4131	3e-165	235/327(71.87)	483	Nos	COG0126	3-phosphoglycerate kinase	[G]	METABOLISM	Carbohydrate transport and metabolism
PB.9108.2	SSO0732	1e-08	48/183(26.23)	58.2	Sso	COG2123	RNase PH-related exoribonuclease	[J]	INFORMATION STORAGE AND PROCESSING	Translation, ribosomal structure and biogenesis
PB.9140.1	YPO0906	2e-14	37/60(61.67)	73.9	Ype	COG0509	Glycine cleavage system H protein (lipoate-binding)	[E]	METABOLISM	Amino acid transport and metabolism
PB.9140.2	SA0760	4e-40	63/120(52.50)	142	Sau	COG0509	Glycine cleavage system H protein (lipoate-binding)	[E]	METABOLISM	Amino acid transport and metabolism
PB.915.1	SPBC365.02c	5e-18	60/189(31.75)	89	Spo	COG0109	Polyprenyltransferase (cytochrome oxidase assembly factor)	[O]	CELLULAR PROCESSES AND SIGNALING	Posttranslational modification, protein turnover, chaperones
PB.9155.2	YDR135c	1e-112	205/404(50.74)	375	Sce	COG1132	ABC-type multidrug transport system, ATPase and permease components	[V]	CELLULAR PROCESSES AND SIGNALING	Defense mechanisms
PB.9162.3	mll8050	6e-21	85/345(24.64)	94.7	Mlo	COG0500	SAM-dependent methyltransferases	[QR]	--	--
PB.9166.1	mlr6209	2e-49	58/147(39.46)	121	Mlo	COG0076	Glutamate decarboxylase and related PLP-dependent proteins	[E]	METABOLISM	Amino acid transport and metabolism
PB.9166.3	mlr6209	1e-77	131/349(37.54)	252	Mlo	COG0076	Glutamate decarboxylase and related PLP-dependent proteins	[E]	METABOLISM	Amino acid transport and metabolism
PB.917.2	SPAC25G10.08_2	2e-121	221/516(42.83)	388	Spo	COG5354	Uncharacterized protein, contains Trp-Asp (WD) repeat	[R]	POORLY CHARACTERIZED	General function prediction only
PB.9173.1	slr1761	1e-20	57/112(50.89)	90.1	Syn	COG0545	FKBP-type peptidyl-prolyl cis-trans isomerases 1	[O]	CELLULAR PROCESSES AND SIGNALING	Posttranslational modification, protein turnover, chaperones
PB.9206.1	slr0574	5e-46	87/322(27.02)	134	Syn	COG2124	Cytochrome P450	[Q]	METABOLISM	Secondary metabolites biosynthesis, transport and catabolism
PB.9206.3	slr0574	3e-27	64/213(30.05)	117	Syn	COG2124	Cytochrome P450	[Q]	METABOLISM	Secondary metabolites biosynthesis, transport and catabolism
PB.9211.1	SPy2088	2e-09	30/87(34.48)	45.8	Spy	COG0531	Amino acid transporters	[E]	METABOLISM	Amino acid transport and metabolism
PB.9243.2	Cj0762c	3e-16	66/270(24.44)	83.2	Cje	COG0436	Aspartate/tyrosine/aromatic aminotransferase	[E]	METABOLISM	Amino acid transport and metabolism
PB.9263.2	mll2168	9e-10	41/133(30.83)	61.6	Mlo	COG0580	Glycerol uptake facilitator and related permeases (Major Intrinsic Protein Family)	[G]	METABOLISM	Carbohydrate transport and metabolism
PB.9288.2	all2521	2e-102	187/315(59.37)	313	Nos	COG0031	Cysteine synthase	[E]	METABOLISM	Amino acid transport and metabolism
PB.9292.3	YOL100w	5e-13	58/246(23.58)	75.1	Sce	COG0515	Serine/threonine protein kinase	[RTKL]	--	--
PB.9306.1	YGL105w	3e-31	70/149(46.98)	126	Sce	COG0073	EMAP domain	[R]	POORLY CHARACTERIZED	General function prediction only
PB.9381.1	asr1714	2e-23	45/89(50.56)	92	Nos	COG3450	Predicted enzyme of the cupin superfamily	[R]	POORLY CHARACTERIZED	General function prediction only
PB.9384.3	Rv3549c	8e-23	76/222(34.23)	99.4	Mtu	COG1028	Dehydrogenases with different specificities (related to short-chain alcohol dehydrogenases)	[IQR]	--	--
PB.9403.4	SPAC17G6.14c	2e-42	79/118(66.95)	160	Spo	COG0513	Superfamily II DNA and RNA helicases	[LKJ]	--	--
PB.9406.4	alr3757	8e-12	63/195(32.31)	72	Nos	COG1215	Glycosyltransferases, probably involved in cell wall biogenesis	[M]	CELLULAR PROCESSES AND SIGNALING	Cell wall/membrane/envelope biogenesis
PB.9419.3	all3782	6e-119	155/339(45.72)	260	Nos	COG2217	Cation transport ATPase	[P]	METABOLISM	Inorganic ion transport and metabolism
PB.9464.5	all4607_2	0	327/502(65.14)	659	Nos	COG1003	Glycine cleavage system protein P (pyridoxal-binding), C-terminal domain	[E]	METABOLISM	Amino acid transport and metabolism
PB.9475.2	alr3751	6e-97	108/180(60.00)	221	Nos	COG0276	Protoheme ferro-lyase (ferrochelatase)	[H]	METABOLISM	Coenzyme transport and metabolism
PB.95.3	RSp0947	2e-18	53/211(25.12)	59.7	Rso	COG1028	Dehydrogenases with different specificities (related to short-chain alcohol dehydrogenases)	[IQR]	--	--
PB.9500.1	sfcA	8e-111	191/429(44.52)	325	Eco	COG0281	Malic enzyme	[C]	METABOLISM	Energy production and conversion
PB.9500.2	sfcA	2e-135	234/553(42.31)	417	Eco	COG0281	Malic enzyme	[C]	METABOLISM	Energy production and conversion
PB.9502.1	ML2603	1e-14	37/109(33.94)	77	Mle	COG2267	Lysophospholipase	[I]	METABOLISM	Lipid transport and metabolism
PB.9510.2	CT457	2e-14	23/65(35.38)	52	Ctr	COG0217	Uncharacterized conserved protein	[S]	POORLY CHARACTERIZED	Function unknown
PB.9529.2	ECU11g1050	2e-11	85/376(22.61)	68.6	Ecu	COG3104	Dipeptide/tripeptide permease	[E]	METABOLISM	Amino acid transport and metabolism
PB.9536.5	slr1251	3e-20	48/102(47.06)	93.2	Syn	COG0652	Peptidyl-prolyl cis-trans isomerase (rotamase) - cyclophilin family	[O]	CELLULAR PROCESSES AND SIGNALING	Posttranslational modification, protein turnover, chaperones
PB.9591.16	mlr6209	2e-68	81/189(42.86)	157	Mlo	COG0076	Glutamate decarboxylase and related PLP-dependent proteins	[E]	METABOLISM	Amino acid transport and metabolism
PB.9591.20	mlr6209	3e-83	138/350(39.43)	271	Mlo	COG0076	Glutamate decarboxylase and related PLP-dependent proteins	[E]	METABOLISM	Amino acid transport and metabolism
PB.9608.3	all4725	2e-94	139/240(57.92)	298	Nos	COG0113	Delta-aminolevulinic acid dehydratase	[H]	METABOLISM	Coenzyme transport and metabolism
PB.9655.1	Cj1022c	1e-11	42/162(25.93)	65.1	Cje	COG2862	Predicted membrane protein	[S]	POORLY CHARACTERIZED	Function unknown
PB.9684.2	SPAC343.01c	6e-26	90/271(33.21)	84.3	Spo	COG3890	Phosphomevalonate kinase	[I]	METABOLISM	Lipid transport and metabolism
PB.9691.1	all1361	4e-18	59/173(34.10)	91.3	Nos	COG2124	Cytochrome P450	[Q]	METABOLISM	Secondary metabolites biosynthesis, transport and catabolism
PB.971.2	SPBC1734.11	1e-78	153/317(48.26)	259	Spo	COG0484	DnaJ-class molecular chaperone with C-terminal Zn finger domain	[O]	CELLULAR PROCESSES AND SIGNALING	Posttranslational modification, protein turnover, chaperones
PB.9711.5	YBR126c	4e-112	194/506(38.34)	362	Sce	COG0380	Trehalose-6-phosphate synthase	[G]	METABOLISM	Carbohydrate transport and metabolism
PB.9728.1	PA5390	4e-16	61/220(27.73)	82.4	Pae	COG0624	Acetylornithine deacetylase/Succinyl-diaminopimelate desuccinylase and related deacylases	[E]	METABOLISM	Amino acid transport and metabolism
PB.9744.2	CC1743	9e-07	37/120(30.83)	54.7	Ccr	COG2204	Response regulator containing CheY-like receiver, AAA-type ATPase, and DNA-binding domains	[T]	CELLULAR PROCESSES AND SIGNALING	Signal transduction mechanisms
PB.9755.2	BH3050	1e-69	112/322(34.78)	171	Bha	COG0466	ATP-dependent Lon protease, bacterial type	[O]	CELLULAR PROCESSES AND SIGNALING	Posttranslational modification, protein turnover, chaperones
PB.9755.4	BH3050	2e-94	93/220(42.27)	167	Bha	COG0466	ATP-dependent Lon protease, bacterial type	[O]	CELLULAR PROCESSES AND SIGNALING	Posttranslational modification, protein turnover, chaperones
PB.9776.1	YDL112w_2	2e-35	63/161(39.13)	137	Sce	COG0566	rRNA methylases	[J]	INFORMATION STORAGE AND PROCESSING	Translation, ribosomal structure and biogenesis
PB.9902.2	SPCC757.11c	1e-07	40/137(29.20)	57.8	Spo	COG0477	Permeases of the major facilitator superfamily	[GEPR]	--	--
PB.9962.2	YIL143c	0	338/585(57.78)	665	Sce	COG1061	DNA or RNA helicases of superfamily II	[KL]	--	--
PB.9970.1	SPAC31G5.09c	1e-84	134/228(58.77)	276	Spo	COG0515	Serine/threonine protein kinase	[RTKL]	--	--
PB.9972.2	Cgl2652	7e-35	77/232(33.19)	103	Cgl	COG0446	Uncharacterized NAD(FAD)-dependent dehydrogenases	[R]	POORLY CHARACTERIZED	General function prediction only
PB.9980.2	all3785	8e-30	48/81(59.26)	106	Nos	COG1266	Predicted metal-dependent membrane protease	[R]	POORLY CHARACTERIZED	General function prediction only
PB.9986.4	YOR332w	3e-11	43/132(32.58)	66.2	Sce	COG1390	Archaeal/vacuolar-type H+-ATPase subunit E	[C]	METABOLISM	Energy production and conversion
PB.9988.2	VC2001	4e-32	61/163(37.42)	117	Vch	COG0676	Uncharacterized enzymes related to aldose 1-epimerase	[G]	METABOLISM	Carbohydrate transport and metabolism
PB.11004.2	CC1107	5e-82	201/654(30.73)	286	Ccr	COG3914	Predicted O-linked N-acetylglucosamine transferase, SPINDLY family	[O]	CELLULAR PROCESSES AND SIGNALING	Posttranslational modification, protein turnover, chaperones
PB.11013.2	Cj1411c	9e-18	38/99(38.38)	66.6	Cje	COG2124	Cytochrome P450	[Q]	METABOLISM	Secondary metabolites biosynthesis, transport and catabolism
PB.11047.9	sll1296_2	5e-09	26/81(32.10)	59.3	Syn	COG0784	FOG: CheY-like receiver	[T]	CELLULAR PROCESSES AND SIGNALING	Signal transduction mechanisms
PB.11131.1	SPAC19G12.06c	1e-26	50/68(73.53)	107	Spo	COG5262	Histone H2A	[B]	INFORMATION STORAGE AND PROCESSING	Chromatin structure and dynamics
PB.11153.3	all1743	2e-45	87/146(59.59)	171	Nos	COG1028	Dehydrogenases with different specificities (related to short-chain alcohol dehydrogenases)	[IQR]	--	--
PB.11153.7	all1743	5e-98	141/235(60.00)	285	Nos	COG1028	Dehydrogenases with different specificities (related to short-chain alcohol dehydrogenases)	[IQR]	--	--
PB.11162.1	SPAC3G9.06	1e-115	147/233(63.09)	308	Spo	COG0016	Phenylalanyl-tRNA synthetase alpha subunit	[J]	INFORMATION STORAGE AND PROCESSING	Translation, ribosomal structure and biogenesis
PB.11174.3	PA3687	0	370/838(44.15)	634	Pae	COG2352	Phosphoenolpyruvate carboxylase	[C]	METABOLISM	Energy production and conversion
PB.11179.1	SPCC4B3.13	4e-40	111/352(31.53)	156	Spo	COG0534	Na+-driven multidrug efflux pump	[V]	CELLULAR PROCESSES AND SIGNALING	Defense mechanisms
PB.11186.2	SPAC31G5.09c	4e-45	97/187(51.87)	171	Spo	COG0515	Serine/threonine protein kinase	[RTKL]	--	--
PB.11189.3	all0170	5e-83	93/194(47.94)	189	Nos	COG1304	L-lactate dehydrogenase (FMN-dependent) and related alpha-hydroxy acid dehydrogenases	[C]	METABOLISM	Energy production and conversion
PB.11238.4	slr1030	6e-114	188/247(76.11)	352	Syn	COG1239	Mg-chelatase subunit ChlI	[H]	METABOLISM	Coenzyme transport and metabolism
PB.11271.1	mll1975	3e-15	44/124(35.48)	78.2	Mlo	COG0451	Nucleoside-diphosphate-sugar epimerases	[MG]	--	--
PB.11277.1	SPBC119.02	5e-39	65/80(81.25)	146	Spo	COG5078	Ubiquitin-protein ligase	[O]	CELLULAR PROCESSES AND SIGNALING	Posttranslational modification, protein turnover, chaperones
PB.11320.1	ssl0020	3e-35	73/96(76.04)	124	Syn	COG0633	Ferredoxin	[C]	METABOLISM	Energy production and conversion
PB.11389.6	sll0297	5e-06	23/44(52.27)	50.1	Syn	COG3688	Predicted RNA-binding protein containing a PIN domain	[R]	POORLY CHARACTERIZED	General function prediction only
PB.11392.4	mll0907	3e-08	28/79(35.44)	60.1	Mlo	COG1226	Kef-type K+ transport systems, predicted NAD-binding component	[P]	METABOLISM	Inorganic ion transport and metabolism
PGSC0003DMT400035627	SPAC15E1.05c	6e-38	63/129(48.84)	139	Spo	COG0615	Cytidylyltransferase	[MI]	--	--
PGSC0003DMT400035747	sll1316	4e-65	111/183(60.66)	205	Syn	COG0723	Rieske Fe-S protein	[C]	METABOLISM	Energy production and conversion
PGSC0003DMT400035850	SPy1625_1	3e-17	62/211(29.38)	84	Spy	COG0515	Serine/threonine protein kinase	[RTKL]	--	--
PGSC0003DMT400035882	SPBC13A2.04c	2e-16	119/490(24.29)	84.7	Spo	COG3104	Dipeptide/tripeptide permease	[E]	METABOLISM	Amino acid transport and metabolism
PGSC0003DMT400035989	MT2062_2	4e-41	103/278(37.05)	150	MtC	COG1877	Trehalose-6-phosphatase	[G]	METABOLISM	Carbohydrate transport and metabolism
PGSC0003DMT400036189	alr1450	4e-29	106/445(23.82)	121	Nos	COG2124	Cytochrome P450	[Q]	METABOLISM	Secondary metabolites biosynthesis, transport and catabolism
PGSC0003DMT400036202	STM0488	7e-42	83/184(45.11)	148	Sty	COG0563	Adenylate kinase and related kinases	[F]	METABOLISM	Nucleotide transport and metabolism
PGSC0003DMT400036568	mll3081	4e-19	69/180(38.33)	84.7	Mlo	COG1028	Dehydrogenases with different specificities (related to short-chain alcohol dehydrogenases)	[IQR]	--	--
PGSC0003DMT400036692	SPAC9G1.02_2	3e-07	45/144(31.25)	56.2	Spo	COG0515	Serine/threonine protein kinase	[RTKL]	--	--
PGSC0003DMT400036763	sll1212	4e-157	206/328(62.80)	451	Syn	COG1089	GDP-D-mannose dehydratase	[M]	CELLULAR PROCESSES AND SIGNALING	Cell wall/membrane/envelope biogenesis
PGSC0003DMT400036776	alr4993	2e-14	41/120(34.17)	69.3	Nos	COG0494	NTP pyrophosphohydrolases including oxidative damage repair enzymes	[LR]	--	--
PGSC0003DMT400036777	alr4993	5e-15	45/136(33.09)	72.8	Nos	COG0494	NTP pyrophosphohydrolases including oxidative damage repair enzymes	[LR]	--	--
PGSC0003DMT400036856	SPCC1739.13	0	476/648(73.46)	919	Spo	COG0443	Molecular chaperone	[O]	CELLULAR PROCESSES AND SIGNALING	Posttranslational modification, protein turnover, chaperones
PGSC0003DMT400036857	SPBC1D7.05c	1e-37	99/285(34.74)	143	Spo	COG0515	Serine/threonine protein kinase	[RTKL]	--	--
PGSC0003DMT400036930	MTH156	6e-07	20/47(42.55)	46.6	Mth	COG1773	Rubredoxin	[C]	METABOLISM	Energy production and conversion
PGSC0003DMT400036942	alr3201	2e-89	132/230(57.39)	272	Nos	COG2227	2-polyprenyl-3-methyl-5-hydroxy-6-metoxy-1,4-benzoquinol methylase	[H]	METABOLISM	Coenzyme transport and metabolism
PGSC0003DMT400036981	asr3342	7e-18	41/79(51.90)	76.6	Nos	COG0236	Acyl carrier protein	[IQ]	--	--
PGSC0003DMT400037016	alr2542	2e-76	124/278(44.60)	240	Nos	COG0289	Dihydrodipicolinate reductase	[E]	METABOLISM	Amino acid transport and metabolism
PGSC0003DMT400037096	alr4964	4e-12	31/87(35.63)	64.3	Nos	COG0454	Histone acetyltransferase HPA2 and related acetyltransferases	[KR]	--	--
PGSC0003DMT400037148	mlr8483	1e-45	79/153(51.63)	154	Mlo	COG0794	Predicted sugar phosphate isomerase involved in capsule formation	[M]	CELLULAR PROCESSES AND SIGNALING	Cell wall/membrane/envelope biogenesis
PGSC0003DMT400037269	sll1101	5e-41	63/100(63.00)	139	Syn	COG0051	Ribosomal protein S10	[J]	INFORMATION STORAGE AND PROCESSING	Translation, ribosomal structure and biogenesis
PGSC0003DMT400037270	NMB0560	2e-79	133/269(49.44)	250	Nme	COG1045	Serine acetyltransferase	[E]	METABOLISM	Amino acid transport and metabolism
PGSC0003DMT400037639	SA1379_1	1e-10	33/75(44.00)	63.2	Sau	COG0705	Uncharacterized membrane protein (homolog of Drosophila rhomboid)	[R]	POORLY CHARACTERIZED	General function prediction only
PGSC0003DMT400037695	ECU11g1050	8e-09	42/166(25.30)	57.8	Ecu	COG3104	Dipeptide/tripeptide permease	[E]	METABOLISM	Amino acid transport and metabolism
PGSC0003DMT400037705	all4198	2e-33	79/156(50.64)	123	Nos	COG0200	Ribosomal protein L15	[J]	INFORMATION STORAGE AND PROCESSING	Translation, ribosomal structure and biogenesis
PGSC0003DMT400037774	alr2447	4e-20	45/97(46.39)	91.7	Nos	COG0484	DnaJ-class molecular chaperone with C-terminal Zn finger domain	[O]	CELLULAR PROCESSES AND SIGNALING	Posttranslational modification, protein turnover, chaperones
PGSC0003DMT400037996	YPO3561	7e-10	50/191(26.18)	58.5	Ype	COG0625	Glutathione S-transferase	[O]	CELLULAR PROCESSES AND SIGNALING	Posttranslational modification, protein turnover, chaperones
PGSC0003DMT400038012	MJ1104	4e-25	101/277(36.46)	110	Mja	COG0083	Homoserine kinase	[E]	METABOLISM	Amino acid transport and metabolism
PGSC0003DMT400038283	RSc2565	5e-15	51/203(25.12)	72.8	Rso	COG0454	Histone acetyltransferase HPA2 and related acetyltransferases	[KR]	--	--
PGSC0003DMT400038293	RSc2565	9e-15	52/203(25.62)	72.4	Rso	COG0454	Histone acetyltransferase HPA2 and related acetyltransferases	[KR]	--	--
PGSC0003DMT400038296	mlr6209	8e-85	138/350(39.43)	270	Mlo	COG0076	Glutamate decarboxylase and related PLP-dependent proteins	[E]	METABOLISM	Amino acid transport and metabolism
PGSC0003DMT400038297	mlr6209	2e-32	58/157(36.94)	123	Mlo	COG0076	Glutamate decarboxylase and related PLP-dependent proteins	[E]	METABOLISM	Amino acid transport and metabolism
PGSC0003DMT400038525	YDL168w	6e-90	166/379(43.80)	281	Sce	COG1062	Zn-dependent alcohol dehydrogenases, class III	[C]	METABOLISM	Energy production and conversion
PGSC0003DMT400038535	YAR019c	3e-20	67/218(30.73)	99	Sce	COG0515	Serine/threonine protein kinase	[RTKL]	--	--
PGSC0003DMT400038559	SPAC19A8.13	3e-09	26/51(50.98)	58.9	Spo	COG0724	RNA-binding proteins (RRM domain)	[R]	POORLY CHARACTERIZED	General function prediction only
PGSC0003DMT400038848	slr1761	4e-25	67/178(37.64)	101	Syn	COG0545	FKBP-type peptidyl-prolyl cis-trans isomerases 1	[O]	CELLULAR PROCESSES AND SIGNALING	Posttranslational modification, protein turnover, chaperones
PGSC0003DMT400039090	BH0761	9e-33	62/143(43.36)	124	Bha	COG0624	Acetylornithine deacetylase/Succinyl-diaminopimelate desuccinylase and related deacylases	[E]	METABOLISM	Amino acid transport and metabolism
PGSC0003DMT400039185	BH0579	4e-30	90/311(28.94)	123	Bha	COG2124	Cytochrome P450	[Q]	METABOLISM	Secondary metabolites biosynthesis, transport and catabolism
PGSC0003DMT400039196	YGR159c	7e-25	56/178(31.46)	105		COG0724	RNA-binding proteins (RRM domain)	[R]	POORLY CHARACTERIZED	General function prediction only
PGSC0003DMT400039222	CAC0855	3e-21	71/222(31.98)	92.4	Cac	COG0637	Predicted phosphatase/phosphohexomutase	[R]	POORLY CHARACTERIZED	General function prediction only
PGSC0003DMT400039287	DRA0277	0	284/537(52.89)	533	Dra	COG2225	Malate synthase	[C]	METABOLISM	Energy production and conversion
PGSC0003DMT400039328	SPAC2C4.14c	6e-51	99/261(37.93)	177	Spo	COG0515	Serine/threonine protein kinase	[RTKL]	--	--
PGSC0003DMT400039331	SPAC1D4.13	2e-11	25/43(58.14)	61.2	Spo	COG0515	Serine/threonine protein kinase	[RTKL]	--	--
PGSC0003DMT400039341	alr3658	0	277/478(57.95)	543	Nos	COG0017	Aspartyl/asparaginyl-tRNA synthetases	[J]	INFORMATION STORAGE AND PROCESSING	Translation, ribosomal structure and biogenesis
PGSC0003DMT400003101	all0136	2e-84	155/323(47.99)	266	Nos	COG0539	Ribosomal protein S1	[J]	INFORMATION STORAGE AND PROCESSING	Translation, ribosomal structure and biogenesis
PGSC0003DMT400003349	ECU11g1690	2e-26	50/101(49.50)	107	Ecu	COG5147	Myb superfamily proteins, including transcription factors and mRNA splicing factors	[KAD]	--	--
PGSC0003DMT400003364	SPAC3A12.14	2e-09	39/126(30.95)	55.8	Spo	COG5126	Ca2+-binding protein (EF-Hand superfamily)	[TZDR]	--	--
PGSC0003DMT400039374	SPAC869.08	4e-59	98/192(51.04)	190	Spo	COG2518	Protein-L-isoaspartate carboxylmethyltransferase	[O]	CELLULAR PROCESSES AND SIGNALING	Posttranslational modification, protein turnover, chaperones
PGSC0003DMT400039488	Rv2349c	8e-19	109/417(26.14)	91.7	Mtu	COG3511	Phospholipase C	[M]	CELLULAR PROCESSES AND SIGNALING	Cell wall/membrane/envelope biogenesis
PGSC0003DMT400039602	all3169_2	9e-09	42/149(28.19)	59.7	Nos	COG2319	FOG: WD40 repeat	[R]	POORLY CHARACTERIZED	General function prediction only
PGSC0003DMT400039733	all1743	1e-37	58/86(67.44)	133	Nos	COG1028	Dehydrogenases with different specificities (related to short-chain alcohol dehydrogenases)	[IQR]	--	--
PGSC0003DMT400039734	all1743	7e-118	179/318(56.29)	352	Nos	COG1028	Dehydrogenases with different specificities (related to short-chain alcohol dehydrogenases)	[IQR]	--	--
PGSC0003DMT400039743	slr0623	2e-43	63/103(61.17)	145	Syn	COG0526	Thiol-disulfide isomerase and thioredoxins	[OC]	--	--
PGSC0003DMT400039808	VC2646	0	319/726(43.94)	561	Vch	COG2352	Phosphoenolpyruvate carboxylase	[C]	METABOLISM	Energy production and conversion
PGSC0003DMT400039823	all4188	1e-64	93/131(70.99)	202	Nos	COG0102	Ribosomal protein L13	[J]	INFORMATION STORAGE AND PROCESSING	Translation, ribosomal structure and biogenesis
PGSC0003DMT400039929	MT1444	7e-17	76/266(28.57)	81.6	MtC	COG0657	Esterase/lipase	[I]	METABOLISM	Lipid transport and metabolism
PGSC0003DMT400039981	aq_283	6e-12	35/107(32.71)	63.2	Aae	COG1259	Uncharacterized conserved protein	[S]	POORLY CHARACTERIZED	Function unknown
PGSC0003DMT400039983	aq_283	3e-11	35/107(32.71)	63.2	Aae	COG1259	Uncharacterized conserved protein	[S]	POORLY CHARACTERIZED	Function unknown
PGSC0003DMT400040040	all2056	3e-57	113/297(38.05)	193	Nos	COG0596	Predicted hydrolases or acyltransferases (alpha/beta hydrolase superfamily)	[R]	POORLY CHARACTERIZED	General function prediction only
PGSC0003DMT400040147	ECU11g1690	1e-13	27/53(50.94)	67.8	Ecu	COG5147	Myb superfamily proteins, including transcription factors and mRNA splicing factors	[KAD]	--	--
PGSC0003DMT400040392	sll1799	9e-74	114/213(53.52)	230	Syn	COG0087	Ribosomal protein L3	[J]	INFORMATION STORAGE AND PROCESSING	Translation, ribosomal structure and biogenesis
PGSC0003DMT400040588	RSc2594	1e-16	64/204(31.37)	78.6	Rso	COG0625	Glutathione S-transferase	[O]	CELLULAR PROCESSES AND SIGNALING	Posttranslational modification, protein turnover, chaperones
PGSC0003DMT400040715	SPCC31H12.07	2e-158	259/609(42.53)	479	Spo	COG5047	Vesicle coat complex COPII, subunit SEC23	[U]	CELLULAR PROCESSES AND SIGNALING	Intracellular trafficking, secretion, and vesicular transport
PGSC0003DMT400040842	lin1934_1	7e-21	74/246(30.08)	95.1	Lin	COG0515	Serine/threonine protein kinase	[RTKL]	--	--
PGSC0003DMT400041157	all1225	2e-87	149/328(45.43)	272	Nos	COG0667	Predicted oxidoreductases (related to aryl-alcohol dehydrogenases)	[C]	METABOLISM	Energy production and conversion
PGSC0003DMT400041215	all4645	0	261/437(59.73)	546	Nos	COG0448	ADP-glucose pyrophosphorylase	[G]	METABOLISM	Carbohydrate transport and metabolism
PGSC0003DMT400041341	mll5321	2e-07	27/68(39.71)	55.5	Mlo	COG2844	UTP:GlnB (protein PII) uridylyltransferase	[O]	CELLULAR PROCESSES AND SIGNALING	Posttranslational modification, protein turnover, chaperones
PGSC0003DMT400041342	SPAC3A12.14	2e-27	57/143(39.86)	104	Spo	COG5126	Ca2+-binding protein (EF-Hand superfamily)	[TZDR]	--	--
PGSC0003DMT400041344	BH0579	2e-22	73/255(28.63)	100	Bha	COG2124	Cytochrome P450	[Q]	METABOLISM	Secondary metabolites biosynthesis, transport and catabolism
PGSC0003DMT400041379	SPAC4F10.20	7e-10	28/86(32.56)	54.3	Spo	COG0695	Glutaredoxin and related proteins	[O]	CELLULAR PROCESSES AND SIGNALING	Posttranslational modification, protein turnover, chaperones
PGSC0003DMT400041380	SPAC4F10.20	1e-09	28/85(32.94)	53.9	Spo	COG0695	Glutaredoxin and related proteins	[O]	CELLULAR PROCESSES AND SIGNALING	Posttranslational modification, protein turnover, chaperones
PGSC0003DMT400041381	SPAC4F10.20	7e-10	28/89(31.46)	54.3	Spo	COG0695	Glutaredoxin and related proteins	[O]	CELLULAR PROCESSES AND SIGNALING	Posttranslational modification, protein turnover, chaperones
PGSC0003DMT400041628	SPAC13G6.03	2e-53	122/305(40.00)	202	Spo	COG1524	Uncharacterized proteins of the AP superfamily	[R]	POORLY CHARACTERIZED	General function prediction only
PGSC0003DMT400041648	CAC1590	2e-105	197/435(45.29)	328	Cac	COG0471	Di- and tricarboxylate transporters	[P]	METABOLISM	Inorganic ion transport and metabolism
PGSC0003DMT400041651	CAC1590	1e-111	212/465(45.59)	345	Cac	COG0471	Di- and tricarboxylate transporters	[P]	METABOLISM	Inorganic ion transport and metabolism
PGSC0003DMT400041686	CAC0855	3e-19	59/215(27.44)	86.3	Cac	COG0637	Predicted phosphatase/phosphohexomutase	[R]	POORLY CHARACTERIZED	General function prediction only
PGSC0003DMT400041729	SPBC15D4.15	1e-47	98/257(38.13)	168	Spo	COG0647	Predicted sugar phosphatases of the HAD superfamily	[G]	METABOLISM	Carbohydrate transport and metabolism
PGSC0003DMT400041984	MA2013_2	6e-20	71/257(27.63)	94	Mac	COG0642	Signal transduction histidine kinase	[T]	CELLULAR PROCESSES AND SIGNALING	Signal transduction mechanisms
PGSC0003DMT400041999	SPBC776.02c	4e-75	105/136(77.21)	232	Spo	COG0639	Diadenosine tetraphosphatase and related serine/threonine protein phosphatases	[T]	CELLULAR PROCESSES AND SIGNALING	Signal transduction mechanisms
PGSC0003DMT400042003	SPCC74.03c	2e-30	55/150(36.67)	118	Spo	COG0515	Serine/threonine protein kinase	[RTKL]	--	--
PGSC0003DMT400042004	SPCC320.12c	9e-46	89/261(34.10)	162	Spo	COG0515	Serine/threonine protein kinase	[RTKL]	--	--
PGSC0003DMT400042005	YGR052w	4e-07	28/92(30.43)	50.1	Sce	COG0515	Serine/threonine protein kinase	[RTKL]	--	--
PGSC0003DMT400042008	YPO0790	8e-97	169/357(47.34)	298	Ype	COG0667	Predicted oxidoreductases (related to aryl-alcohol dehydrogenases)	[C]	METABOLISM	Energy production and conversion
PGSC0003DMT400042164	STM3915	2e-25	47/106(44.34)	99	Sty	COG0526	Thiol-disulfide isomerase and thioredoxins	[OC]	--	--
PGSC0003DMT400042222	alr4641	2e-109	147/202(72.77)	320	Nos	COG0450	Peroxiredoxin	[O]	CELLULAR PROCESSES AND SIGNALING	Posttranslational modification, protein turnover, chaperones
PGSC0003DMT400042406	SPAC31G5.14	1e-112	171/378(45.24)	340	Spo	COG0404	Glycine cleavage system T protein (aminomethyltransferase)	[E]	METABOLISM	Amino acid transport and metabolism
PGSC0003DMT400042441	SPCC4B3.13	8e-53	143/484(29.55)	191	Spo	COG0534	Na+-driven multidrug efflux pump	[V]	CELLULAR PROCESSES AND SIGNALING	Defense mechanisms
PGSC0003DMT400042442	SPCC4B3.13	2e-56	143/484(29.55)	201	Spo	COG0534	Na+-driven multidrug efflux pump	[V]	CELLULAR PROCESSES AND SIGNALING	Defense mechanisms
PGSC0003DMT400042488	PA1756	3e-95	129/238(54.20)	293	Pae	COG0175	3'-phosphoadenosine 5'-phosphosulfate sulfotransferase (PAPS reductase)/FAD synthetase and related enzymes	[EH]	--	--
PGSC0003DMT400042499	all0004	1e-114	180/321(56.07)	342	Nos	COG0224	F0F1-type ATP synthase, gamma subunit	[C]	METABOLISM	Energy production and conversion
PGSC0003DMT400042588	PA2199	2e-07	22/59(37.29)	48.9	Pae	COG2084	3-hydroxyisobutyrate dehydrogenase and related beta-hydroxyacid dehydrogenases	[I]	METABOLISM	Lipid transport and metabolism
PGSC0003DMT400042613	slr2057	3e-13	78/247(31.58)	68.9	Syn	COG0580	Glycerol uptake facilitator and related permeases (Major Intrinsic Protein Family)	[G]	METABOLISM	Carbohydrate transport and metabolism
PGSC0003DMT400042869	all0136	3e-23	75/244(30.74)	101	Nos	COG0539	Ribosomal protein S1	[J]	INFORMATION STORAGE AND PROCESSING	Translation, ribosomal structure and biogenesis
PGSC0003DMT400042928	BS_gpsA	2e-62	130/333(39.04)	209	Bsu	COG0240	Glycerol-3-phosphate dehydrogenase	[C]	METABOLISM	Energy production and conversion
PGSC0003DMT400003477	slr0574	1e-50	126/442(28.51)	182	Syn	COG2124	Cytochrome P450	[Q]	METABOLISM	Secondary metabolites biosynthesis, transport and catabolism
PGSC0003DMT400003537	PM1139	2e-10	62/271(22.88)	63.5	Pmu	COG1442	Lipopolysaccharide biosynthesis proteins, LPS:glycosyltransferases	[M]	CELLULAR PROCESSES AND SIGNALING	Cell wall/membrane/envelope biogenesis
PGSC0003DMT400003586	ECU03g1170	5e-07	30/100(30.00)	51.2	Ecu	COG5576	Homeodomain-containing transcription factor	[K]	INFORMATION STORAGE AND PROCESSING	Transcription
PGSC0003DMT400003681	YOR272w	2e-49	140/473(29.60)	178	Sce	COG2319	FOG: WD40 repeat	[R]	POORLY CHARACTERIZED	General function prediction only
PGSC0003DMT400043030	alr4094	2e-99	188/435(43.22)	311	Nos	COG1252	NADH dehydrogenase, FAD-containing subunit	[C]	METABOLISM	Energy production and conversion
PGSC0003DMT400043098	alr4031	2e-10	67/288(23.26)	64.7	Nos	COG0614	ABC-type Fe3+-hydroxamate transport system, periplasmic component	[P]	METABOLISM	Inorganic ion transport and metabolism
PGSC0003DMT400043104	slr1255	6e-117	169/292(57.88)	351	Syn	COG1562	Phytoene/squalene synthetase	[I]	METABOLISM	Lipid transport and metabolism
PGSC0003DMT400043117	all4985	0	316/698(45.27)	652	Nos	COG0438	Glycosyltransferase	[M]	CELLULAR PROCESSES AND SIGNALING	Cell wall/membrane/envelope biogenesis
PGSC0003DMT400043146	YDL006w	4e-32	73/224(32.59)	126	Sce	COG0631	Serine/threonine protein phosphatase	[T]	CELLULAR PROCESSES AND SIGNALING	Signal transduction mechanisms
PGSC0003DMT400043191	BH0579	2e-31	106/433(24.48)	127	Bha	COG2124	Cytochrome P450	[Q]	METABOLISM	Secondary metabolites biosynthesis, transport and catabolism
PGSC0003DMT400043251	ECU03g1170	2e-07	23/53(43.40)	53.1	Ecu	COG5576	Homeodomain-containing transcription factor	[K]	INFORMATION STORAGE AND PROCESSING	Transcription
PGSC0003DMT400043485	all4187	1e-40	70/125(56.00)	139	Nos	COG0103	Ribosomal protein S9	[J]	INFORMATION STORAGE AND PROCESSING	Translation, ribosomal structure and biogenesis
PGSC0003DMT400043567	all1610	6e-11	50/151(33.11)	62.4	Nos	COG0170	Dolichol kinase	[I]	METABOLISM	Lipid transport and metabolism
PGSC0003DMT400043704	alr7129_2	8e-18	95/369(25.75)	88.2	Nos	COG2319	FOG: WD40 repeat	[R]	POORLY CHARACTERIZED	General function prediction only
PGSC0003DMT400043942	alr5126	9e-65	127/279(45.52)	211	Nos	COG3001	Fructosamine-3-kinase	[G]	METABOLISM	Carbohydrate transport and metabolism
PGSC0003DMT400044202	ssr1604	5e-27	49/78(62.82)	100	Syn	COG0227	Ribosomal protein L28	[J]	INFORMATION STORAGE AND PROCESSING	Translation, ribosomal structure and biogenesis
PGSC0003DMT400044220	mll8094	1e-67	117/278(42.09)	228	Mlo	COG0415	Deoxyribodipyrimidine photolyase	[L]	INFORMATION STORAGE AND PROCESSING	Replication, recombination and repair
PGSC0003DMT400044362	ECU11g1690	2e-26	52/104(50.00)	106	Ecu	COG5147	Myb superfamily proteins, including transcription factors and mRNA splicing factors	[KAD]	--	--
PGSC0003DMT400044370	YML123c	2e-83	180/519(34.68)	275	Sce	COG0477	Permeases of the major facilitator superfamily	[GEPR]	--	--
PGSC0003DMT400044435	PA4191	2e-23	84/274(30.66)	101	Pae	COG3491	Isopenicillin N synthase and related dioxygenases	[R]	POORLY CHARACTERIZED	General function prediction only
PGSC0003DMT400044437	PA0147	2e-23	91/304(29.93)	101	Pae	COG3491	Isopenicillin N synthase and related dioxygenases	[R]	POORLY CHARACTERIZED	General function prediction only
PGSC0003DMT400044441	mlr6892	1e-16	47/103(45.63)	82	Mlo	COG3491	Isopenicillin N synthase and related dioxygenases	[R]	POORLY CHARACTERIZED	General function prediction only
PGSC0003DMT400044501	YBR126c	1e-118	188/496(37.90)	371	Sce	COG0380	Trehalose-6-phosphate synthase	[G]	METABOLISM	Carbohydrate transport and metabolism
PGSC0003DMT400044536	ECU11g0960	9e-09	25/56(44.64)	52.8	Ecu	COG0515	Serine/threonine protein kinase	[RTKL]	--	--
PGSC0003DMT400044537	YJL095w	1e-15	43/101(42.57)	76.3	Sce	COG0515	Serine/threonine protein kinase	[RTKL]	--	--
PGSC0003DMT400044562	BH3231	5e-10	46/146(31.51)	61.6	Bha	COG2273	Beta-glucanase/Beta-glucan synthetase	[G]	METABOLISM	Carbohydrate transport and metabolism
PGSC0003DMT400044673	Cgl2127_1	7e-19	66/212(31.13)	92	Cgl	COG0515	Serine/threonine protein kinase	[RTKL]	--	--
PGSC0003DMT400044684	PA1293	7e-51	119/324(36.73)	177	Pae	COG3386	Gluconolactonase	[G]	METABOLISM	Carbohydrate transport and metabolism
PGSC0003DMT400045201	all2919	1e-47	72/111(64.86)	157	Nos	COG0633	Ferredoxin	[C]	METABOLISM	Energy production and conversion
PGSC0003DMT400045300	alr5007	2e-12	27/65(41.54)	68.9	Nos	COG4638	Phenylpropionate dioxygenase and related ring-hydroxylating dioxygenases, large terminal subunit	[PR]	--	--
PGSC0003DMT400045302	alr5007	1e-29	96/342(28.07)	123	Nos	COG4638	Phenylpropionate dioxygenase and related ring-hydroxylating dioxygenases, large terminal subunit	[PR]	--	--
PGSC0003DMT400045466	ECU11g1050	1e-10	90/389(23.14)	65.9	Ecu	COG3104	Dipeptide/tripeptide permease	[E]	METABOLISM	Amino acid transport and metabolism
PGSC0003DMT400045972	lin1934_1	6e-23	70/216(32.41)	103	Lin	COG0515	Serine/threonine protein kinase	[RTKL]	--	--
PGSC0003DMT400046236	slr1516	4e-51	83/200(41.50)	171	Syn	COG0605	Superoxide dismutase	[P]	METABOLISM	Inorganic ion transport and metabolism
PGSC0003DMT400046379	SPCC1223.11	2e-16	65/209(31.10)	82.4	Spo	COG0631	Serine/threonine protein phosphatase	[T]	CELLULAR PROCESSES AND SIGNALING	Signal transduction mechanisms
PGSC0003DMT400046381	YDL006w	2e-28	80/263(30.42)	116	Sce	COG0631	Serine/threonine protein phosphatase	[T]	CELLULAR PROCESSES AND SIGNALING	Signal transduction mechanisms
PGSC0003DMT400046382	YDL006w	2e-26	80/264(30.30)	111	Sce	COG0631	Serine/threonine protein phosphatase	[T]	CELLULAR PROCESSES AND SIGNALING	Signal transduction mechanisms
PGSC0003DMT400046624	YDL126c	0	550/816(67.40)	1144	Sce	COG0464	ATPases of the AAA+ class	[O]	CELLULAR PROCESSES AND SIGNALING	Posttranslational modification, protein turnover, chaperones
PGSC0003DMT400046722	alr4766	1e-20	101/441(22.90)	96.7	Nos	COG2124	Cytochrome P450	[Q]	METABOLISM	Secondary metabolites biosynthesis, transport and catabolism
PGSC0003DMT400003812	SPCC1223.11	2e-34	93/265(35.09)	134	Spo	COG0631	Serine/threonine protein phosphatase	[T]	CELLULAR PROCESSES AND SIGNALING	Signal transduction mechanisms
PGSC0003DMT400003911	PA4477	2e-53	130/372(34.95)	197	Pae	COG1530	Ribonucleases G and E	[J]	INFORMATION STORAGE AND PROCESSING	Translation, ribosomal structure and biogenesis
PGSC0003DMT400003992	SMc02113	2e-80	135/250(54.00)	252	Sme	COG1045	Serine acetyltransferase	[E]	METABOLISM	Amino acid transport and metabolism
PGSC0003DMT400046778	alr0124_1	3e-26	128/392(32.65)	115	Nos	COG4886	Leucine-rich repeat (LRR) protein	[S]	POORLY CHARACTERIZED	Function unknown
PGSC0003DMT400046850	SPAC1D4.11c	8e-46	76/135(56.30)	160	Spo	COG0515	Serine/threonine protein kinase	[RTKL]	--	--
PGSC0003DMT400046906	CPn0579	1e-51	91/217(41.94)	174	Cpn	COG1211	4-diphosphocytidyl-2-methyl-D-erithritol synthase	[I]	METABOLISM	Lipid transport and metabolism
PGSC0003DMT400047202	TVN0091	1e-23	66/237(27.85)	100	Tvo	COG3643	Glutamate formiminotransferase	[E]	METABOLISM	Amino acid transport and metabolism
PGSC0003DMT400047233	SPAC2F3.15	5e-71	135/310(43.55)	240	Spo	COG0515	Serine/threonine protein kinase	[RTKL]	--	--
PGSC0003DMT400047475	SMc00680	6e-106	178/341(52.20)	320	Sme	COG1064	Zn-dependent alcohol dehydrogenases	[R]	POORLY CHARACTERIZED	General function prediction only
PGSC0003DMT400047494	YAR019c	3e-20	70/265(26.42)	98.6	Sce	COG0515	Serine/threonine protein kinase	[RTKL]	--	--
PGSC0003DMT400047537	slr0574	2e-57	124/429(28.90)	201	Syn	COG2124	Cytochrome P450	[Q]	METABOLISM	Secondary metabolites biosynthesis, transport and catabolism
PGSC0003DMT400047546	YCR011c_2	6e-51	115/279(41.22)	182	Sce	COG1131	ABC-type multidrug transport system, ATPase component	[V]	CELLULAR PROCESSES AND SIGNALING	Defense mechanisms
PGSC0003DMT400047659	alr2741	2e-14	43/133(32.33)	71.2	Nos	COG1357	Uncharacterized low-complexity proteins	[S]	POORLY CHARACTERIZED	Function unknown
PGSC0003DMT400047803	SPBP35G2.05c	3e-57	109/289(37.72)	204	Spo	COG0515	Serine/threonine protein kinase	[RTKL]	--	--
PGSC0003DMT400047869	CPn0680	9e-91	174/425(40.94)	291	Cpn	COG0306	Phosphate/sulphate permeases	[P]	METABOLISM	Inorganic ion transport and metabolism
PGSC0003DMT400047914	STM1760	2e-06	27/96(28.12)	47.4	Sty	COG0790	FOG: TPR repeat, SEL1 subfamily	[R]	POORLY CHARACTERIZED	General function prediction only
PGSC0003DMT400047982	SPBC1D7.05c	6e-33	83/258(32.17)	131	Spo	COG0515	Serine/threonine protein kinase	[RTKL]	--	--
PGSC0003DMT400048014	all4752	3e-115	164/306(53.59)	343	Nos	COG0702	Predicted nucleoside-diphosphate-sugar epimerases	[MG]	--	--
PGSC0003DMT400048015	all4752	4e-115	164/306(53.59)	344	Nos	COG0702	Predicted nucleoside-diphosphate-sugar epimerases	[MG]	--	--
PGSC0003DMT400048050	YPL031c	3e-12	50/152(32.89)	67	Sce	COG0515	Serine/threonine protein kinase	[RTKL]	--	--
PGSC0003DMT400048064	PA4198	0	288/545(52.84)	569	Pae	COG0318	Acyl-CoA synthetases (AMP-forming)/AMP-acid ligases II	[IQ]	--	--
PGSC0003DMT400048067	BS_yloP_1	9e-16	42/125(33.60)	77.4	Bsu	COG0515	Serine/threonine protein kinase	[RTKL]	--	--
PGSC0003DMT400048068	YAR019c	1e-21	61/203(30.05)	102	Sce	COG0515	Serine/threonine protein kinase	[RTKL]	--	--
PGSC0003DMT400048249	AGc2890	1e-32	123/463(26.57)	132	Atu	COG2124	Cytochrome P450	[Q]	METABOLISM	Secondary metabolites biosynthesis, transport and catabolism
PGSC0003DMT400048445	asl2061	2e-16	41/71(57.75)	73.9	Nos	COG0762	Predicted integral membrane protein	[S]	POORLY CHARACTERIZED	Function unknown
PGSC0003DMT400048535	L140856	1e-57	138/434(31.80)	201	Lla	COG0477	Permeases of the major facilitator superfamily	[GEPR]	--	--
PGSC0003DMT400048740	SPAPB2B4.04c	2e-114	292/963(30.32)	388	Spo	COG0474	Cation transport ATPase	[P]	METABOLISM	Inorganic ion transport and metabolism
PGSC0003DMT400048966	BH0858	1e-59	113/308(36.69)	201	Bha	COG0385	Predicted Na+-dependent transporter	[R]	POORLY CHARACTERIZED	General function prediction only
PGSC0003DMT400049096	SSO2278	3e-06	27/80(33.75)	47.4	Sso	COG1051	ADP-ribose pyrophosphatase	[F]	METABOLISM	Nucleotide transport and metabolism
PGSC0003DMT400049192	PA4191	2e-33	84/289(29.07)	130	Pae	COG3491	Isopenicillin N synthase and related dioxygenases	[R]	POORLY CHARACTERIZED	General function prediction only
PGSC0003DMT400049394	VC2544	4e-77	139/341(40.76)	247	Vch	COG0158	Fructose-1,6-bisphosphatase	[G]	METABOLISM	Carbohydrate transport and metabolism
PGSC0003DMT400049395	VC2544	3e-96	156/341(45.75)	297	Vch	COG0158	Fructose-1,6-bisphosphatase	[G]	METABOLISM	Carbohydrate transport and metabolism
PGSC0003DMT400049441	SPCC1739.13	0	463/610(75.90)	915	Spo	COG0443	Molecular chaperone	[O]	CELLULAR PROCESSES AND SIGNALING	Posttranslational modification, protein turnover, chaperones
PGSC0003DMT400049531	SPAC1F5.09c	2e-19	66/217(30.41)	95.1	Spo	COG0515	Serine/threonine protein kinase	[RTKL]	--	--
PGSC0003DMT400049553	alr3122	2e-66	129/237(54.43)	214	Nos	COG0785	Cytochrome c biogenesis protein	[O]	CELLULAR PROCESSES AND SIGNALING	Posttranslational modification, protein turnover, chaperones
PGSC0003DMT400049574	SPBC26H8.01	3e-122	183/295(62.03)	361	Spo	COG1635	Flavoprotein involved in thiazole biosynthesis	[H]	METABOLISM	Coenzyme transport and metabolism
PGSC0003DMT400049598	sll1807	3e-29	63/104(60.58)	108	Syn	COG0198	Ribosomal protein L24	[J]	INFORMATION STORAGE AND PROCESSING	Translation, ribosomal structure and biogenesis
PGSC0003DMT400049711	aq_1268	1e-58	153/503(30.42)	210	Aae	COG0659	Sulfate permease and related transporters (MFS superfamily)	[P]	METABOLISM	Inorganic ion transport and metabolism
PGSC0003DMT400049841	alr1208	9e-64	104/175(59.43)	202	Nos	COG0233	Ribosome recycling factor	[J]	INFORMATION STORAGE AND PROCESSING	Translation, ribosomal structure and biogenesis
PGSC0003DMT400049886	RSp0365	4e-69	151/493(30.63)	239	Rso	COG2986	Histidine ammonia-lyase	[E]	METABOLISM	Amino acid transport and metabolism
PGSC0003DMT400050009	SPAPB2B4.04c	3e-114	222/548(40.51)	372	Spo	COG0474	Cation transport ATPase	[P]	METABOLISM	Inorganic ion transport and metabolism
PGSC0003DMT400050076	lin0974	2e-45	91/220(41.36)	158	Lin	COG0120	Ribose 5-phosphate isomerase	[G]	METABOLISM	Carbohydrate transport and metabolism
PGSC0003DMT400050229	YGR209c	2e-12	30/98(30.61)	63.9	Sce	COG0526	Thiol-disulfide isomerase and thioredoxins	[OC]	--	--
PGSC0003DMT400050234	alr0128	0	261/388(67.27)	538	Nos	COG0644	Dehydrogenases (flavoproteins)	[C]	METABOLISM	Energy production and conversion
PGSC0003DMT400004091	alr0063	7e-29	56/128(43.75)	108	Nos	COG0858	Ribosome-binding factor A	[J]	INFORMATION STORAGE AND PROCESSING	Translation, ribosomal structure and biogenesis
PGSC0003DMT400004092	alr0063	7e-29	56/128(43.75)	108	Nos	COG0858	Ribosome-binding factor A	[J]	INFORMATION STORAGE AND PROCESSING	Translation, ribosomal structure and biogenesis
PGSC0003DMT400004181	all3401	2e-140	253/620(40.81)	434	Nos	COG1166	Arginine decarboxylase (spermidine biosynthesis)	[E]	METABOLISM	Amino acid transport and metabolism
PGSC0003DMT400004191	ECU11g1050	6e-37	123/486(25.31)	145	Ecu	COG3104	Dipeptide/tripeptide permease	[E]	METABOLISM	Amino acid transport and metabolism
PGSC0003DMT400050446	SPAC2G11.07c	1e-11	49/140(35.00)	65.5	Spo	COG0631	Serine/threonine protein phosphatase	[T]	CELLULAR PROCESSES AND SIGNALING	Signal transduction mechanisms
PGSC0003DMT400050450	SPAC2G11.07c	2e-17	65/176(36.93)	83.6	Spo	COG0631	Serine/threonine protein phosphatase	[T]	CELLULAR PROCESSES AND SIGNALING	Signal transduction mechanisms
PGSC0003DMT400050487	SPCC18.06c	1e-71	123/282(43.62)	229	Spo	COG5228	mRNA deadenylase subunit	[A]	INFORMATION STORAGE AND PROCESSING	RNA processing and modification
PGSC0003DMT400050518	asl0146	2e-33	55/82(67.07)	119	Nos	COG0211	Ribosomal protein L27	[J]	INFORMATION STORAGE AND PROCESSING	Translation, ribosomal structure and biogenesis
PGSC0003DMT400050519	asl0146	2e-33	55/82(67.07)	119	Nos	COG0211	Ribosomal protein L27	[J]	INFORMATION STORAGE AND PROCESSING	Translation, ribosomal structure and biogenesis
PGSC0003DMT400050664	SPCC794.09c	0	334/446(74.89)	694	Spo	COG5256	Translation elongation factor EF-1alpha (GTPase)	[J]	INFORMATION STORAGE AND PROCESSING	Translation, ribosomal structure and biogenesis
PGSC0003DMT400050670	all4518	6e-06	30/103(29.13)	46.2	Nos	COG0515	Serine/threonine protein kinase	[RTKL]	--	--
PGSC0003DMT400050767	BMEI0793	1e-62	96/190(50.53)	203	Bme	COG0693	Putative intracellular protease/amidase	[R]	POORLY CHARACTERIZED	General function prediction only
PGSC0003DMT400051045	slr0606	2e-15	81/332(24.40)	79	Syn	COG0859	ADP-heptose:LPS heptosyltransferase	[M]	CELLULAR PROCESSES AND SIGNALING	Cell wall/membrane/envelope biogenesis
PGSC0003DMT400051166	PA1756	1e-64	89/155(57.42)	206	Pae	COG0175	3'-phosphoadenosine 5'-phosphosulfate sulfotransferase (PAPS reductase)/FAD synthetase and related enzymes	[EH]	--	--
PGSC0003DMT400051168	PA1756	1e-95	132/238(55.46)	294	Pae	COG0175	3'-phosphoadenosine 5'-phosphosulfate sulfotransferase (PAPS reductase)/FAD synthetase and related enzymes	[EH]	--	--
PGSC0003DMT400051193	RP600	9e-07	33/102(32.35)	50.4	Rpr	COG0607	Rhodanese-related sulfurtransferase	[P]	METABOLISM	Inorganic ion transport and metabolism
PGSC0003DMT400051196	SA0317	3e-24	83/288(28.82)	103	Sau	COG0451	Nucleoside-diphosphate-sugar epimerases	[MG]	--	--
PGSC0003DMT400051416	RSp0254_2	1e-22	50/113(44.25)	102	Rso	COG2202	FOG: PAS/PAC domain	[T]	CELLULAR PROCESSES AND SIGNALING	Signal transduction mechanisms
PGSC0003DMT400051526	CAC1728_1	2e-23	76/218(34.86)	101	Cac	COG0515	Serine/threonine protein kinase	[RTKL]	--	--
PGSC0003DMT400051730	PA4921	4e-10	78/322(24.22)	62.8	Pae	COG3240	Phospholipase/lecithinase/hemolysin	[IR]	--	--
PGSC0003DMT400051801	slr0426	3e-36	68/155(43.87)	137	Syn	COG0302	GTP cyclohydrolase I	[H]	METABOLISM	Coenzyme transport and metabolism
PGSC0003DMT400051886	slr1776	2e-48	161/587(27.43)	182	Syn	COG0659	Sulfate permease and related transporters (MFS superfamily)	[P]	METABOLISM	Inorganic ion transport and metabolism
PGSC0003DMT400051939	BH0698	5e-12	50/153(32.68)	68.9	Bha	COG3866	Pectate lyase	[G]	METABOLISM	Carbohydrate transport and metabolism
PGSC0003DMT400051969	BS_yrhJ_1	1e-28	121/454(26.65)	120	Bsu	COG2124	Cytochrome P450	[Q]	METABOLISM	Secondary metabolites biosynthesis, transport and catabolism
PGSC0003DMT400052184	SPAPB1E7.05_3	4e-37	106/335(31.64)	140	Spo	COG0584	Glycerophosphoryl diester phosphodiesterase	[C]	METABOLISM	Energy production and conversion
PGSC0003DMT400052233	SPAC3A12.14	5e-19	44/136(32.35)	81.6	Spo	COG5126	Ca2+-binding protein (EF-Hand superfamily)	[TZDR]	--	--
PGSC0003DMT400052363	YAR019c	2e-23	62/198(31.31)	107	Sce	COG0515	Serine/threonine protein kinase	[RTKL]	--	--
PGSC0003DMT400052381	MK0798	2e-14	69/258(26.74)	77	Mka	COG0287	Prephenate dehydrogenase	[E]	METABOLISM	Amino acid transport and metabolism
PGSC0003DMT400052463	VC2544	6e-93	158/341(46.33)	288	Vch	COG0158	Fructose-1,6-bisphosphatase	[G]	METABOLISM	Carbohydrate transport and metabolism
PGSC0003DMT400052526	alr5252	5e-78	112/223(50.22)	240	Nos	COG2226	Methylase involved in ubiquinone/menaquinone biosynthesis	[H]	METABOLISM	Coenzyme transport and metabolism
PGSC0003DMT400052608	ppc	0	391/926(42.22)	670	Eco	COG2352	Phosphoenolpyruvate carboxylase	[C]	METABOLISM	Energy production and conversion
PGSC0003DMT400052611	Zppc	2e-38	70/130(53.85)	143	EcZ	COG2352	Phosphoenolpyruvate carboxylase	[C]	METABOLISM	Energy production and conversion
PGSC0003DMT400052738	sll1323	2e-12	40/137(29.20)	64.7	Syn	COG0711	F0F1-type ATP synthase, subunit b	[C]	METABOLISM	Energy production and conversion
PGSC0003DMT400052777	sll1323	3e-12	40/137(29.20)	63.9	Syn	COG0711	F0F1-type ATP synthase, subunit b	[C]	METABOLISM	Energy production and conversion
PGSC0003DMT400052875	SA0760	1e-42	62/120(51.67)	142	Sau	COG0509	Glycine cleavage system H protein (lipoate-binding)	[E]	METABOLISM	Amino acid transport and metabolism
PGSC0003DMT400052958	YDR477w_1	6e-55	113/259(43.63)	192	Sce	COG0515	Serine/threonine protein kinase	[RTKL]	--	--
PGSC0003DMT400052991	SPAC1556.03	1e-24	80/255(31.37)	103	Spo	COG0631	Serine/threonine protein phosphatase	[T]	CELLULAR PROCESSES AND SIGNALING	Signal transduction mechanisms
PGSC0003DMT400053175	BS_yojK	2e-07	40/136(29.41)	54.7	Bsu	COG1819	Glycosyl transferases, related to UDP-glucuronosyltransferase	[GC]	--	--
[truncated: 766 more rows]

## Sheet: S2 vs S-2.Cog_class
#Gene name	Protein name in COG	E_value	Identity	Score	Organism	COG id	COG class defination	Function code	Functional categories	Function class defination
[truncated: 241 more rows]
