# Supplementary material for: Full-length transcriptome sequencing reveals the molecular mechanism of potato seedlings responding to low-temperature
Source: BMC Plant Biol. 2022 Mar 18;22:125. doi: 10.1186/s12870-022-03461-8 (PMC8932150; doi:10.1186/s12870-022-03461-8)
Supplement: Supplementary file 6 — Additional file 6. [file 12870_2022_3461_MOESM6_ESM.xlsx]

## Sheet: S20 vs S2.KEGG
#Kegg_pathway	ko_id	Cluter_frequency	Genome_frequency	P-value	Corrected_P-value
Photosynthesis - antenna proteins	ko00196	53 out of 1039 5.10105871029836%	108 out of 12780 0.845070422535211%	0	0
Photosynthesis	ko00195	57 out of 1039 5.48604427333975%	145 out of 12780 1.13458528951487%	5.24136e-13	6.13239e-11
Carbon fixation in photosynthetic organisms	ko00710	56 out of 1039 5.3897978825794%	254 out of 12780 1.98748043818466%	2.02616e-12	2.3706e-10
Porphyrin and chlorophyll metabolism	ko00860	34 out of 1039 3.27237728585178%	145 out of 12780 1.13458528951487%	1.1856e-08	1.38715e-06
Circadian rhythm - plant	ko04712	36 out of 1039 3.46487006737247%	162 out of 12780 1.26760563380282%	2.0053e-08	2.3462e-06
Glyoxylate and dicarboxylate metabolism	ko00630	37 out of 1039 3.56111645813282%	228 out of 12780 1.78403755868545%	3.728e-05	0.00436176
Nitrogen metabolism	ko00910	18 out of 1039 1.73243503368624%	78 out of 12780 0.610328638497653%	4.05755e-05	0.00474733
Carbon metabolism	ko01200	98 out of 1039 9.43214629451396%	835 out of 12780 6.53364632237872%	0.000111552	0.0130515
Thiamine metabolism	ko00730	10 out of 1039 0.962463907603465%	35 out of 12780 0.273865414710485%	0.000337308	0.039465
Pentose phosphate pathway	ko00030	26 out of 1039 2.50240615976901%	162 out of 12780 1.26760563380282%	0.000607297	0.0710538
Biosynthesis of amino acids	ko01230	80 out of 1039 7.69971126082772%	711 out of 12780 5.56338028169014%	0.00165204	0.193289
Cysteine and methionine metabolism	ko00270	33 out of 1039 3.17613089509143%	251 out of 12780 1.96400625978091%	0.00404107	0.472806
Glycine, serine and threonine metabolism	ko00260	27 out of 1039 2.59865255052935%	213 out of 12780 1.66666666666667%	0.0138409	1
Plant-pathogen interaction	ko04626	47 out of 1039 4.52358036573628%	433 out of 12780 3.38810641627543%	0.0250441	1
Arginine and proline metabolism	ko00330	29 out of 1039 2.79114533205005%	254 out of 12780 1.98748043818466%	0.0391583	1
Fructose and mannose metabolism	ko00051	22 out of 1039 2.11742059672762%	183 out of 12780 1.43192488262911%	0.0412123	1
Sulfur metabolism	ko00920	13 out of 1039 1.2512030798845%	99 out of 12780 0.774647887323944%	0.0572873	1
Phenylalanine, tyrosine and tryptophan biosynthesis	ko00400	16 out of 1039 1.53994225216554%	132 out of 12780 1.03286384976526%	0.0693004	1
Histidine metabolism	ko00340	15 out of 1039 1.4436958614052%	122 out of 12780 0.954616588419405%	0.0696778	1
Glycolysis / Gluconeogenesis	ko00010	42 out of 1039 4.04234841193455%	423 out of 12780 3.30985915492958%	0.101454	1
One carbon pool by folate	ko00670	8 out of 1039 0.769971126082772%	63 out of 12780 0.492957746478873%	0.136995	1
Linoleic acid metabolism	ko00591	7 out of 1039 0.673724735322425%	55 out of 12780 0.430359937402191%	0.156439	1
Flavone and flavonol biosynthesis	ko00944	2 out of 1039 0.192492781520693%	9 out of 12780 0.0704225352112676%	0.162464	1
Folate biosynthesis	ko00790	6 out of 1039 0.577478344562079%	51 out of 12780 0.39906103286385%	0.231736	1
Carotenoid biosynthesis	ko00906	13 out of 1039 1.2512030798845%	128 out of 12780 1.00156494522692%	0.240474	1
Selenocompound metabolism	ko00450	5 out of 1039 0.481231953801732%	42 out of 12780 0.328638497652582%	0.253465	1
Lysine biosynthesis	ko00300	4 out of 1039 0.384985563041386%	35 out of 12780 0.273865414710485%	0.316482	1
Glycosphingolipid biosynthesis - globo series	ko00603	2 out of 1039 0.192492781520693%	15 out of 12780 0.117370892018779%	0.347675	1
Amino sugar and nucleotide sugar metabolism	ko00520	27 out of 1039 2.59865255052935%	305 out of 12780 2.38654147104851%	0.34987	1
Plant hormone signal transduction	ko04075	62 out of 1039 5.96727622714148%	725 out of 12780 5.67292644757434%	0.354586	1
Brassinosteroid biosynthesis	ko00905	3 out of 1039 0.288739172281039%	26 out of 12780 0.203442879499218%	0.355271	1
Cyanoamino acid metabolism	ko00460	14 out of 1039 1.34744947064485%	158 out of 12780 1.23630672926448%	0.408972	1
Terpenoid backbone biosynthesis	ko00900	14 out of 1039 1.34744947064485%	159 out of 12780 1.24413145539906%	0.41835	1
Aminoacyl-tRNA biosynthesis	ko00970	14 out of 1039 1.34744947064485%	162 out of 12780 1.26760563380282%	0.446494	1
Cutin, suberine and wax biosynthesis	ko00073	6 out of 1039 0.577478344562079%	66 out of 12780 0.516431924882629%	0.450716	1
Pentose and glucuronate interconversions	ko00040	19 out of 1039 1.82868142444658%	225 out of 12780 1.76056338028169%	0.466396	1
Pyruvate metabolism	ko00620	23 out of 1039 2.21366698748797%	274 out of 12780 2.14397496087637%	0.468134	1
Phenylalanine metabolism	ko00360	26 out of 1039 2.50240615976901%	315 out of 12780 2.46478873239437%	0.49798	1
Fatty acid elongation	ko00062	7 out of 1039 0.673724735322425%	82 out of 12780 0.641627543035994%	0.504207	1
Sulfur relay system	ko04122	3 out of 1039 0.288739172281039%	33 out of 12780 0.258215962441315%	0.509496	1
Inositol phosphate metabolism	ko00562	14 out of 1039 1.34744947064485%	169 out of 12780 1.32237871674491%	0.511585	1
Arachidonic acid metabolism	ko00590	3 out of 1039 0.288739172281039%	34 out of 12780 0.2660406885759%	0.530003	1
Glycerolipid metabolism	ko00561	18 out of 1039 1.73243503368624%	221 out of 12780 1.72926447574335%	0.532891	1
Flavonoid biosynthesis	ko00941	8 out of 1039 0.769971126082772%	98 out of 12780 0.766823161189358%	0.548741	1
Lipoic acid metabolism	ko00785	1 out of 1039 0.0962463907603465%	10 out of 12780 0.0782472613458529%	0.571839	1
Glycosphingolipid biosynthesis - ganglio series	ko00604	1 out of 1039 0.0962463907603465%	12 out of 12780 0.0938967136150235%	0.63868	1
Tropane, piperidine and pyridine alkaloid biosynthesis	ko00960	6 out of 1039 0.577478344562079%	80 out of 12780 0.625978090766823%	0.641508	1
Phosphatidylinositol signaling system	ko04070	14 out of 1039 1.34744947064485%	184 out of 12780 1.43974960876369%	0.642264	1
N-Glycan biosynthesis	ko00510	10 out of 1039 0.962463907603465%	133 out of 12780 1.04068857589984%	0.648561	1
Spliceosome	ko03040	45 out of 1039 4.33108758421559%	583 out of 12780 4.56181533646322%	0.667679	1
Ether lipid metabolism	ko00565	5 out of 1039 0.481231953801732%	69 out of 12780 0.539906103286385%	0.670297	1
Stilbenoid, diarylheptanoid and gingerol biosynthesis	ko00945	5 out of 1039 0.481231953801732%	70 out of 12780 0.54773082942097%	0.682727	1
Glycerophospholipid metabolism	ko00564	20 out of 1039 1.92492781520693%	267 out of 12780 2.08920187793427%	0.683027	1
Ribosome biogenesis in eukaryotes	ko03008	18 out of 1039 1.73243503368624%	243 out of 12780 1.90140845070423%	0.695426	1
mRNA surveillance pathway	ko03015	29 out of 1039 2.79114533205005%	388 out of 12780 3.03599374021909%	0.711366	1
Taurine and hypotaurine metabolism	ko00430	2 out of 1039 0.192492781520693%	33 out of 12780 0.258215962441315%	0.761571	1
Sesquiterpenoid and triterpenoid biosynthesis	ko00909	3 out of 1039 0.288739172281039%	49 out of 12780 0.383411580594679%	0.772377	1
Biotin metabolism	ko00780	2 out of 1039 0.192492781520693%	35 out of 12780 0.273865414710485%	0.789742	1
Protein processing in endoplasmic reticulum	ko04141	40 out of 1039 3.84985563041386%	551 out of 12780 4.31142410015649%	0.799047	1
Fatty acid biosynthesis	ko00061	7 out of 1039 0.673724735322425%	112 out of 12780 0.876369327073552%	0.815333	1
Tryptophan metabolism	ko00380	6 out of 1039 0.577478344562079%	100 out of 12780 0.782472613458529%	0.832876	1
Basal transcription factors	ko03022	8 out of 1039 0.769971126082772%	129 out of 12780 1.0093896713615%	0.833185	1
Monoterpenoid biosynthesis	ko00902	1 out of 1039 0.0962463907603465%	22 out of 12780 0.172143974960876%	0.845426	1
Biosynthesis of unsaturated fatty acids	ko01040	6 out of 1039 0.577478344562079%	103 out of 12780 0.805946791862285%	0.852889	1
Glycosaminoglycan degradation	ko00531	2 out of 1039 0.192492781520693%	41 out of 12780 0.320813771517997%	0.857357	1
RNA degradation	ko03018	21 out of 1039 2.02117420596728%	316 out of 12780 2.47261345852895%	0.861765	1
SNARE interactions in vesicular transport	ko04130	6 out of 1039 0.577478344562079%	105 out of 12780 0.821596244131455%	0.865109	1
Steroid biosynthesis	ko00100	4 out of 1039 0.384985563041386%	75 out of 12780 0.586854460093897%	0.868982	1
Glucosinolate biosynthesis	ko00966	1 out of 1039 0.0962463907603465%	24 out of 12780 0.187793427230047%	0.869578	1
Phenylpropanoid biosynthesis	ko00940	30 out of 1039 2.88739172281039%	441 out of 12780 3.45070422535211%	0.871638	1
Citrate cycle (TCA cycle)	ko00020	9 out of 1039 0.866217516843118%	158 out of 12780 1.23630672926448%	0.904093	1
Isoquinoline alkaloid biosynthesis	ko00950	3 out of 1039 0.288739172281039%	65 out of 12780 0.508607198748044%	0.907494	1
Ubiquinone and other terpenoid-quinone biosynthesis	ko00130	5 out of 1039 0.481231953801732%	98 out of 12780 0.766823161189358%	0.90886	1
Other glycan degradation	ko00511	3 out of 1039 0.288739172281039%	66 out of 12780 0.516431924882629%	0.912835	1
RNA polymerase	ko03020	5 out of 1039 0.481231953801732%	101 out of 12780 0.790297339593114%	0.921562	1
Ascorbate and aldarate metabolism	ko00053	7 out of 1039 0.673724735322425%	134 out of 12780 1.04851330203443%	0.926651	1
alpha-Linolenic acid metabolism	ko00592	6 out of 1039 0.577478344562079%	120 out of 12780 0.938967136150235%	0.932319	1
Glutathione metabolism	ko00480	13 out of 1039 1.2512030798845%	228 out of 12780 1.78403755868545%	0.936259	1
Riboflavin metabolism	ko00740	1 out of 1039 0.0962463907603465%	33 out of 12780 0.258215962441315%	0.939304	1
Fatty acid metabolism	ko01212	13 out of 1039 1.2512030798845%	232 out of 12780 1.81533646322379%	0.944989	1
Limonene and pinene degradation	ko00903	1 out of 1039 0.0962463907603465%	35 out of 12780 0.273865414710485%	0.948796	1
Nicotinate and nicotinamide metabolism	ko00760	3 out of 1039 0.288739172281039%	75 out of 12780 0.586854460093897%	0.94966	1
Proteasome	ko03050	6 out of 1039 0.577478344562079%	131 out of 12780 1.02503912363067%	0.960748	1
Peroxisome	ko04146	16 out of 1039 1.53994225216554%	289 out of 12780 2.26134585289515%	0.965078	1
Regulation of autophagy	ko04140	4 out of 1039 0.384985563041386%	101 out of 12780 0.790297339593114%	0.968993	1
Protein export	ko03060	6 out of 1039 0.577478344562079%	136 out of 12780 1.0641627543036%	0.969651	1
ABC transporters	ko02010	2 out of 1039 0.192492781520693%	64 out of 12780 0.500782472613459%	0.970976	1
Ribosome	ko03010	40 out of 1039 3.84985563041386%	644 out of 12780 5.03912363067293%	0.974889	1
Tyrosine metabolism	ko00350	7 out of 1039 0.673724735322425%	166 out of 12780 1.29890453834116%	0.984604	1
RNA transport	ko03013	26 out of 1039 2.50240615976901%	461 out of 12780 3.60719874804382%	0.984939	1
Ubiquitin mediated proteolysis	ko04120	21 out of 1039 2.02117420596728%	399 out of 12780 3.12206572769953%	0.990345	1
Galactose metabolism	ko00052	5 out of 1039 0.481231953801732%	141 out of 12780 1.10328638497653%	0.991436	1
beta-Alanine metabolism	ko00410	7 out of 1039 0.673724735322425%	178 out of 12780 1.39280125195618%	0.991866	1
Propanoate metabolism	ko00640	3 out of 1039 0.288739172281039%	110 out of 12780 0.860719874804382%	0.995	1
Starch and sucrose metabolism	ko00500	28 out of 1039 2.6948989412897%	528 out of 12780 4.13145539906103%	0.995887	1
Sphingolipid metabolism	ko00600	2 out of 1039 0.192492781520693%	92 out of 12780 0.719874804381847%	0.996341	1
Lysine degradation	ko00310	3 out of 1039 0.288739172281039%	115 out of 12780 0.899843505477308%	0.996465	1
Base excision repair	ko03410	3 out of 1039 0.288739172281039%	116 out of 12780 0.907668231611894%	0.996703	1
Alanine, aspartate and glutamate metabolism	ko00250	4 out of 1039 0.384985563041386%	137 out of 12780 1.07198748043818%	0.996725	1
Degradation of aromatic compounds	ko01220	1 out of 1039 0.0962463907603465%	69 out of 12780 0.539906103286385%	0.997169	1
Butanoate metabolism	ko00650	1 out of 1039 0.0962463907603465%	74 out of 12780 0.579029733959311%	0.998152	1
Oxidative phosphorylation	ko00190	12 out of 1039 1.15495668912416%	297 out of 12780 2.32394366197183%	0.998479	1
Purine metabolism	ko00230	17 out of 1039 1.63618864292589%	387 out of 12780 3.02816901408451%	0.998863	1
Nucleotide excision repair	ko03420	7 out of 1039 0.673724735322425%	213 out of 12780 1.66666666666667%	0.998887	1
Homologous recombination	ko03440	5 out of 1039 0.481231953801732%	176 out of 12780 1.37715179968701%	0.999026	1
Mismatch repair	ko03430	4 out of 1039 0.384985563041386%	162 out of 12780 1.26760563380282%	0.999386	1
Pantothenate and CoA biosynthesis	ko00770	1 out of 1039 0.0962463907603465%	88 out of 12780 0.688575899843505%	0.999441	1
Phagosome	ko04145	7 out of 1039 0.673724735322425%	226 out of 12780 1.76838810641628%	0.999489	1
2-Oxocarboxylic acid metabolism	ko01210	5 out of 1039 0.481231953801732%	187 out of 12780 1.46322378716745%	0.999524	1
DNA replication	ko03030	4 out of 1039 0.384985563041386%	166 out of 12780 1.29890453834116%	0.999534	1
Glycosylphosphatidylinositol(GPI)-anchor biosynthesis	ko00563	1 out of 1039 0.0962463907603465%	91 out of 12780 0.712050078247261%	0.999567	1
Endocytosis	ko04144	17 out of 1039 1.63618864292589%	411 out of 12780 3.21596244131455%	0.999635	1
Diterpenoid biosynthesis	ko00904	1 out of 1039 0.0962463907603465%	94 out of 12780 0.735524256651017%	0.999665	1
Pyrimidine metabolism	ko00240	11 out of 1039 1.05871029836381%	309 out of 12780 2.41784037558685%	0.999682	1
Zeatin biosynthesis	ko00908	3 out of 1039 0.288739172281039%	150 out of 12780 1.17370892018779%	0.999712	1
Valine, leucine and isoleucine degradation	ko00280	5 out of 1039 0.481231953801732%	196 out of 12780 1.53364632237872%	0.999737	1
Fatty acid degradation	ko00071	3 out of 1039 0.288739172281039%	189 out of 12780 1.47887323943662%	0.999984	1

## Sheet: S20 vs S-2.KEGG
#Kegg_pathway	ko_id	Cluter_frequency	Genome_frequency	P-value	Corrected_P-value
Carbon fixation in photosynthetic organisms	ko00710	63 out of 1140 5.52631578947368%	254 out of 12780 1.98748043818466%	0	0
Photosynthesis - antenna proteins	ko00196	75 out of 1140 6.57894736842105%	108 out of 12780 0.845070422535211%	6.94403e-54	7.84676e-52
Photosynthesis	ko00195	67 out of 1140 5.87719298245614%	145 out of 12780 1.13458528951487%	1.01918e-12	1.15168e-10
Porphyrin and chlorophyll metabolism	ko00860	47 out of 1140 4.12280701754386%	145 out of 12780 1.13458528951487%	1.02052e-12	1.15318e-10
Glyoxylate and dicarboxylate metabolism	ko00630	43 out of 1140 3.7719298245614%	228 out of 12780 1.78403755868545%	1.76841e-06	0.00019983
Nitrogen metabolism	ko00910	21 out of 1140 1.84210526315789%	78 out of 12780 0.610328638497653%	2.93306e-06	0.000331436
Carbon metabolism	ko01200	111 out of 1140 9.73684210526316%	835 out of 12780 6.53364632237872%	9.25136e-06	0.0010454
Circadian rhythm - plant	ko04712	32 out of 1140 2.80701754385965%	162 out of 12780 1.26760563380282%	1.37273e-05	0.00155118
Pentose phosphate pathway	ko00030	30 out of 1140 2.63157894736842%	162 out of 12780 1.26760563380282%	8.88955e-05	0.0100452
Thiamine metabolism	ko00730	10 out of 1140 0.87719298245614%	35 out of 12780 0.273865414710485%	0.000707463	0.0799433
Cysteine and methionine metabolism	ko00270	38 out of 1140 3.33333333333333%	251 out of 12780 1.96400625978091%	0.000839765	0.0948934
Sulfur metabolism	ko00920	19 out of 1140 1.66666666666667%	99 out of 12780 0.774647887323944%	0.00106367	0.120194
Fructose and mannose metabolism	ko00051	26 out of 1140 2.28070175438596%	183 out of 12780 1.43192488262911%	0.0117217	1
Carotenoid biosynthesis	ko00906	19 out of 1140 1.66666666666667%	128 out of 12780 1.00156494522692%	0.0186641	1
Selenocompound metabolism	ko00450	8 out of 1140 0.701754385964912%	42 out of 12780 0.328638497652582%	0.0300624	1
Biosynthesis of amino acids	ko01230	78 out of 1140 6.84210526315789%	711 out of 12780 5.56338028169014%	0.0309467	1
Glycine, serine and threonine metabolism	ko00260	27 out of 1140 2.36842105263158%	213 out of 12780 1.66666666666667%	0.0394691	1
Stilbenoid, diarylheptanoid and gingerol biosynthesis	ko00945	11 out of 1140 0.964912280701754%	70 out of 12780 0.54773082942097%	0.0447896	1
One carbon pool by folate	ko00670	10 out of 1140 0.87719298245614%	63 out of 12780 0.492957746478873%	0.051089	1
Plant hormone signal transduction	ko04075	77 out of 1140 6.75438596491228%	725 out of 12780 5.67292644757434%	0.0588437	1
Glycolysis / Gluconeogenesis	ko00010	47 out of 1140 4.12280701754386%	423 out of 12780 3.30985915492958%	0.067396	1
Arginine and proline metabolism	ko00330	29 out of 1140 2.54385964912281%	254 out of 12780 1.98748043818466%	0.0998261	1
Linoleic acid metabolism	ko00591	8 out of 1140 0.701754385964912%	55 out of 12780 0.430359937402191%	0.113305	1
Pyruvate metabolism	ko00620	29 out of 1140 2.54385964912281%	274 out of 12780 2.14397496087637%	0.190233	1
Lysine biosynthesis	ko00300	5 out of 1140 0.43859649122807%	35 out of 12780 0.273865414710485%	0.197951	1
Glutathione metabolism	ko00480	23 out of 1140 2.01754385964912%	228 out of 12780 1.78403755868545%	0.298152	1
Taurine and hypotaurine metabolism	ko00430	4 out of 1140 0.350877192982456%	33 out of 12780 0.258215962441315%	0.339334	1
Riboflavin metabolism	ko00740	4 out of 1140 0.350877192982456%	33 out of 12780 0.258215962441315%	0.339334	1
Steroid biosynthesis	ko00100	8 out of 1140 0.701754385964912%	75 out of 12780 0.586854460093897%	0.352736	1
Arachidonic acid metabolism	ko00590	4 out of 1140 0.350877192982456%	34 out of 12780 0.2660406885759%	0.360304	1
Aminoacyl-tRNA biosynthesis	ko00970	16 out of 1140 1.40350877192982%	162 out of 12780 1.26760563380282%	0.372661	1
Amino sugar and nucleotide sugar metabolism	ko00520	29 out of 1140 2.54385964912281%	305 out of 12780 2.38654147104851%	0.386841	1
Brassinosteroid biosynthesis	ko00905	3 out of 1140 0.263157894736842%	26 out of 12780 0.203442879499218%	0.412989	1
Pentose and glucuronate interconversions	ko00040	21 out of 1140 1.84210526315789%	225 out of 12780 1.76056338028169%	0.44738	1
Glycerolipid metabolism	ko00561	20 out of 1140 1.75438596491228%	221 out of 12780 1.72926447574335%	0.507653	1
Ubiquinone and other terpenoid-quinone biosynthesis	ko00130	9 out of 1140 0.789473684210526%	98 out of 12780 0.766823161189358%	0.514922	1
Flavonoid biosynthesis	ko00941	9 out of 1140 0.789473684210526%	98 out of 12780 0.766823161189358%	0.514922	1
Phenylalanine, tyrosine and tryptophan biosynthesis	ko00400	12 out of 1140 1.05263157894737%	132 out of 12780 1.03286384976526%	0.51706	1
Histidine metabolism	ko00340	11 out of 1140 0.964912280701754%	122 out of 12780 0.954616588419405%	0.531507	1
Inositol phosphate metabolism	ko00562	15 out of 1140 1.31578947368421%	169 out of 12780 1.32237871674491%	0.547881	1
Alanine, aspartate and glutamate metabolism	ko00250	12 out of 1140 1.05263157894737%	137 out of 12780 1.07198748043818%	0.570555	1
Ether lipid metabolism	ko00565	6 out of 1140 0.526315789473684%	69 out of 12780 0.539906103286385%	0.587828	1
Fatty acid elongation	ko00062	7 out of 1140 0.614035087719298%	82 out of 12780 0.641627543035994%	0.605372	1
Phenylpropanoid biosynthesis	ko00940	38 out of 1140 3.33333333333333%	441 out of 12780 3.45070422535211%	0.615122	1
Biotin metabolism	ko00780	3 out of 1140 0.263157894736842%	35 out of 12780 0.273865414710485%	0.615196	1
Limonene and pinene degradation	ko00903	3 out of 1140 0.263157894736842%	35 out of 12780 0.273865414710485%	0.615196	1
Phenylalanine metabolism	ko00360	27 out of 1140 2.36842105263158%	315 out of 12780 2.46478873239437%	0.616458	1
alpha-Linolenic acid metabolism	ko00592	10 out of 1140 0.87719298245614%	120 out of 12780 0.938967136150235%	0.636617	1
Sesquiterpenoid and triterpenoid biosynthesis	ko00909	4 out of 1140 0.350877192982456%	49 out of 12780 0.383411580594679%	0.647207	1
Ascorbate and aldarate metabolism	ko00053	11 out of 1140 0.964912280701754%	134 out of 12780 1.04851330203443%	0.658626	1
Cyanoamino acid metabolism	ko00460	13 out of 1140 1.14035087719298%	158 out of 12780 1.23630672926448%	0.661558	1
Ribosome biogenesis in eukaryotes	ko03008	20 out of 1140 1.75438596491228%	243 out of 12780 1.90140845070423%	0.681295	1
Cutin, suberine and wax biosynthesis	ko00073	5 out of 1140 0.43859649122807%	66 out of 12780 0.516431924882629%	0.712502	1
Glycosphingolipid biosynthesis - globo series	ko00603	1 out of 1140 0.087719298245614%	15 out of 12780 0.117370892018779%	0.753973	1
Plant-pathogen interaction	ko04626	35 out of 1140 3.07017543859649%	433 out of 12780 3.38810641627543%	0.756927	1
Phosphatidylinositol signaling system	ko04070	14 out of 1140 1.2280701754386%	184 out of 12780 1.43974960876369%	0.771622	1
Starch and sucrose metabolism	ko00500	42 out of 1140 3.68421052631579%	528 out of 12780 4.13145539906103%	0.807464	1
Protein processing in endoplasmic reticulum	ko04141	43 out of 1140 3.7719298245614%	551 out of 12780 4.31142410015649%	0.845496	1
Other types of O-glycan biosynthesis	ko00514	1 out of 1140 0.087719298245614%	22 out of 12780 0.172143974960876%	0.872204	1
Fatty acid biosynthesis	ko00061	7 out of 1140 0.614035087719298%	112 out of 12780 0.876369327073552%	0.881903	1
Tryptophan metabolism	ko00380	6 out of 1140 0.526315789473684%	100 out of 12780 0.782472613458529%	0.891561	1
RNA polymerase	ko03020	6 out of 1140 0.526315789473684%	101 out of 12780 0.790297339593114%	0.89685	1
Biosynthesis of unsaturated fatty acids	ko01040	6 out of 1140 0.526315789473684%	103 out of 12780 0.805946791862285%	0.906768	1
Terpenoid backbone biosynthesis	ko00900	10 out of 1140 0.87719298245614%	159 out of 12780 1.24413145539906%	0.910808	1
Glycerophospholipid metabolism	ko00564	18 out of 1140 1.57894736842105%	267 out of 12780 2.08920187793427%	0.919375	1
Spliceosome	ko03040	43 out of 1140 3.7719298245614%	583 out of 12780 4.56181533646322%	0.924292	1
Fatty acid metabolism	ko01212	15 out of 1140 1.31578947368421%	232 out of 12780 1.81533646322379%	0.930608	1
Tropane, piperidine and pyridine alkaloid biosynthesis	ko00960	4 out of 1140 0.350877192982456%	80 out of 12780 0.625978090766823%	0.9346	1
Sulfur relay system	ko04122	1 out of 1140 0.087719298245614%	33 out of 12780 0.258215962441315%	0.954378	1
Butanoate metabolism	ko00650	3 out of 1140 0.263157894736842%	74 out of 12780 0.579029733959311%	0.96642	1
Purine metabolism	ko00230	25 out of 1140 2.19298245614035%	387 out of 12780 3.02816901408451%	0.969812	1
mRNA surveillance pathway	ko03015	25 out of 1140 2.19298245614035%	388 out of 12780 3.03599374021909%	0.970838	1
Galactose metabolism	ko00052	7 out of 1140 0.614035087719298%	141 out of 12780 1.10328638497653%	0.973018	1
Citrate cycle (TCA cycle)	ko00020	8 out of 1140 0.701754385964912%	158 out of 12780 1.23630672926448%	0.97577	1
Basal transcription factors	ko03022	6 out of 1140 0.526315789473684%	129 out of 12780 1.0093896713615%	0.977685	1
ABC transporters	ko02010	2 out of 1140 0.175438596491228%	64 out of 12780 0.500782472613459%	0.981814	1
Isoquinoline alkaloid biosynthesis	ko00950	2 out of 1140 0.175438596491228%	65 out of 12780 0.508607198748044%	0.98322	1
Other glycan degradation	ko00511	2 out of 1140 0.175438596491228%	66 out of 12780 0.516431924882629%	0.98452	1
Ribosome	ko03010	43 out of 1140 3.7719298245614%	644 out of 12780 5.03912363067293%	0.985763	1
SNARE interactions in vesicular transport	ko04130	4 out of 1140 0.350877192982456%	105 out of 12780 0.821596244131455%	0.98711	1
Endocytosis	ko04144	25 out of 1140 2.19298245614035%	411 out of 12780 3.21596244131455%	0.987332	1
Peroxisome	ko04146	16 out of 1140 1.40350877192982%	289 out of 12780 2.26134585289515%	0.988372	1
Glycosylphosphatidylinositol(GPI)-anchor biosynthesis	ko00563	3 out of 1140 0.263157894736842%	91 out of 12780 0.712050078247261%	0.990199	1
Propanoate metabolism	ko00640	4 out of 1140 0.350877192982456%	110 out of 12780 0.860719874804382%	0.99086	1
Sphingolipid metabolism	ko00600	3 out of 1140 0.263157894736842%	92 out of 12780 0.719874804381847%	0.990902	1
Folate biosynthesis	ko00790	1 out of 1140 0.087719298245614%	51 out of 12780 0.39906103286385%	0.991561	1
Mismatch repair	ko03430	7 out of 1140 0.614035087719298%	162 out of 12780 1.26760563380282%	0.991922	1
Nicotinate and nicotinamide metabolism	ko00760	2 out of 1140 0.175438596491228%	75 out of 12780 0.586854460093897%	0.992565	1
Nucleotide excision repair	ko03420	10 out of 1140 0.87719298245614%	213 out of 12780 1.66666666666667%	0.993579	1
DNA replication	ko03030	7 out of 1140 0.614035087719298%	166 out of 12780 1.29890453834116%	0.993648	1
N-Glycan biosynthesis	ko00510	5 out of 1140 0.43859649122807%	133 out of 12780 1.04068857589984%	0.993763	1
Zeatin biosynthesis	ko00908	6 out of 1140 0.526315789473684%	150 out of 12780 1.17370892018779%	0.993806	1
Base excision repair	ko03410	4 out of 1140 0.350877192982456%	116 out of 12780 0.907668231611894%	0.99399	1
Valine, leucine and isoleucine biosynthesis	ko00290	1 out of 1140 0.087719298245614%	55 out of 12780 0.430359937402191%	0.994202	1
Protein export	ko03060	5 out of 1140 0.43859649122807%	136 out of 12780 1.0641627543036%	0.994894	1
Regulation of autophagy	ko04140	3 out of 1140 0.263157894736842%	101 out of 12780 0.790297339593114%	0.995382	1
beta-Alanine metabolism	ko00410	7 out of 1140 0.614035087719298%	178 out of 12780 1.39280125195618%	0.996966	1
Proteasome	ko03050	4 out of 1140 0.350877192982456%	131 out of 12780 1.02503912363067%	0.997953	1
Oxidative phosphorylation	ko00190	14 out of 1140 1.2280701754386%	297 out of 12780 2.32394366197183%	0.998107	1
Degradation of aromatic compounds	ko01220	1 out of 1140 0.087719298245614%	69 out of 12780 0.539906103286385%	0.998443	1
RNA degradation	ko03018	15 out of 1140 1.31578947368421%	316 out of 12780 2.47261345852895%	0.998449	1
Pyrimidine metabolism	ko00240	14 out of 1140 1.2280701754386%	309 out of 12780 2.41784037558685%	0.999001	1
2-Oxocarboxylic acid metabolism	ko01210	6 out of 1140 0.526315789473684%	187 out of 12780 1.46322378716745%	0.999469	1
Phagosome	ko04145	8 out of 1140 0.701754385964912%	226 out of 12780 1.76838810641628%	0.999581	1
Homologous recombination	ko03440	5 out of 1140 0.43859649122807%	176 out of 12780 1.37715179968701%	0.999693	1
Pantothenate and CoA biosynthesis	ko00770	1 out of 1140 0.087719298245614%	88 out of 12780 0.688575899843505%	0.999739	1
Diterpenoid biosynthesis	ko00904	1 out of 1140 0.087719298245614%	94 out of 12780 0.735524256651017%	0.999852	1
Tyrosine metabolism	ko00350	4 out of 1140 0.350877192982456%	166 out of 12780 1.29890453834116%	0.999854	1
Valine, leucine and isoleucine degradation	ko00280	5 out of 1140 0.43859649122807%	196 out of 12780 1.53364632237872%	0.99993	1
RNA transport	ko03013	20 out of 1140 1.75438596491228%	461 out of 12780 3.60719874804382%	0.999959	1
Lysine degradation	ko00310	1 out of 1140 0.087719298245614%	115 out of 12780 0.899843505477308%	0.99998	1
Ubiquitin mediated proteolysis	ko04120	14 out of 1140 1.2280701754386%	399 out of 12780 3.12206572769953%	0.999995	1
Fatty acid degradation	ko00071	3 out of 1140 0.263157894736842%	189 out of 12780 1.47887323943662%	0.999996	1

## Sheet: S2 vs S-2.KEGG
#Kegg_pathway	ko_id	Cluter_frequency	Genome_frequency	P-value	Corrected_P-value
Sulfur metabolism	ko00920	7 out of 149 4.69798657718121%	99 out of 12780 0.774647887323944%	0.000154576	0.011284
Circadian rhythm - plant	ko04712	8 out of 149 5.36912751677852%	162 out of 12780 1.26760563380282%	0.000615649	0.0449424
Nitrogen metabolism	ko00910	4 out of 149 2.68456375838926%	78 out of 12780 0.610328638497653%	0.0130003	0.949019
Amino sugar and nucleotide sugar metabolism	ko00520	8 out of 149 5.36912751677852%	305 out of 12780 2.38654147104851%	0.0264885	1
Porphyrin and chlorophyll metabolism	ko00860	5 out of 149 3.35570469798658%	145 out of 12780 1.13458528951487%	0.0273582	1
Photosynthesis - antenna proteins	ko00196	4 out of 149 2.68456375838926%	108 out of 12780 0.845070422535211%	0.0374737	1
Ribosome biogenesis in eukaryotes	ko03008	6 out of 149 4.02684563758389%	243 out of 12780 1.90140845070423%	0.0650412	1
Cysteine and methionine metabolism	ko00270	6 out of 149 4.02684563758389%	251 out of 12780 1.96400625978091%	0.0735404	1
Alanine, aspartate and glutamate metabolism	ko00250	4 out of 149 2.68456375838926%	137 out of 12780 1.07198748043818%	0.0762589	1
Selenocompound metabolism	ko00450	2 out of 149 1.34228187919463%	42 out of 12780 0.328638497652582%	0.0859233	1
Glycosphingolipid biosynthesis - ganglio series	ko00604	1 out of 149 0.671140939597315%	12 out of 12780 0.0938967136150235%	0.131327	1
Plant-pathogen interaction	ko04626	8 out of 149 5.36912751677852%	433 out of 12780 3.38810641627543%	0.133618	1
Linoleic acid metabolism	ko00591	2 out of 149 1.34228187919463%	55 out of 12780 0.430359937402191%	0.134668	1
Glycosphingolipid biosynthesis - globo series	ko00603	1 out of 149 0.671140939597315%	15 out of 12780 0.117370892018779%	0.161388	1
Carotenoid biosynthesis	ko00906	3 out of 149 2.01342281879195%	128 out of 12780 1.00156494522692%	0.187819	1
Stilbenoid, diarylheptanoid and gingerol biosynthesis	ko00945	2 out of 149 1.34228187919463%	70 out of 12780 0.54773082942097%	0.196422	1
Plant hormone signal transduction	ko04075	11 out of 149 7.38255033557047%	725 out of 12780 5.67292644757434%	0.225347	1
Glutathione metabolism	ko00480	4 out of 149 2.68456375838926%	228 out of 12780 1.78403755868545%	0.275564	1
Cyanoamino acid metabolism	ko00460	3 out of 149 2.01342281879195%	158 out of 12780 1.23630672926448%	0.280133	1
RNA transport	ko03013	7 out of 149 4.69798657718121%	461 out of 12780 3.60719874804382%	0.291972	1
Pyrimidine metabolism	ko00240	5 out of 149 3.35570469798658%	309 out of 12780 2.41784037558685%	0.292627	1
Biosynthesis of amino acids	ko01230	10 out of 149 6.71140939597315%	711 out of 12780 5.56338028169014%	0.316607	1
Flavonoid biosynthesis	ko00941	2 out of 149 1.34228187919463%	98 out of 12780 0.766823161189358%	0.317008	1
Ubiquinone and other terpenoid-quinone biosynthesis	ko00130	2 out of 149 1.34228187919463%	98 out of 12780 0.766823161189358%	0.317008	1
Riboflavin metabolism	ko00740	1 out of 149 0.671140939597315%	33 out of 12780 0.258215962441315%	0.321242	1
Arachidonic acid metabolism	ko00590	1 out of 149 0.671140939597315%	34 out of 12780 0.2660406885759%	0.329176	1
Lysine biosynthesis	ko00300	1 out of 149 0.671140939597315%	35 out of 12780 0.273865414710485%	0.337018	1
Fructose and mannose metabolism	ko00051	3 out of 149 2.01342281879195%	183 out of 12780 1.43192488262911%	0.359868	1
2-Oxocarboxylic acid metabolism	ko01210	3 out of 149 2.01342281879195%	187 out of 12780 1.46322378716745%	0.372588	1
Glycosaminoglycan degradation	ko00531	1 out of 149 0.671140939597315%	41 out of 12780 0.320813771517997%	0.382193	1
alpha-Linolenic acid metabolism	ko00592	2 out of 149 1.34228187919463%	120 out of 12780 0.938967136150235%	0.409285	1
Starch and sucrose metabolism	ko00500	7 out of 149 4.69798657718121%	528 out of 12780 4.13145539906103%	0.419335	1
Glycine, serine and threonine metabolism	ko00260	3 out of 149 2.01342281879195%	213 out of 12780 1.66666666666667%	0.453659	1
Valine, leucine and isoleucine biosynthesis	ko00290	1 out of 149 0.671140939597315%	55 out of 12780 0.430359937402191%	0.47606	1
Glycerolipid metabolism	ko00561	3 out of 149 2.01342281879195%	221 out of 12780 1.72926447574335%	0.477785	1
Glyoxylate and dicarboxylate metabolism	ko00630	3 out of 149 2.01342281879195%	228 out of 12780 1.78403755868545%	0.498491	1
RNA degradation	ko03018	4 out of 149 2.68456375838926%	316 out of 12780 2.47261345852895%	0.505156	1
Photosynthesis	ko00195	2 out of 149 1.34228187919463%	145 out of 12780 1.13458528951487%	0.506286	1
ABC transporters	ko02010	1 out of 149 0.671140939597315%	64 out of 12780 0.500782472613459%	0.528774	1
Other glycan degradation	ko00511	1 out of 149 0.671140939597315%	66 out of 12780 0.516431924882629%	0.539753	1
Citrate cycle (TCA cycle)	ko00020	2 out of 149 1.34228187919463%	158 out of 12780 1.23630672926448%	0.55253	1
Ether lipid metabolism	ko00565	1 out of 149 0.671140939597315%	69 out of 12780 0.539906103286385%	0.555746	1
Aminoacyl-tRNA biosynthesis	ko00970	2 out of 149 1.34228187919463%	162 out of 12780 1.26760563380282%	0.566138	1
Arginine and proline metabolism	ko00330	3 out of 149 2.01342281879195%	254 out of 12780 1.98748043818466%	0.571551	1
Carbon fixation in photosynthetic organisms	ko00710	3 out of 149 2.01342281879195%	254 out of 12780 1.98748043818466%	0.571551	1
Tyrosine metabolism	ko00350	2 out of 149 1.34228187919463%	166 out of 12780 1.29890453834116%	0.579448	1
Nicotinate and nicotinamide metabolism	ko00760	1 out of 149 0.671140939597315%	75 out of 12780 0.586854460093897%	0.586096	1
Steroid biosynthesis	ko00100	1 out of 149 0.671140939597315%	75 out of 12780 0.586854460093897%	0.586096	1
Phenylpropanoid biosynthesis	ko00940	5 out of 149 3.35570469798658%	441 out of 12780 3.45070422535211%	0.588528	1
Glycerophospholipid metabolism	ko00564	3 out of 149 2.01342281879195%	267 out of 12780 2.08920187793427%	0.605552	1
Homologous recombination	ko03440	2 out of 149 1.34228187919463%	176 out of 12780 1.37715179968701%	0.611413	1
Fatty acid elongation	ko00062	1 out of 149 0.671140939597315%	82 out of 12780 0.641627543035994%	0.61891	1
Carbon metabolism	ko01200	9 out of 149 6.04026845637584%	835 out of 12780 6.53364632237872%	0.644753	1
Purine metabolism	ko00230	4 out of 149 2.68456375838926%	387 out of 12780 3.02816901408451%	0.665108	1
Valine, leucine and isoleucine degradation	ko00280	2 out of 149 1.34228187919463%	196 out of 12780 1.53364632237872%	0.669753	1
Ubiquitin mediated proteolysis	ko04120	4 out of 149 2.68456375838926%	399 out of 12780 3.12206572769953%	0.688413	1
Regulation of autophagy	ko04140	1 out of 149 0.671140939597315%	101 out of 12780 0.790297339593114%	0.695519	1
RNA polymerase	ko03020	1 out of 149 0.671140939597315%	101 out of 12780 0.790297339593114%	0.695519	1
SNARE interactions in vesicular transport	ko04130	1 out of 149 0.671140939597315%	105 out of 12780 0.821596244131455%	0.709583	1
Phenylalanine metabolism	ko00360	3 out of 149 2.01342281879195%	315 out of 12780 2.46478873239437%	0.715133	1
Histidine metabolism	ko00340	1 out of 149 0.671140939597315%	122 out of 12780 0.954616588419405%	0.762501	1
N-Glycan biosynthesis	ko00510	1 out of 149 0.671140939597315%	133 out of 12780 1.04068857589984%	0.791516	1
Ascorbate and aldarate metabolism	ko00053	1 out of 149 0.671140939597315%	134 out of 12780 1.04851330203443%	0.793973	1
Spliceosome	ko03040	5 out of 149 3.35570469798658%	583 out of 12780 4.56181533646322%	0.815746	1
Pyruvate metabolism	ko00620	2 out of 149 1.34228187919463%	274 out of 12780 2.14397496087637%	0.83285	1
mRNA surveillance pathway	ko03015	3 out of 149 2.01342281879195%	388 out of 12780 3.03599374021909%	0.83498	1
Inositol phosphate metabolism	ko00562	1 out of 149 0.671140939597315%	169 out of 12780 1.32237871674491%	0.864005	1
beta-Alanine metabolism	ko00410	1 out of 149 0.671140939597315%	178 out of 12780 1.39280125195618%	0.877806	1
Pentose and glucuronate interconversions	ko00040	1 out of 149 0.671140939597315%	225 out of 12780 1.76056338028169%	0.930205	1
Protein processing in endoplasmic reticulum	ko04141	3 out of 149 2.01342281879195%	551 out of 12780 4.31142410015649%	0.958494	1
Glycolysis / Gluconeogenesis	ko00010	2 out of 149 1.34228187919463%	423 out of 12780 3.30985915492958%	0.960302	1
Oxidative phosphorylation	ko00190	1 out of 149 0.671140939597315%	297 out of 12780 2.32394366197183%	0.970526	1
Endocytosis	ko04144	1 out of 149 0.671140939597315%	411 out of 12780 3.21596244131455%	0.992549	1
