# Supplementary material for: Full-length transcriptome sequencing reveals the molecular mechanism of potato seedlings responding to low-temperature
Source: BMC Plant Biol. 2022 Mar 18;22:125. doi: 10.1186/s12870-022-03461-8 (PMC8932150; doi:10.1186/s12870-022-03461-8)
Supplement: Supplementary file 7 — Additional file 7. [file 12870_2022_3461_MOESM7_ESM.xlsx]

## Sheet: Sheet1
Predicted transcription factors and transcription factor families
TF gene families	The putative TF members
AP2	61
CPP	1
ERF	167
GRF	2
M-type_MADS	8
Nin-like	23
SRS	2
VOZ	2
ARF	15
C2H2	18
FAR1	3
HSF	8
MIKC_MADS	6
NF-YA	7
RAV	25
STAT	12
WOX	1
bHLH	33
ARR-B	4
C3H	61
Dof	3
G2-like	3
HB-PHD	12
MYB	24
WRKY	36
bZIP	10
B3	65
GATA	12
SAP	20
TCP	12
EIL	11
GRAS	27
HD-ZIP	13
NAC	42
NZZ/SPL	5
SBP	12
Trihelix	3
