# Supplementary material for: Full-length transcriptome sequencing reveals the molecular mechanism of potato seedlings responding to low-temperature
Source: BMC Plant Biol. 2022 Mar 18;22:125. doi: 10.1186/s12870-022-03461-8 (PMC8932150; doi:10.1186/s12870-022-03461-8)
Supplement: Supplementary file 8 — Additional file 8. [file 12870_2022_3461_MOESM8_ESM.xlsx]

## Sheet: Sheet1
The ratio of Putative transcription factor to Known transcription factor
TF gene families	The Known number of transcription factors	The putative TF members	The ratio of Putative TF to Known TF (%)
AP2	4461	61	1.36741
BES1	1549	0	0
CPP	1612	1	0.0620347
ERF	21129	167	0.790383
GRF	1876	2	0.10661
HRT-like	249	0	0
M-type_MADS	7541	8	0.106087
NF-X1	403	0	0
Nin-like	2766	23	0.831526
SRS	1327	2	0.150716
VOZ	635	2	0.314961
ZF-HD	2589	0	0
ARF	4578	15	0.327654
C2H2	17740	18	0.101466
DBB	1651	0	0
FAR1	7527	3	0.0398565
GeBP	1564	0	0
HSF	4574	8	0.174902
MIKC_MADS	6918	6	0.0867303
NF-YA	2461	7	0.284437
RAV	690	25	3.62319
STAT	214	12	5.60748
WOX	2358	1	0.0424088
bHLH	28698	33	0.114991
ARR-B	2354	4	0.169924
C3H	9693	61	0.62932
Dof	5655	3	0.0530504
G2-like	9874	3	0.0303828
HB-PHD	477	12	2.51572
LBD	7216	0	0
MYB	22032	24	0.108932
NF-YB	3099	0	0
S1Fa-like	359	0	0
TALE	4433	0	0
WRKY	14549	36	0.24744
bZIP	15498	10	0.0645245
B3	10609	65	0.612687
CAMTA	1343	0	0
E2F/DP	1781	0	0
GATA	5335	12	0.22493
HB-other	2277	0	0
LFY	253	0	0
MYB_related	15369	0	0
NF-YC	2446	0	0
SAP	164	20	12.1951
TCP	4187	12	0.286601
Whirly	530	0	0
BBR-BPC	1256	0	0
CO-like	2125	0	0
EIL	1234	11	0.89141
GRAS	9304	27	0.290198
HD-ZIP	8602	13	0.151128
LSD	957	0	0
NAC	19997	42	0.210032
NZZ/SPL	109	5	4.58716
SBP	4168	12	0.287908
Trihelix	6256	3	0.047954
YABBY	1719	0	0
