# Supplementary material for: Full-length transcriptome sequencing reveals the molecular mechanism of potato seedlings responding to low-temperature
Source: BMC Plant Biol. 2022 Mar 18;22:125. doi: 10.1186/s12870-022-03461-8 (PMC8932150; doi:10.1186/s12870-022-03461-8)
Supplement: Supplementary file 9 — Additional file 9. [file 12870_2022_3461_MOESM9_ESM.xlsx]

## Sheet: Sheet1
Fluorescence quantitative data
Block Type	96well
Chemistry	SYBR_GREEN
Experiment File Name	C:\Users\fangyalan\Desktop\1111\2811x 2818Cd47 bu Y2808 2508X.eds
Experiment Run End Time	2021-05-27 14:52:03 PM CST
Instrument Type	steponeplus
Passive Reference
Well	Sample Name	Target Name	Task	Reporter	Quencher	Cт	Cт Mean	Cт SD(标准差）	Quantity	Quantity Mean	Quantity SD	Automatic Ct Threshold	Ct Threshold	Automatic Baseline	Baseline Start	Baseline End	Tm1	Tm2	Tm3	Comments	HIGHSD	EXPFAIL	MTP
A1	Sample 1	2811ef1-α	UNKNOWN	SYBR	None	22.8521	22.8357	0.103148				TRUE	15727.5	TRUE	3	12	81.6626				N	N	N
A2	Sample 2	2811ef1-α	UNKNOWN	SYBR	None	22.4903	22.5561	0.109619				TRUE	15727.5	TRUE	3	12	81.5336				N	N	N
A3	Sample 3	2811ef1-α	UNKNOWN	SYBR	None	21.6612	21.793	0.164633				TRUE	15727.5	TRUE	3	10	81.8904				N	N	N
A4	Sample 1	2811ef1-α	UNKNOWN	SYBR	None	22.9297	22.8357	0.103148				TRUE	15727.5	TRUE	3	12	81.7604				N	N	N
A5	Sample 2	2811ef1-α	UNKNOWN	SYBR	None	22.6827	22.5561	0.109619				TRUE	15727.5	TRUE	3	11	81.7569				N	N	N
A6	Sample 3	2811ef1-α	UNKNOWN	SYBR	None	21.9776	21.793	0.164633				TRUE	15727.5	TRUE	3	12	81.9455				N	N	N
A7	Sample 1	2811ef1-α	UNKNOWN	SYBR	None	22.7253	22.8357	0.103148				TRUE	15727.5	TRUE	3	11	81.8256				N	N	N
A8	Sample 2	2811ef1-α	UNKNOWN	SYBR	None	22.4954	22.5561	0.109619				TRUE	15727.5	TRUE	3	11	81.8549				N	N	N
A9	Sample 3	2811ef1-α	UNKNOWN	SYBR	None	21.7403	21.793	0.164633				TRUE	15727.5	TRUE	3	9	81.7034				N	N	N
A10																					N	N	N
A11																					N	N	N
A12																					N	N	N
B1	Sample 1	2811-1 StPME4759.3	UNKNOWN	SYBR	None	29.9191	29.8052	0.132228				TRUE	18164.3	TRUE	3	17	84.8507				N	N	N
B2	Sample 2	2811-1 StPME4759.3	UNKNOWN	SYBR	None	27.5386	27.698	0.200321				TRUE	18164.3	TRUE	3	20	84.8776				N	N	N
B3	Sample 3	2811-1 StPME4759.3	UNKNOWN	SYBR	None	26.6789	26.663	0.037299				TRUE	18164.3	TRUE	3	13	85.0822				N	N	N
B4	Sample 1	2811-2 StLPIN10369.5	UNKNOWN	SYBR	None	31.3088	31.1015	0.208971				TRUE	15040	TRUE	3	19	82.7157				N	N	N
B5	Sample 2	2811-2 StLPIN10369.5	UNKNOWN	SYBR	None	30.929	30.7829	0.130808				TRUE	15040	TRUE	3	18	82.5554				N	N	N
B6	Sample 3	2811-2 StLPIN10369.5	UNKNOWN	SYBR	None	29.7021	29.436	0.232669				TRUE	15040	TRUE	3	18	82.5812				N	N	N
B7	Sample 1	2811-3 StCDPK16	UNKNOWN	SYBR	None	26.9975	27.1623	0.149525				TRUE	14563.4	TRUE	3	17	83.5818				N	N	N
B8	Sample 2	2811-3 StCDPK16	UNKNOWN	SYBR	None	25.8156	25.9838	0.184623				TRUE	14563.4	TRUE	3	16	83.6076				N	N	N
B9	Sample 3	2811-3 StCDPK16	UNKNOWN	SYBR	None	23.9276	24.1913	0.261365				TRUE	14563.4	TRUE	3	12	83.3005				N	N	N
B10	Sample 1	2811-4 StproC27072	UNKNOWN	SYBR	None	34.3268	34.4837	0.142243				TRUE	19238.6	TRUE	3	22	83.3265				N	N	N
B11	Sample 2	2811-4 StproC27072	UNKNOWN	SYBR	None	33.6745	33.5385	0.201852				TRUE	19238.6	TRUE	3	20	83.3423				N	N	N
B12	Sample 3	2811-4 StproC27072	UNKNOWN	SYBR	None	33.9379	33.744	0.219926				TRUE	19238.6	TRUE	3	20	83.2097				N	N	N
C1	Sample 1	2811-1 StPME4759.3	UNKNOWN	SYBR	None	29.8363	29.8052	0.132228				TRUE	18164.3	TRUE	3	17	84.6925				N	N	N
C2	Sample 2	2811-1 StPME4759.3	UNKNOWN	SYBR	None	27.9229	27.698	0.200321				TRUE	18164.3	TRUE	3	20	84.7172				N	N	N
C3	Sample 3	2811-1 StPME4759.3	UNKNOWN	SYBR	None	26.6204	26.663	0.037299				TRUE	18164.3	TRUE	3	16	84.9237				N	N	N
C4	Sample 1	2811-2 StLPIN10369.5	UNKNOWN	SYBR	None	31.1049	31.1015	0.208971				TRUE	15040	TRUE	3	20	82.5551				N	N	N
C5	Sample 2	2811-2 StLPIN10369.5	UNKNOWN	SYBR	None	30.7432	30.7829	0.130808				TRUE	15040	TRUE	3	19	82.5565				N	N	N
C6	Sample 3	2811-2 StLPIN10369.5	UNKNOWN	SYBR	None	29.271	29.436	0.232669				TRUE	15040	TRUE	3	17	82.5801				N	N	N
C7	Sample 1	2811-3 StCDPK16	UNKNOWN	SYBR	None	27.1999	27.1623	0.149525				TRUE	14563.4	TRUE	3	17	83.5828				N	N	N
C8	Sample 2	2811-3 StCDPK16	UNKNOWN	SYBR	None	25.9545	25.9838	0.184623				TRUE	14563.4	TRUE	3	15	83.6065				N	N	N
C9	Sample 3	2811-3 StCDPK16	UNKNOWN	SYBR	None	24.1959	24.1913	0.261365				TRUE	14563.4	TRUE	3	14	83.3015				N	N	N
C10	Sample 1	2811-4 StproC27072	UNKNOWN	SYBR	None	34.5201	34.4837	0.142243				TRUE	19238.6	TRUE	3	22	83.3255				N	N	N
C11	Sample 2	2811-4 StproC27072	UNKNOWN	SYBR	None	33.6343	33.5385	0.201852				TRUE	19238.6	TRUE	3	22	83.1838				N	N	N
C12	Sample 3	2811-4 StproC27072	UNKNOWN	SYBR	None	33.505	33.744	0.219926				TRUE	19238.6	TRUE	3	20	83.2086				N	N	N
D1	Sample 1	2811-1 StPME4759.3	UNKNOWN	SYBR	None	29.6602	29.8052	0.132228				TRUE	18164.3	TRUE	3	18	84.6935				N	N	N
D2	Sample 2	2811-1 StPME4759.3	UNKNOWN	SYBR	None	27.6325	27.698	0.200321				TRUE	18164.3	TRUE	3	19	84.7162				N	N	N
D3	Sample 3	2811-1 StPME4759.3	UNKNOWN	SYBR	None	26.6897	26.663	0.037299				TRUE	18164.3	TRUE	3	14	84.9248				N	N	N
D4	Sample 1	2811-2 StLPIN10369.5	UNKNOWN	SYBR	None	30.8909	31.1015	0.208971				TRUE	15040	TRUE	3	21	82.5541				N	N	N
D5	Sample 2	2811-2 StLPIN10369.5	UNKNOWN	SYBR	None	30.6766	30.7829	0.130808				TRUE	15040	TRUE	3	21	82.5575				N	N	N
D6	Sample 3	2811-2 StLPIN10369.5	UNKNOWN	SYBR	None	29.3349	29.436	0.232669				TRUE	15040	TRUE	3	18	82.5791				N	N	N
D7	Sample 1	2811-3 StCDPK16	UNKNOWN	SYBR	None	27.2894	27.1623	0.149525				TRUE	14563.4	TRUE	3	14	83.5839				N	N	N
D8	Sample 2	2811-3 StCDPK16	UNKNOWN	SYBR	None	26.1813	25.9838	0.184623				TRUE	14563.4	TRUE	3	14	83.6055				N	N	N
D9	Sample 3	2811-3 StCDPK16	UNKNOWN	SYBR	None	24.4503	24.1913	0.261365				TRUE	14563.4	TRUE	3	13	83.3025				N	N	N
D10	Sample 1	2811-4 StproC27072	UNKNOWN	SYBR	None	34.6043	34.4837	0.142243				TRUE	19238.6	TRUE	3	20	83.3245				N	N	N
D11	Sample 2	2811-4 StproC27072	UNKNOWN	SYBR	None	33.3066	33.5385	0.201852				TRUE	19238.6	TRUE	3	20	83.1849				N	N	N
D12	Sample 3	2811-4 StproC27072	UNKNOWN	SYBR	None	33.7892	33.744	0.219926				TRUE	19238.6	TRUE	3	21	83.2076				N	N	N
E1																					Y	N	N
E2																					Y	N	Y
E3																					Y	N	N
E4																					N	Y	Y
E5																					Y	N	N
E6																					Y	N	N
E7																					Y	N	N
E8																					Y	N	N
E9																					Y	N	N
E10																					Y	N	N
E11																					Y	N	Y
E12																					Y	N	N
F1																					Y	N	N
F2																					Y	N	N
F3																					Y	N	N
F4																					Y	N	Y
F5																					Y	N	N
F6																					Y	N	N
F7																					Y	N	N
F8																					Y	N	N
F9																					Y	N	N
F10																					Y	N	N
F11																					Y	N	Y
F12																					Y	N	N
G1																					Y	N	N
G2																					Y	N	N
G3																					Y	N	N
G4																					N	N	N
G5																					N	N	N
G6																					N	N	N
G7																					N	N	N
G8																					N	N	N
G9																					Y	N	N
G10																					Y	N	N
G11																					N	N	N
G12																					N	N	N
H1																					Y	N	N
H2																					Y	N	N
H3																					Y	N	N
H4																					N	N	N
H5																					N	N	N
H6																					N	N	N
H7																					N	N	N
H8																					N	N	N
H9																					Y	N	N
H10																					Y	N	N
H11																					N	N	N
H12																					N	N	N
